# Supplementary material for: Molar occlusion and jaw roll in early crown mammals
Source: Sci Rep. 2020 Dec 24;10:22378. doi: 10.1038/s41598-020-79159-4 (PMC7759581; doi:10.1038/s41598-020-79159-4)
Supplement: Supplementary file 10 — Supplementary Information 10. [file 41598_2020_79159_MOESM10_ESM.ofaproject]

Archive with 117 entries (117 files):
- models/4d7cfc871c73c6f2873a4f774ec9293a.ofamodel
- models/019b92455f95e80b7f4041fe48c6e682.ofamodel
- scenetree.xml
- infos.xml
- documents/doc_1.bin
- documents/doc_2.bin
- documents/doc_3.bin
- documents/doc_4.bin
- documents/doc_5.bin
- documents/doc_6.bin
- documents/doc_7.bin
- documents/doc_8.bin
- documents/doc_9.bin
- documents/doc_10.bin
- documents/doc_11.bin
- documents/doc_12.bin
- documents/doc_13.bin
- documents/doc_14.bin
- documents/doc_15.bin
- documents/doc_16.bin
- documents/doc_17.bin
- documents/doc_18.bin
- documents/doc_19.bin
- documents/doc_20.bin
- documents/doc_21.bin
- documents/doc_22.bin
- documents/doc_23.bin
- documents/doc_24.bin
- documents/doc_25.bin
- documents/doc_26.bin
- documents/doc_27.bin
- documents/doc_28.bin
- documents/doc_29.bin
- documents/doc_30.bin
- documents/doc_31.bin
- documents/doc_32.bin
- documents/doc_33.bin
- documents/doc_34.bin
- documents/doc_35.bin
- documents/doc_36.bin
- documents/doc_37.bin
- documents/doc_38.bin
- documents/doc_39.bin
- documents/doc_40.bin
- documents/doc_41.bin
- documents/doc_42.bin
- documents/doc_43.bin
- documents/doc_44.bin
- documents/doc_45.bin
- documents/doc_46.bin
- documents/doc_47.bin
- documents/doc_48.bin
- documents/doc_49.bin
- documents/doc_50.bin
- documents/doc_51.bin
- documents/doc_52.bin
- documents/doc_53.bin
- documents/doc_54.bin
- documents/doc_55.bin
- documents/doc_56.bin
- documents/doc_57.bin
- documents/doc_58.bin
- documents/doc_59.bin
- documents/doc_60.bin
- documents/doc_61.bin
- documents/doc_62.bin
- documents/doc_63.bin
- documents/doc_64.bin
- documents/doc_65.bin
- documents/doc_66.bin
- documents/doc_67.bin
- documents/doc_68.bin
- documents/doc_69.bin
- documents/doc_70.bin
- documents/doc_71.bin
- documents/doc_72.bin
- documents/doc_73.bin
- documents/doc_74.bin
- documents/doc_75.bin
- documents/doc_76.bin
- documents/doc_77.bin
- documents/doc_78.bin
- documents/doc_79.bin
- documents/doc_80.bin
- documents/doc_81.bin
- documents/doc_82.bin
- documents/doc_83.bin
- documents/doc_84.bin
- documents/doc_85.bin
- documents/doc_86.bin
- documents/doc_87.bin
- documents/doc_88.bin
- documents/doc_89.bin
- documents/doc_90.bin
- documents/doc_91.bin
- documents/doc_92.bin
- documents/doc_93.bin
- documents/doc_94.bin
- documents/doc_95.bin
- documents/doc_96.bin
- documents/doc_97.bin
- documents/doc_98.bin
- documents/doc_99.bin
- documents/doc_100.bin
- documents/doc_101.bin
- documents/doc_102.bin
- documents/doc_103.bin
- documents/doc_104.bin
- documents/master.xml
- collision/48c91807f8f30d9b17b8063abf2dd28f.ofacollision
- collision/de42a937309c0f949093d338d38a7917.ofacollision
- collision/comments.bin
- collision/overlaycolors.bin
- collision/generalcollisiondata.bin
- trajectory/infos.xml
- history/savepoints.bin
- projectsettings.bin
