# Supplementary material for: Molar occlusion and jaw roll in early crown mammals
Source: Sci Rep. 2020 Dec 24;10:22378. doi: 10.1038/s41598-020-79159-4 (PMC7759581; doi:10.1038/s41598-020-79159-4)
Supplement: Supplementary file 10 — Supplementary Information 10. [file 41598_2020_79159_MOESM10_ESM.ofaproject › scenetree.xml]

<?xml version="1.0" encoding="UTF-8"?>
<!DOCTYPE ofaproject>
<project version="0.2">
    <sceneelements count="13">
        <element id="0" type="Coordinatesystem" name="Coordinatesystem"/>
        <element id="1" type="SceneVCGModel" name="Priacodon_LACM_120451_Upper_Reduced_M2_M3">
            <name>Priacodon_LACM_120451_Upper_Reduced_M2_M3</name>
            <opacity>1</opacity>
            <visible>1</visible>
            <boundingboxshown>0</boundingboxshown>
            <transform>
                <entry col="0" row="0">0.9887080192565918</entry>
                <entry col="1" row="0">-0.1348779797554016</entry>
                <entry col="2" row="0">-0.06530184298753738</entry>
                <entry col="3" row="0">-0.4979248151922853</entry>
                <entry col="0" row="1">0.1329737454652786</entry>
                <entry col="1" row="1">0.9905800819396973</entry>
                <entry col="2" row="1">-0.03269768506288528</entry>
                <entry col="3" row="1">-7.620024313092151</entry>
                <entry col="0" row="2">0.06909690052270889</entry>
                <entry col="1" row="2">0.02364503219723701</entry>
                <entry col="2" row="2">0.9973297119140625</entry>
                <entry col="3" row="2">-21.04515970202096</entry>
                <entry col="0" row="3">0</entry>
                <entry col="1" row="3">0</entry>
                <entry col="2" row="3">0</entry>
                <entry col="3" row="3">1</entry>
            </transform>
            <origin>
                <entry col="0" row="0">1</entry>
                <entry col="1" row="0">0</entry>
                <entry col="2" row="0">0</entry>
                <entry col="3" row="0">0</entry>
                <entry col="0" row="1">0</entry>
                <entry col="1" row="1">1</entry>
                <entry col="2" row="1">0</entry>
                <entry col="3" row="1">0</entry>
                <entry col="0" row="2">0</entry>
                <entry col="1" row="2">0</entry>
                <entry col="2" row="2">1</entry>
                <entry col="3" row="2">0</entry>
                <entry col="0" row="3">0</entry>
                <entry col="1" row="3">0</entry>
                <entry col="2" row="3">0</entry>
                <entry col="3" row="3">1</entry>
            </origin>
            <drawmode>6</drawmode>
            <wireframe>0</wireframe>
            <modelColor r="255" g="255" b="255"/>
            <clippingColor r="0" g="204" b="0"/>
            <ambientColor r="58" g="58" b="58"/>
            <diffuseColor r="140" g="140" b="140"/>
            <specularColor r="148" g="148" b="148"/>
            <shininess>128</shininess>
            <advancedColoring>1</advancedColoring>
            <preSetCenter x="4.90425" y="5.28583" z="4.19536"/>
            <filename>models/4d7cfc871c73c6f2873a4f774ec9293a.ofamodel</filename>
        </element>
        <element id="2" type="SceneVCGModel" name="Priacodon_LACM_120451_lower_m3_reduced">
            <name>Priacodon_LACM_120451_lower_m3_reduced</name>
            <opacity>1</opacity>
            <visible>1</visible>
            <boundingboxshown>0</boundingboxshown>
            <transform>
                <entry col="0" row="0">0.9604825028220336</entry>
                <entry col="1" row="0">0.2554002498871138</entry>
                <entry col="2" row="0">0.1106529445172184</entry>
                <entry col="3" row="0">27.0839734995488</entry>
                <entry col="0" row="1">0.1252943790216565</entry>
                <entry col="1" row="1">-0.751715120372056</entry>
                <entry col="2" row="1">0.6474764060485804</entry>
                <entry col="3" row="1">-30.20181460203588</entry>
                <entry col="0" row="2">0.2485451274081037</entry>
                <entry col="1" row="2">-0.6080255670295472</entry>
                <entry col="2" row="2">-0.7540094359356936</entry>
                <entry col="3" row="2">-26.68341721676197</entry>
                <entry col="0" row="3">-7.974460006253249e-17</entry>
                <entry col="1" row="3">-4.453743122046624e-17</entry>
                <entry col="2" row="3">-5.027929488468542e-17</entry>
                <entry col="3" row="3">0.9999999999999938</entry>
            </transform>
            <origin>
                <entry col="0" row="0">1</entry>
                <entry col="1" row="0">0</entry>
                <entry col="2" row="0">0</entry>
                <entry col="3" row="0">0</entry>
                <entry col="0" row="1">0</entry>
                <entry col="1" row="1">1</entry>
                <entry col="2" row="1">0</entry>
                <entry col="3" row="1">0</entry>
                <entry col="0" row="2">0</entry>
                <entry col="1" row="2">0</entry>
                <entry col="2" row="2">1</entry>
                <entry col="3" row="2">0</entry>
                <entry col="0" row="3">0</entry>
                <entry col="1" row="3">0</entry>
                <entry col="2" row="3">0</entry>
                <entry col="3" row="3">1</entry>
            </origin>
            <drawmode>6</drawmode>
            <wireframe>0</wireframe>
            <modelColor r="255" g="255" b="255"/>
            <clippingColor r="0" g="204" b="0"/>
            <ambientColor r="58" g="58" b="58"/>
            <diffuseColor r="140" g="140" b="140"/>
            <specularColor r="148" g="148" b="148"/>
            <shininess>128</shininess>
            <advancedColoring>1</advancedColoring>
            <preSetCenter x="9.49217" y="3.45205" z="8.6612"/>
            <filename>models/019b92455f95e80b7f4041fe48c6e682.ofamodel</filename>
        </element>
        <element id="3" type="SceneTrianglePath" name="SceneTrianglePath">
            <visible>1</visible>
            <scenetrianglepath radiusone="0" radiustwo="0" apexfrom="0" apexto="0"/>
            <radiusVisible>1</radiusVisible>
            <radiusColor r="255" g="255" b="255"/>
        </element>
        <element id="4" type="SceneTriangle" name="SceneTriangle_3">
            <name>SceneTriangle_3</name>
            <opacity>1</opacity>
            <visible>1</visible>
            <boundingboxshown>0</boundingboxshown>
            <transform>
                <entry col="0" row="0">0.3759024720059844</entry>
                <entry col="1" row="0">-0.2497351880884904</entry>
                <entry col="2" row="0">-0.8923730298589304</entry>
                <entry col="3" row="0">17.30192375183105</entry>
                <entry col="0" row="1">-0.2798580607389227</entry>
                <entry col="1" row="1">0.8874383014636182</entry>
                <entry col="2" row="1">-0.3662413590750591</entry>
                <entry col="3" row="1">-29.68243789672852</entry>
                <entry col="0" row="2">0.8833893559924711</entry>
                <entry col="1" row="2">0.3874088321793293</entry>
                <entry col="2" row="2">0.2636998446496397</entry>
                <entry col="3" row="2">-16.97082138061523</entry>
                <entry col="0" row="3">0</entry>
                <entry col="1" row="3">0</entry>
                <entry col="2" row="3">0</entry>
                <entry col="3" row="3">1</entry>
            </transform>
            <origin>
                <entry col="0" row="0">1</entry>
                <entry col="1" row="0">0</entry>
                <entry col="2" row="0">0</entry>
                <entry col="3" row="0">-8.162321090698242</entry>
                <entry col="0" row="1">0</entry>
                <entry col="1" row="1">1</entry>
                <entry col="2" row="1">0</entry>
                <entry col="3" row="1">-0.4076525270938873</entry>
                <entry col="0" row="2">0</entry>
                <entry col="1" row="2">0</entry>
                <entry col="2" row="2">1</entry>
                <entry col="3" row="2">-4.981161117553711</entry>
                <entry col="0" row="3">0</entry>
                <entry col="1" row="3">0</entry>
                <entry col="2" row="3">0</entry>
                <entry col="3" row="3">1</entry>
            </origin>
            <points>
                <point idx="0" x="17.11" y="-8.54341" z="8.13353" h="1"/>
                <point idx="1" x="-0.785326" y="9.35871" z="1.82879" h="1"/>
                <point idx="2" x="-16.3246" y="-0.815305" z="-9.96232" h="1"/>
            </points>
            <boundingspherediameter>43.0854</boundingspherediameter>
            <elementmatrices>
                <elementmatrix referencename="Priacodon_LACM_120451_Upper_Reduced_M2_M3">
                    <column c="0" x="0.988708019256591797" y="0.132973745465278625" z="0.0690969005227088928" h="0"/>
                    <column c="1" x="-0.134877979755401611" y="0.990580081939697266" z="0.0236450321972370148" h="0"/>
                    <column c="2" x="-0.065301842987537384" y="-0.0326976850628852844" z="0.9973297119140625" h="0"/>
                    <column c="3" x="-0.497924815192285319" y="-7.62002431309215122" z="-21.045159702020964" h="1"/>
                </elementmatrix>
                <elementmatrix referencename="Priacodon_LACM_120451_lower_m3_reduced">
                    <column c="0" x="0.960482502822033624" y="0.125294379021656521" z="0.248545127408103694" h="-7.97446000625324864e-17"/>
                    <column c="1" x="0.255400249887113795" y="-0.751715120372056012" z="-0.608025567029547243" h="-4.45374312204662423e-17"/>
                    <column c="2" x="0.110652944517218424" y="0.647476406048580366" z="-0.754009435935693584" h="-5.02792948846854203e-17"/>
                    <column c="3" x="27.0839734995487973" y="-30.2018146020358778" z="-26.683417216761967" h="0.999999999999993783"/>
                </elementmatrix>
            </elementmatrices>
        </element>
        <element id="5" type="SceneTriangle" name="SceneTriangle_4">
            <name>SceneTriangle_4</name>
            <opacity>1</opacity>
            <visible>1</visible>
            <boundingboxshown>0</boundingboxshown>
            <transform>
                <entry col="0" row="0">0.3052985109699146</entry>
                <entry col="1" row="0">-0.2409165817716536</entry>
                <entry col="2" row="0">-0.9212774136238386</entry>
                <entry col="3" row="0">14.55289398121506</entry>
                <entry col="0" row="1">-0.3086380404798358</entry>
                <entry col="1" row="1">0.8902081070377648</entry>
                <entry col="2" row="1">-0.3350702296999661</entry>
                <entry col="3" row="1">-15.78606875698559</entry>
                <entry col="0" row="2">0.9008525914220714</entry>
                <entry col="1" row="2">0.3866376620069559</entry>
                <entry col="2" row="2">0.1974231864527991</entry>
                <entry col="3" row="2">-10.41822612666168</entry>
                <entry col="0" row="3">0</entry>
                <entry col="1" row="3">0</entry>
                <entry col="2" row="3">0</entry>
                <entry col="3" row="3">1</entry>
            </transform>
            <origin>
                <entry col="0" row="0">1</entry>
                <entry col="1" row="0">0</entry>
                <entry col="2" row="0">0</entry>
                <entry col="3" row="0">-8.226157188415527</entry>
                <entry col="0" row="1">0</entry>
                <entry col="1" row="1">1</entry>
                <entry col="2" row="1">0</entry>
                <entry col="3" row="1">-0.4237242639064789</entry>
                <entry col="0" row="2">0</entry>
                <entry col="1" row="2">0</entry>
                <entry col="2" row="2">1</entry>
                <entry col="3" row="2">-4.706153869628906</entry>
                <entry col="0" row="3">0</entry>
                <entry col="1" row="3">0</entry>
                <entry col="2" row="3">0</entry>
                <entry col="3" row="3">1</entry>
            </origin>
            <points>
                <point idx="0" x="17.4067" y="-8.42493" z="7.84949" h="1"/>
                <point idx="1" x="-0.954379" y="9.27237" z="1.56281" h="1"/>
                <point idx="2" x="-16.4523" y="-0.847449" z="-9.41231" h="1"/>
            </points>
            <boundingspherediameter>42.9759</boundingspherediameter>
            <elementmatrices>
                <elementmatrix referencename="Priacodon_LACM_120451_Upper_Reduced_M2_M3">
                    <column c="0" x="0.988708019256591797" y="0.132973745465278625" z="0.0690969005227088928" h="0"/>
                    <column c="1" x="-0.134877979755401611" y="0.990580081939697266" z="0.0236450321972370148" h="0"/>
                    <column c="2" x="-0.065301842987537384" y="-0.0326976850628852844" z="0.9973297119140625" h="0"/>
                    <column c="3" x="-0.497924815192285319" y="-7.62002431309215122" z="-21.045159702020964" h="1"/>
                </elementmatrix>
                <elementmatrix referencename="Priacodon_LACM_120451_lower_m3_reduced">
                    <column c="0" x="0.950319028459509774" y="0.0881802174636286545" z="0.298526369682554749" h="-6.19684535562104209e-17"/>
                    <column c="1" x="0.260617690178064909" y="-0.749815121042433974" z="-0.608157630735934429" h="-2.3255922970110987e-17"/>
                    <column c="2" x="0.170212113887424077" y="0.65574502171512572" z="-0.735544901948057994" h="-6.80092237958617342e-17"/>
                    <column c="3" x="24.8596673625970297" y="-16.5694472905333292" z="-19.4802925358890562" h="0.999999999999994227"/>
                </elementmatrix>
            </elementmatrices>
        </element>
        <element id="6" type="SceneTriangle" name="SceneTriangle">
            <name>SceneTriangle</name>
            <opacity>1</opacity>
            <visible>1</visible>
            <boundingboxshown>0</boundingboxshown>
            <transform>
                <entry col="0" row="0">0.478705662714988</entry>
                <entry col="1" row="0">0.40262666622201</entry>
                <entry col="2" row="0">-0.780213189446649</entry>
                <entry col="3" row="0">22.71852970681525</entry>
                <entry col="0" row="1">-0.4411265603587495</entry>
                <entry col="1" row="1">0.8786383495803489</entry>
                <entry col="2" row="1">0.1827621599486876</entry>
                <entry col="3" row="1">-8.62689127369876</entry>
                <entry col="0" row="2">0.7591101487647962</entry>
                <entry col="1" row="2">0.2566834983930411</entry>
                <entry col="2" row="2">0.5982184819118961</entry>
                <entry col="3" row="2">-5.758628713898654</entry>
                <entry col="0" row="3">0</entry>
                <entry col="1" row="3">0</entry>
                <entry col="2" row="3">0</entry>
                <entry col="3" row="3">1</entry>
            </transform>
            <origin>
                <entry col="0" row="0">1</entry>
                <entry col="1" row="0">0</entry>
                <entry col="2" row="0">0</entry>
                <entry col="3" row="0">-7.959776401519775</entry>
                <entry col="0" row="1">0</entry>
                <entry col="1" row="1">1</entry>
                <entry col="2" row="1">0</entry>
                <entry col="3" row="1">0.1929724365472794</entry>
                <entry col="0" row="2">0</entry>
                <entry col="1" row="2">0</entry>
                <entry col="2" row="2">1</entry>
                <entry col="3" row="2">-5.283992290496826</entry>
                <entry col="0" row="3">0</entry>
                <entry col="1" row="3">0</entry>
                <entry col="2" row="3">0</entry>
                <entry col="3" row="3">1</entry>
            </origin>
            <points>
                <point idx="0" x="16.2322" y="-9.76022" z="8.6709" h="1"/>
                <point idx="1" x="-0.312649" y="9.37427" z="1.89708" h="1"/>
                <point idx="2" x="-15.9196" y="0.385945" z="-10.568" h="1"/>
            </points>
            <boundingspherediameter>28.4604</boundingspherediameter>
            <elementmatrices>
                <elementmatrix referencename="Priacodon_LACM_120451_Upper_Reduced_M2_M3">
                    <column c="0" x="0.988708019256591797" y="0.132973745465278625" z="0.0690969005227088928" h="0"/>
                    <column c="1" x="-0.134877979755401611" y="0.990580081939697266" z="0.0236450321972370148" h="0"/>
                    <column c="2" x="-0.065301842987537384" y="-0.0326976850628852844" z="0.9973297119140625" h="0"/>
                    <column c="3" x="-0.497924815192285319" y="-7.62002431309215122" z="-21.045159702020964" h="1"/>
                </elementmatrix>
                <elementmatrix referencename="Priacodon_LACM_120451_lower_m3_reduced">
                    <column c="0" x="0.90359085674992301" y="-0.426922266114868665" z="-0.0355097492709669296" h="1.25967046375303263e-17"/>
                    <column c="1" x="-0.373029542199877384" y="-0.743343037842148058" z="-0.555238767322419613" h="-5.02125141409705061e-17"/>
                    <column c="2" x="0.210647867884025924" y="0.514954858979818075" z="-0.830932589906639318" h="-5.87545908366682353e-17"/>
                    <column c="3" x="27.3412286097508357" y="-13.902780511054214" z="-17.5356624565326733" h="0.999999999999995448"/>
                </elementmatrix>
            </elementmatrices>
        </element>
        <element id="7" type="SceneTriangle" name="SceneTriangle_1">
            <name>SceneTriangle_1</name>
            <opacity>1</opacity>
            <visible>1</visible>
            <boundingboxshown>0</boundingboxshown>
            <transform>
                <entry col="0" row="0">0.03622377006946696</entry>
                <entry col="1" row="0">0.2259940819507379</entry>
                <entry col="2" row="0">-0.9734549365046116</entry>
                <entry col="3" row="0">31.01275311195803</entry>
                <entry col="0" row="1">0.2259940819507376</entry>
                <entry col="1" row="1">0.947007071257154</entry>
                <entry col="2" row="1">0.2282636237165031</entry>
                <entry col="3" row="1">-6.944465326856959</entry>
                <entry col="0" row="2">0.9734549365046112</entry>
                <entry col="1" row="2">-0.2282636237165029</entry>
                <entry col="2" row="2">-0.01676915867337848</entry>
                <entry col="3" row="2">-2.587035599965056</entry>
                <entry col="0" row="3">0</entry>
                <entry col="1" row="3">0</entry>
                <entry col="2" row="3">0</entry>
                <entry col="3" row="3">0.9999999999999982</entry>
            </transform>
            <origin>
                <entry col="0" row="0">1</entry>
                <entry col="1" row="0">0</entry>
                <entry col="2" row="0">0</entry>
                <entry col="3" row="0">-8.25104404669735</entry>
                <entry col="0" row="1">0</entry>
                <entry col="1" row="1">1</entry>
                <entry col="2" row="1">0</entry>
                <entry col="3" row="1">4.81907434547024</entry>
                <entry col="0" row="2">0</entry>
                <entry col="1" row="2">0</entry>
                <entry col="2" row="2">0.9999999999999999</entry>
                <entry col="3" row="2">0.373752907958968</entry>
                <entry col="0" row="3">0</entry>
                <entry col="1" row="3">0</entry>
                <entry col="2" row="3">0</entry>
                <entry col="3" row="3">1</entry>
            </origin>
            <points>
                <point idx="0" x="11.1321" y="-17.5206" z="-0.6072" h="1"/>
                <point idx="1" x="5.36998" y="7.88249" z="-0.140306" h="1"/>
                <point idx="2" x="-16.5021" y="9.63815" z="0.747506" h="1"/>
            </points>
            <boundingspherediameter>26.2674</boundingspherediameter>
            <elementmatrices>
                <elementmatrix referencename="Priacodon_LACM_120451_Upper_Reduced_M2_M3">
                    <column c="0" x="0.988708019256591797" y="0.132973745465278625" z="0.0690969005227088928" h="0"/>
                    <column c="1" x="-0.134877979755401611" y="0.990580081939697266" z="0.0236450321972370148" h="0"/>
                    <column c="2" x="-0.065301842987537384" y="-0.0326976850628852844" z="0.9973297119140625" h="0"/>
                    <column c="3" x="-0.497924815192285319" y="-7.62002431309215122" z="-21.045159702020964" h="1"/>
                </elementmatrix>
                <elementmatrix referencename="Priacodon_LACM_120451_lower_m3_reduced">
                    <column c="0" x="0.903590856749923232" y="-0.426922266114868443" z="-0.0355097492709674639" h="5.53300602688008273e-17"/>
                    <column c="1" x="-0.37302954219987805" y="-0.743343037842146837" z="-0.555238767322419613" h="-5.38966509680572393e-17"/>
                    <column c="2" x="0.210647867884024759" y="0.51495485897981641" z="-0.830932589906639318" h="-5.25506403474475368e-17"/>
                    <column c="3" x="35.6693268499876126" y="-12.2125707456002104" z="-14.538608818470605" h="0.999999999999994005"/>
                </elementmatrix>
            </elementmatrices>
        </element>
    </sceneelements>
    <scenetree>
        <item id="0"/>
        <item id="1" parent="0"/>
        <item id="2" parent="0"/>
        <item id="3" parent="2"/>
        <item id="4" parent="3"/>
        <item id="5" parent="3"/>
        <item id="6" parent="3"/>
        <item id="7" parent="3"/>
    </scenetree>
    <points/>
    <scenewindows>
        <window id="0">
            <transform>
                <entry col="0" row="0">-0.326730818058814</entry>
                <entry col="1" row="0">-0.4790147617732968</entry>
                <entry col="2" row="0">0.8147342085207236</entry>
                <entry col="3" row="0">-10.63642616069457</entry>
                <entry col="0" row="1">-0.8698094937744986</entry>
                <entry col="1" row="1">0.4896076054504611</entry>
                <entry col="2" row="1">-0.06095766748175574</entry>
                <entry col="3" row="1">48.2417241797647</entry>
                <entry col="0" row="2">-0.3697004423453791</entry>
                <entry col="1" row="2">-0.7285802980374485</entry>
                <entry col="2" row="2">-0.5766214809051895</entry>
                <entry col="3" row="2">0</entry>
                <entry col="0" row="3">0</entry>
                <entry col="1" row="3">0</entry>
                <entry col="2" row="3">0</entry>
                <entry col="3" row="3">1</entry>
            </transform>
            <scale>2.060749999999947</scale>
            <oldscale>2.114749999999947</oldscale>
        </window>
    </scenewindows>
</project>
