# Supplementary material for: Molar occlusion and jaw roll in early crown mammals
Source: Sci Rep. 2020 Dec 24;10:22378. doi: 10.1038/s41598-020-79159-4 (PMC7759581; doi:10.1038/s41598-020-79159-4)
Supplement: Supplementary file 10 — Supplementary Information 10. [file 41598_2020_79159_MOESM10_ESM.ofaproject › trajectory/infos.xml]

<?xml version="1.0" encoding="UTF-8"?>
<!DOCTYPE ofatrajectory>
<trajectoryinfos version="0.6">
    <mode>1</mode>
    <advancedtrajectory>
        <lambda>0.01</lambda>
        <visible>0</visible>
        <timesteps triangles="221" elementmatrices="221">
            <timestep t="0">
                <triangle x1="20.0876276245685865" y1="-41.2845468634418111" z1="-11.7029797516780363" x2="14.5161738479887337" y2="-18.0803306115036975" z2="-22.238692822675489" x3="21.7378431368241358" y3="-18.4419341051180439" z3="-43.0166260385466686"/>
                <propermotioninfo haspm="0"/>
                <elementmatrices>
                    <elementmatrix referencename="Priacodon_LACM_120451_Upper_Reduced_M2_M3">
                        <column c="0" x="0.988708019256591797" y="0.132973745465278625" z="0.0690969005227088928" h="0"/>
                        <column c="1" x="-0.134877979755401611" y="0.990580081939697266" z="0.0236450321972370148" h="0"/>
                        <column c="2" x="-0.065301842987537384" y="-0.0326976850628852844" z="0.9973297119140625" h="0"/>
                        <column c="3" x="-0.497924815192285319" y="-7.62002431309215122" z="-21.045159702020964" h="1"/>
                    </elementmatrix>
                    <elementmatrix referencename="Priacodon_LACM_120451_lower_m3_reduced">
                        <column c="0" x="0.960482502822033624" y="0.125294379021656521" z="0.248545127408103694" h="-7.97446000625324864e-17"/>
                        <column c="1" x="0.255400249887113795" y="-0.751715120372056012" z="-0.608025567029547243" h="-4.45374312204662423e-17"/>
                        <column c="2" x="0.110652944517218424" y="0.647476406048580366" z="-0.754009435935693584" h="-5.02792948846854203e-17"/>
                        <column c="3" x="27.0839734995487973" y="-30.2018146020358778" z="-26.683417216761967" h="0.999999999999993783"/>
                    </elementmatrix>
                </elementmatrices>
            </timestep>
            <timestep t="1">
                <triangle x1="20.053915866914771" y1="-41.1486248350353492" z1="-11.6383421415598001" x2="14.4954504768912713" y2="-17.9410764864177672" z2="-22.1735764113873906" x3="21.7244671910632583" y3="-18.3033163261554854" z3="-42.9489433821976547"/>
                <propermotioninfo haspm="0"/>
                <elementmatrices>
                    <elementmatrix referencename="Priacodon_LACM_120451_Upper_Reduced_M2_M3">
                        <column c="0" x="0.988708019256591797" y="0.132973745465278625" z="0.0690969005227088928" h="0"/>
                        <column c="1" x="-0.134877979755401611" y="0.990580081939697266" z="0.0236450321972370148" h="0"/>
                        <column c="2" x="-0.065301842987537384" y="-0.0326976850628852844" z="0.9973297119140625" h="0"/>
                        <column c="3" x="-0.497924815192285319" y="-7.62002431309215122" z="-21.045159702020964" h="1"/>
                    </elementmatrix>
                    <elementmatrix referencename="Priacodon_LACM_120451_lower_m3_reduced">
                        <column c="0" x="0.960442366542412551" y="0.124887381603885794" z="0.248904806033443837" h="-7.97446000625324864e-17"/>
                        <column c="1" x="0.255321763385020772" y="-0.751751133694469886" z="-0.608014004880660597" h="-4.45374312204662423e-17"/>
                        <column c="2" x="0.111181193069611051" y="0.64751322372997755" z="-0.753900104392093429" h="-5.02792948846854203e-17"/>
                        <column c="3" x="27.0600508113309601" y="-30.0670611004945343" z="-26.6150685850650994" h="0.999999999999993783"/>
                    </elementmatrix>
                </elementmatrices>
            </timestep>
            <timestep t="2">
                <triangle x1="20.0202035367564584" y1="-41.0127002089222472" z1="-11.573707051224476" x2="14.4747276782982777" y2="-17.8018249590384876" z2="-22.1084574803163818" x3="21.7110906394797851" y3="-18.1647043293459625" z3="-42.8812556255771966"/>
                <propermotioninfo haspm="0"/>
                <elementmatrices>
                    <elementmatrix referencename="Priacodon_LACM_120451_Upper_Reduced_M2_M3">
                        <column c="0" x="0.988708019256591797" y="0.132973745465278625" z="0.0690969005227088928" h="0"/>
                        <column c="1" x="-0.134877979755401611" y="0.990580081939697266" z="0.0236450321972370148" h="0"/>
                        <column c="2" x="-0.065301842987537384" y="-0.0326976850628852844" z="0.9973297119140625" h="0"/>
                        <column c="3" x="-0.497924815192285319" y="-7.62002431309215122" z="-21.045159702020964" h="1"/>
                    </elementmatrix>
                    <elementmatrix referencename="Priacodon_LACM_120451_lower_m3_reduced">
                        <column c="0" x="0.960401939412827588" y="0.124480361622648431" z="0.249264426548163914" h="-7.97446000625324864e-17"/>
                        <column c="1" x="0.255243258464111222" y="-0.751787117167631247" z="-0.608002474887547217" h="-4.45374312204662423e-17"/>
                        <column c="2" x="0.111709416705625217" y="0.647549820501141404" z="-0.75379057846872044" h="-5.02792948846854203e-17"/>
                        <column c="3" x="27.0361257484296615" y="-29.9323092751465651" z="-26.5467190695226911" h="0.999999999999993783"/>
                    </elementmatrix>
                </elementmatrices>
            </timestep>
            <timestep t="3">
                <triangle x1="19.9864906360309789" y1="-40.8767729846063261" z1="-11.509074480599903" x2="14.4540054502724793" y2="-17.6625760298620236" z2="-22.0433360295346219" x3="21.6977134779451539" y3="-18.0260981149948876" z3="-42.8135627695236849"/>
                <propermotioninfo haspm="0"/>
                <elementmatrices>
                    <elementmatrix referencename="Priacodon_LACM_120451_Upper_Reduced_M2_M3">
                        <column c="0" x="0.988708019256591797" y="0.132973745465278625" z="0.0690969005227088928" h="0"/>
                        <column c="1" x="-0.134877979755401611" y="0.990580081939697266" z="0.0236450321972370148" h="0"/>
                        <column c="2" x="-0.065301842987537384" y="-0.0326976850628852844" z="0.9973297119140625" h="0"/>
                        <column c="3" x="-0.497924815192285319" y="-7.62002431309215122" z="-21.045159702020964" h="1"/>
                    </elementmatrix>
                    <elementmatrix referencename="Priacodon_LACM_120451_lower_m3_reduced">
                        <column c="0" x="0.960361221445337532" y="0.124073319199353049" z="0.249623988844993927" h="-7.97446000625324864e-17"/>
                        <column c="1" x="0.255164735147802135" y="-0.751823070780806568" z="-0.607990977053646464" h="-4.45374312204662423e-17"/>
                        <column c="2" x="0.112237615267699015" y="0.64758619635115533" z="-0.753680858198244596" h="-5.02792948846854203e-17"/>
                        <column c="3" x="27.012198309862832" y="-29.7975591251459448" z="-26.4783686711705428" h="0.999999999999993783"/>
                    </elementmatrix>
                </elementmatrices>
            </timestep>
            <timestep t="4">
                <triangle x1="19.9527771666757729" y1="-40.7408431615921671" z1="-11.4444444296131724" x2="14.4332837908763807" y2="-17.5233296993837975" z2="-21.9782120591150267" x3="21.6843357023309409" y3="-17.8874976834059716" z3="-42.7458648148770379"/>
                <propermotioninfo haspm="0"/>
                <elementmatrices>
                    <elementmatrix referencename="Priacodon_LACM_120451_Upper_Reduced_M2_M3">
                        <column c="0" x="0.988708019256591797" y="0.132973745465278625" z="0.0690969005227088928" h="0"/>
                        <column c="1" x="-0.134877979755401611" y="0.990580081939697266" z="0.0236450321972370148" h="0"/>
                        <column c="2" x="-0.065301842987537384" y="-0.0326976850628852844" z="0.9973297119140625" h="0"/>
                        <column c="3" x="-0.497924815192285319" y="-7.62002431309215122" z="-21.045159702020964" h="1"/>
                    </elementmatrix>
                    <elementmatrix referencename="Priacodon_LACM_120451_lower_m3_reduced">
                        <column c="0" x="0.960320212652088112" y="0.123666254455414737" z="0.24998349281668153" h="-7.97446000625324864e-17"/>
                        <column c="1" x="0.255086193459515831" y="-0.75185899452327154" z="-0.607979511382387705" h="-4.45374312204662423e-17"/>
                        <column c="2" x="0.112765788598278016" y="0.647622351269169116" z="-0.753570943613394162" h="-5.02792948846854203e-17"/>
                        <column c="3" x="26.9882684946490343" y="-29.6628106496461648" z="-26.4100173910447253" h="0.999999999999993783"/>
                    </elementmatrix>
                </elementmatrices>
            </timestep>
            <timestep t="5">
                <triangle x1="19.9190631306285084" y1="-40.604910739385133" z1="-11.3798168981906116" x2="14.4125626981723585" y2="-17.3840859680984359" z2="-21.9130855691312512" x3="21.6709573085089353" y3="-17.7489030348811809" z3="-42.6781617624787302"/>
                <propermotioninfo haspm="0"/>
                <elementmatrices>
                    <elementmatrix referencename="Priacodon_LACM_120451_Upper_Reduced_M2_M3">
                        <column c="0" x="0.988708019256591797" y="0.132973745465278625" z="0.0690969005227088928" h="0"/>
                        <column c="1" x="-0.134877979755401611" y="0.990580081939697266" z="0.0236450321972370148" h="0"/>
                        <column c="2" x="-0.065301842987537384" y="-0.0326976850628852844" z="0.9973297119140625" h="0"/>
                        <column c="3" x="-0.497924815192285319" y="-7.62002431309215122" z="-21.045159702020964" h="1"/>
                    </elementmatrix>
                    <elementmatrix referencename="Priacodon_LACM_120451_lower_m3_reduced">
                        <column c="0" x="0.960278913045311433" y="0.123259167512255449" z="0.250342938355991473" h="-7.97446000625324864e-17"/>
                        <column c="1" x="0.255007633422680347" y="-0.751894888384310511" z="-0.607968077877191204" h="-4.45374312204662423e-17"/>
                        <column c="2" x="0.113293936539815315" y="0.647658285244398169" z="-0.753460834746954577" h="-5.02792948846854203e-17"/>
                        <column c="3" x="26.9643363018075988" y="-29.5280638478002082" z="-26.3416652301815546" h="0.999999999999993783"/>
                    </elementmatrix>
                </elementmatrices>
            </timestep>
            <timestep t="6">
                <triangle x1="19.8853485298269703" y1="-40.4689757174913751" z1="-11.3151918862578089" x2="14.3918421702225938" y2="-17.244844836499805" z2="-21.8479565596577245" x3="21.6575782923511007" y3="-17.6103141697207555" z3="-42.6104536131717211"/>
                <propermotioninfo haspm="0"/>
                <elementmatrices>
                    <elementmatrix referencename="Priacodon_LACM_120451_Upper_Reduced_M2_M3">
                        <column c="0" x="0.988708019256591797" y="0.132973745465278625" z="0.0690969005227088928" h="0"/>
                        <column c="1" x="-0.134877979755401611" y="0.990580081939697266" z="0.0236450321972370148" h="0"/>
                        <column c="2" x="-0.065301842987537384" y="-0.0326976850628852844" z="0.9973297119140625" h="0"/>
                        <column c="3" x="-0.497924815192285319" y="-7.62002431309215122" z="-21.045159702020964" h="1"/>
                    </elementmatrix>
                    <elementmatrix referencename="Priacodon_LACM_120451_lower_m3_reduced">
                        <column c="0" x="0.960237322637326862" y="0.122852058491303651" z="0.250702325355706024" h="-7.97446000625324864e-17"/>
                        <column c="1" x="0.254929055060729048" y="-0.751930752353216825" z="-0.607956676541467234" h="-4.45374312204662423e-17"/>
                        <column c="2" x="0.113822058934771528" y="0.647693998266123838" z="-0.753350531631770459" h="-5.02792948846854203e-17"/>
                        <column c="3" x="26.9404017303585341" y="-29.3933187187605682" z="-26.2733121896176272" h="0.999999999999993783"/>
                    </elementmatrix>
                </elementmatrices>
            </timestep>
            <timestep t="7">
                <triangle x1="19.851633366209164" y1="-40.3330380954178196" z1="-11.2505693937395996" x2="14.3711222050891276" y2="-17.1056063050809861" z2="-21.7828250307696081" x3="21.6441986497295993" y3="-17.4717310882232297" z3="-42.5427403678004907"/>
                <propermotioninfo haspm="0"/>
                <elementmatrices>
                    <elementmatrix referencename="Priacodon_LACM_120451_Upper_Reduced_M2_M3">
                        <column c="0" x="0.988708019256591797" y="0.132973745465278625" z="0.0690969005227088928" h="0"/>
                        <column c="1" x="-0.134877979755401611" y="0.990580081939697266" z="0.0236450321972370148" h="0"/>
                        <column c="2" x="-0.065301842987537384" y="-0.0326976850628852844" z="0.9973297119140625" h="0"/>
                        <column c="3" x="-0.497924815192285319" y="-7.62002431309215122" z="-21.045159702020964" h="1"/>
                    </elementmatrix>
                    <elementmatrix referencename="Priacodon_LACM_120451_lower_m3_reduced">
                        <column c="0" x="0.960195441440540365" y="0.122444927513994439" z="0.251061653708624988" h="-7.97446000625324864e-17"/>
                        <column c="1" x="0.254850458397100688" y="-0.751966586419293037" z="-0.60794530737861685" h="-4.45374312204662423e-17"/>
                        <column c="2" x="0.114350155625615013" y="0.647729490323693646" z="-0.753240034300743599" h="-5.02792948846854203e-17"/>
                        <column c="3" x="26.9164647793225846" y="-29.2585752616792227" z="-26.204958270389799" h="0.999999999999993783"/>
                    </elementmatrix>
                </elementmatrices>
            </timestep>
            <timestep t="8">
                <triangle x1="19.8179176417132012" y1="-40.1970978726721242" z1="-11.1859494205600551" x2="14.3504028008337894" y2="-16.9663703743342857" z2="-21.7176909825428162" x3="21.6308183765167392" y3="-17.3331537906853868" z3="-42.4750220272110681"/>
                <propermotioninfo haspm="0"/>
                <elementmatrices>
                    <elementmatrix referencename="Priacodon_LACM_120451_Upper_Reduced_M2_M3">
                        <column c="0" x="0.988708019256591797" y="0.132973745465278625" z="0.0690969005227088928" h="0"/>
                        <column c="1" x="-0.134877979755401611" y="0.990580081939697266" z="0.0236450321972370148" h="0"/>
                        <column c="2" x="-0.065301842987537384" y="-0.0326976850628852844" z="0.9973297119140625" h="0"/>
                        <column c="3" x="-0.497924815192285319" y="-7.62002431309215122" z="-21.045159702020964" h="1"/>
                    </elementmatrix>
                    <elementmatrix referencename="Priacodon_LACM_120451_lower_m3_reduced">
                        <column c="0" x="0.96015326946744417" y="0.122037774701769366" z="0.251420923307565602" h="-7.97446000625324864e-17"/>
                        <column c="1" x="0.254771843455239677" y="-0.75200239057184981" z="-0.607933970392031342" h="-4.45374312204662423e-17"/>
                        <column c="2" x="0.114878226454821653" y="0.647764761406520395" z="-0.753129342786833633" h="-5.02792948846854203e-17"/>
                        <column c="3" x="26.8925254477211695" y="-29.1238334757076665" z="-26.1366034735351711" h="0.999999999999993783"/>
                    </elementmatrix>
                </elementmatrices>
            </timestep>
            <timestep t="9">
                <triangle x1="19.7842013582774179" y1="-40.061155048762771" z1="-11.1213319666425114" x2="14.3296839555182807" y2="-16.8271370447512396" z2="-21.652554415054027" x3="21.6174374685850594" y3="-17.1945822774023043" z3="-42.4072985922509673"/>
                <propermotioninfo haspm="0"/>
                <elementmatrices>
                    <elementmatrix referencename="Priacodon_LACM_120451_Upper_Reduced_M2_M3">
                        <column c="0" x="0.988708019256591797" y="0.132973745465278625" z="0.0690969005227088928" h="0"/>
                        <column c="1" x="-0.134877979755401611" y="0.990580081939697266" z="0.0236450321972370148" h="0"/>
                        <column c="2" x="-0.065301842987537384" y="-0.0326976850628852844" z="0.9973297119140625" h="0"/>
                        <column c="3" x="-0.497924815192285319" y="-7.62002431309215122" z="-21.045159702020964" h="1"/>
                    </elementmatrix>
                    <elementmatrix referencename="Priacodon_LACM_120451_lower_m3_reduced">
                        <column c="0" x="0.960110806730617661" y="0.121630600176076645" z="0.251780134045362647" h="-7.97446000625324864e-17"/>
                        <column c="1" x="0.254693210258595815" y="-0.752038164800207798" z="-0.607922665585092115" h="-4.45374312204662423e-17"/>
                        <column c="2" x="0.115406271264875154" y="0.6477998115040835" z="-0.753018457123058482" h="-5.02792948846854203e-17"/>
                        <column c="3" x="26.8685837345764398" y="-28.9890933599968896" z="-26.0682478000911324" h="0.999999999999993783"/>
                    </elementmatrix>
                </elementmatrices>
            </timestep>
            <timestep t="10">
                <triangle x1="19.7504845178402846" y1="-39.9252096231990237" z1="-11.0567170319095442" x2="14.3089656672041148" y2="-16.6879063168225983" z2="-21.5874153283806614" x3="21.6040559218072801" y3="-17.0560165486673228" z3="-42.3395700637692443"/>
                <propermotioninfo haspm="0"/>
                <elementmatrices>
                    <elementmatrix referencename="Priacodon_LACM_120451_Upper_Reduced_M2_M3">
                        <column c="0" x="0.988708019256591797" y="0.132973745465278625" z="0.0690969005227088928" h="0"/>
                        <column c="1" x="-0.134877979755401611" y="0.990580081939697266" z="0.0236450321972370148" h="0"/>
                        <column c="2" x="-0.065301842987537384" y="-0.0326976850628852844" z="0.9973297119140625" h="0"/>
                        <column c="3" x="-0.497924815192285319" y="-7.62002431309215122" z="-21.045159702020964" h="1"/>
                    </elementmatrix>
                    <elementmatrix referencename="Priacodon_LACM_120451_lower_m3_reduced">
                        <column c="0" x="0.960068053242727037" y="0.121223404058370857" z="0.252139285814868386" h="-7.97446000625324864e-17"/>
                        <column c="1" x="0.254614558830624282" y="-0.752073909093695536" z="-0.60791139296117136" h="-4.45374312204662423e-17"/>
                        <column c="2" x="0.115934289898266929" y="0.647834640605927881" z="-0.752907377342493689" h="-5.02792948846854203e-17"/>
                        <column c="3" x="26.8446396389112607" y="-28.854354913697378" z="-25.9998912510953133" h="0.999999999999993783"/>
                    </elementmatrix>
                </elementmatrices>
            </timestep>
            <timestep t="11">
                <triangle x1="19.7167671223404568" y1="-39.7892615954908919" z1="-10.9921046162829832" x2="14.2882479339526629" y2="-16.5486781910383485" z2="-21.5222737226008931" x3="21.590673732056306" y3="-16.9174566047720702" z3="-42.2718364426164612"/>
                <propermotioninfo haspm="0"/>
                <elementmatrices>
                    <elementmatrix referencename="Priacodon_LACM_120451_Upper_Reduced_M2_M3">
                        <column c="0" x="0.988708019256591797" y="0.132973745465278625" z="0.0690969005227088928" h="0"/>
                        <column c="1" x="-0.134877979755401611" y="0.990580081939697266" z="0.0236450321972370148" h="0"/>
                        <column c="2" x="-0.065301842987537384" y="-0.0326976850628852844" z="0.9973297119140625" h="0"/>
                        <column c="3" x="-0.497924815192285319" y="-7.62002431309215122" z="-21.045159702020964" h="1"/>
                    </elementmatrix>
                    <elementmatrix referencename="Priacodon_LACM_120451_lower_m3_reduced">
                        <column c="0" x="0.96002500901652521" y="0.120816186470113093" z="0.252498378508952848" h="-7.97446000625324864e-17"/>
                        <column c="1" x="0.254535889194785703" y="-0.752109623441651332" z="-0.60790015252363172" h="-4.45374312204662423e-17"/>
                        <column c="2" x="0.1164622821974962" y="0.647869248701664846" z="-0.752796103478272971" h="-5.02792948846854203e-17"/>
                        <column c="3" x="26.820693159749208" y="-28.7196181359591343" z="-25.9315338275856178" h="0.999999999999993783"/>
                    </elementmatrix>
                </elementmatrices>
            </timestep>
            <timestep t="12">
                <triangle x1="19.683049173716725" y1="-39.6533109651491529" z1="-10.9274947196838994" x2="14.2675307538250902" y2="-16.4094526678876917" z2="-21.4571295977936458" x3="21.5772908952052163" y3="-16.7789024460064411" z3="-42.2040977296447153"/>
                <propermotioninfo haspm="0"/>
                <elementmatrices>
                    <elementmatrix referencename="Priacodon_LACM_120451_Upper_Reduced_M2_M3">
                        <column c="0" x="0.988708019256591797" y="0.132973745465278625" z="0.0690969005227088928" h="0"/>
                        <column c="1" x="-0.134877979755401611" y="0.990580081939697266" z="0.0236450321972370148" h="0"/>
                        <column c="2" x="-0.065301842987537384" y="-0.0326976850628852844" z="0.9973297119140625" h="0"/>
                        <column c="3" x="-0.497924815192285319" y="-7.62002431309215122" z="-21.045159702020964" h="1"/>
                    </elementmatrix>
                    <elementmatrix referencename="Priacodon_LACM_120451_lower_m3_reduced">
                        <column c="0" x="0.959981674064851465" y="0.120408947532770746" z="0.252857412020503491" h="-7.97446000625324864e-17"/>
                        <column c="1" x="0.254457201374546083" y="-0.752145307833421928" z="-0.60788894427582596" h="-4.45374312204662423e-17"/>
                        <column c="2" x="0.116990248005070074" y="0.647903635780970655" z="-0.752684635563587778" h="-5.02792948846854203e-17"/>
                        <column c="3" x="26.7967442961145395" y="-28.5848830259316493" z="-25.8631755306002056" h="0.999999999999993783"/>
                    </elementmatrix>
                </elementmatrices>
            </timestep>
            <timestep t="13">
                <triangle x1="19.6493306739080857" y1="-39.5173577316854008" z1="-10.8628873420326162" x2="14.2468141248824356" y2="-16.2702297478590587" z2="-21.3919829540385962" x3="21.5639074071273136" y3="-16.6403540726586066" z3="-42.1363539257076098"/>
                <propermotioninfo haspm="0"/>
                <elementmatrices>
                    <elementmatrix referencename="Priacodon_LACM_120451_Upper_Reduced_M2_M3">
                        <column c="0" x="0.988708019256591797" y="0.132973745465278625" z="0.0690969005227088928" h="0"/>
                        <column c="1" x="-0.134877979755401611" y="0.990580081939697266" z="0.0236450321972370148" h="0"/>
                        <column c="2" x="-0.065301842987537384" y="-0.0326976850628852844" z="0.9973297119140625" h="0"/>
                        <column c="3" x="-0.497924815192285319" y="-7.62002431309215122" z="-21.045159702020964" h="1"/>
                    </elementmatrix>
                    <elementmatrix referencename="Priacodon_LACM_120451_lower_m3_reduced">
                        <column c="0" x="0.959938048400631905" y="0.120001687367817689" z="0.253216386242425595" h="-7.97446000625324864e-17"/>
                        <column c="1" x="0.254378495393377035" y="-0.752180962258363062" z="-0.607877768221097292" h="-4.45374312204662423e-17"/>
                        <column c="2" x="0.117518187163503554" y="0.647937801833588511" z="-0.752572973631687514" h="-5.02792948846854203e-17"/>
                        <column c="3" x="26.772793047032259" y="-28.4501495827639239" z="-25.7948163611774923" h="0.999999999999993783"/>
                    </elementmatrix>
                </elementmatrices>
            </timestep>
            <timestep t="14">
                <triangle x1="19.615611624853674" y1="-39.3814018946119688" z1="-10.7982824832487054" x2="14.2260980451855605" y2="-16.1310094314400985" z2="-21.3268337914161705" x3="21.550523263696082" y3="-16.5018114850149935" z3="-42.0686050316602618"/>
                <propermotioninfo haspm="0"/>
                <elementmatrices>
                    <elementmatrix referencename="Priacodon_LACM_120451_Upper_Reduced_M2_M3">
                        <column c="0" x="0.988708019256591797" y="0.132973745465278625" z="0.0690969005227088928" h="0"/>
                        <column c="1" x="-0.134877979755401611" y="0.990580081939697266" z="0.0236450321972370148" h="0"/>
                        <column c="2" x="-0.065301842987537384" y="-0.0326976850628852844" z="0.9973297119140625" h="0"/>
                        <column c="3" x="-0.497924815192285319" y="-7.62002431309215122" z="-21.045159702020964" h="1"/>
                    </elementmatrix>
                    <elementmatrix referencename="Priacodon_LACM_120451_lower_m3_reduced">
                        <column c="0" x="0.959894132036879899" y="0.119594406096734093" z="0.253575301067641923" h="-7.97446000625324864e-17"/>
                        <column c="1" x="0.254299771274755504" y="-0.752216586705839907" z="-0.607866624362779273" h="-4.45374312204662423e-17"/>
                        <column c="2" x="0.118046099515319552" y="0.647971746849327124" z="-0.752461117715879202" h="-5.02792948846854203e-17"/>
                        <column c="3" x="26.7488394115280776" y="-28.3154178056044543" z="-25.7264563203561565" h="0.999999999999993783"/>
                    </elementmatrix>
                </elementmatrices>
            </timestep>
            <timestep t="15">
                <triangle x1="19.581892028492792" y1="-39.2454434534419931" z1="-10.733680143250993" x2="14.2053825127951541" y2="-15.9917917191176855" z2="-21.2616821100075555" x3="21.5371384607852008" y3="-16.3632746833603377" z3="-42.0008510483593369"/>
                <propermotioninfo haspm="0"/>
                <elementmatrices>
                    <elementmatrix referencename="Priacodon_LACM_120451_Upper_Reduced_M2_M3">
                        <column c="0" x="0.988708019256591797" y="0.132973745465278625" z="0.0690969005227088928" h="0"/>
                        <column c="1" x="-0.134877979755401611" y="0.990580081939697266" z="0.0236450321972370148" h="0"/>
                        <column c="2" x="-0.065301842987537384" y="-0.0326976850628852844" z="0.9973297119140625" h="0"/>
                        <column c="3" x="-0.497924815192285319" y="-7.62002431309215122" z="-21.045159702020964" h="1"/>
                    </elementmatrix>
                    <elementmatrix referencename="Priacodon_LACM_120451_lower_m3_reduced">
                        <column c="0" x="0.959849924986694747" y="0.119187103841006364" z="0.253934156389093169" h="-7.97446000625324864e-17"/>
                        <column c="1" x="0.254221029042163704" y="-0.752252181165225631" z="-0.607855512704196355" h="-4.45374312204662423e-17"/>
                        <column c="2" x="0.118573984903049046" y="0.648005470818060925" z="-0.752349067849528264" h="-5.02792948846854203e-17"/>
                        <column c="3" x="26.7248833886283954" y="-28.1806876936012642" z="-25.6580954091751536" h="0.999999999999993783"/>
                    </elementmatrix>
                </elementmatrices>
            </timestep>
            <timestep t="16">
                <triangle x1="19.548171886764905" y1="-39.1094824076893701" z1="-10.6690803219575425" x2="14.1846675257717507" y2="-15.8525766113779127" z2="-21.1965279098946695" x3="21.5237529942685413" y3="-16.22474366797762" z3="-41.9330919766629791"/>
                <propermotioninfo haspm="0"/>
                <elementmatrices>
                    <elementmatrix referencename="Priacodon_LACM_120451_Upper_Reduced_M2_M3">
                        <column c="0" x="0.988708019256591797" y="0.132973745465278625" z="0.0690969005227088928" h="0"/>
                        <column c="1" x="-0.134877979755401611" y="0.990580081939697266" z="0.0236450321972370148" h="0"/>
                        <column c="2" x="-0.065301842987537384" y="-0.0326976850628852844" z="0.9973297119140625" h="0"/>
                        <column c="3" x="-0.497924815192285319" y="-7.62002431309215122" z="-21.045159702020964" h="1"/>
                    </elementmatrix>
                    <elementmatrix referencename="Priacodon_LACM_120451_lower_m3_reduced">
                        <column c="0" x="0.959805427263263011" y="0.118779780722127276" z="0.254292952099737679" h="-7.97446000625324864e-17"/>
                        <column c="1" x="0.254142268719089515" y="-0.752287745625903281" z="-0.607844433248662552" h="-4.45374312204662423e-17"/>
                        <column c="2" x="0.119101843169230948" y="0.648038973729730738" z="-0.752236824066057297" h="-5.02792948846854203e-17"/>
                        <column c="3" x="26.7009249773603443" y="-28.0459592459018339" z="-25.5897336286736667" h="0.999999999999993783"/>
                    </elementmatrix>
                </elementmatrices>
            </timestep>
            <timestep t="17">
                <triangle x1="19.5144512016096456" y1="-38.9735187568687849" z1="-10.6044830192856789" x2="14.1639530821757162" y2="-15.71336410870612" z2="-21.1313711911602056" x3="21.5103668600201772" y3="-16.0862184391481193" z3="-41.8653278174308667"/>
                <propermotioninfo haspm="0"/>
                <elementmatrices>
                    <elementmatrix referencename="Priacodon_LACM_120451_Upper_Reduced_M2_M3">
                        <column c="0" x="0.988708019256591797" y="0.132973745465278625" z="0.0690969005227088928" h="0"/>
                        <column c="1" x="-0.134877979755401611" y="0.990580081939697266" z="0.0236450321972370148" h="0"/>
                        <column c="2" x="-0.065301842987537384" y="-0.0326976850628852844" z="0.9973297119140625" h="0"/>
                        <column c="3" x="-0.497924815192285319" y="-7.62002431309215122" z="-21.045159702020964" h="1"/>
                    </elementmatrix>
                    <elementmatrix referencename="Priacodon_LACM_120451_lower_m3_reduced">
                        <column c="0" x="0.959760638879857519" y="0.118372436861595681" z="0.254651688092551398" h="-7.97446000625324864e-17"/>
                        <column c="1" x="0.254063490329025976" y="-0.752323280077264345" z="-0.607833385999483" h="-4.45374312204662423e-17"/>
                        <column c="2" x="0.119629674156412388" y="0.648072255574343115" z="-0.752124386398947409" h="-5.02792948846854203e-17"/>
                        <column c="3" x="26.6769641767517669" y="-27.9112324616532028" z="-25.5213709798911665" h="0.999999999999993783"/>
                    </elementmatrix>
                </elementmatrices>
            </timestep>
            <timestep t="18">
                <triangle x1="19.4807299749668026" y1="-38.8375525004956899" z1="-10.5398882351519596" x2="14.1432391800672583" y2="-15.5741542115868299" z2="-21.066211953887592" x3="21.4969800539143776" y3="-15.9476989971513596" z3="-41.7975585715242062"/>
                <propermotioninfo haspm="0"/>
                <elementmatrices>
                    <elementmatrix referencename="Priacodon_LACM_120451_Upper_Reduced_M2_M3">
                        <column c="0" x="0.988708019256591797" y="0.132973745465278625" z="0.0690969005227088928" h="0"/>
                        <column c="1" x="-0.134877979755401611" y="0.990580081939697266" z="0.0236450321972370148" h="0"/>
                        <column c="2" x="-0.065301842987537384" y="-0.0326976850628852844" z="0.9973297119140625" h="0"/>
                        <column c="3" x="-0.497924815192285319" y="-7.62002431309215122" z="-21.045159702020964" h="1"/>
                    </elementmatrix>
                    <elementmatrix referencename="Priacodon_LACM_120451_lower_m3_reduced">
                        <column c="0" x="0.959715559849838251" y="0.117965072380916788" z="0.255010364260528533" h="-7.97446000625324864e-17"/>
                        <column c="1" x="0.253984693895471625" y="-0.7523587845087093" z="-0.607822370959952618" h="-4.45374312204662423e-17"/>
                        <column c="2" x="0.120157477707148561" y="0.648105316341970328" z="-0.752011754881737216" h="-5.02792948846854203e-17"/>
                        <column c="3" x="26.6530009858311985" y="-27.7765073400018636" z="-25.4530074638673618" h="0.999999999999993783"/>
                    </elementmatrix>
                </elementmatrices>
            </timestep>
            <timestep t="19">
                <triangle x1="19.4470082087763423" y1="-38.701583638086305" z1="-10.4752959694722065" x2="14.1225258175064319" y2="-15.4349469205038154" z2="-21.0010501981610105" x3="21.4835925718256249" y3="-15.8091853422651596" z3="-41.7297842398057028"/>
                <propermotioninfo haspm="0"/>
                <elementmatrices>
                    <elementmatrix referencename="Priacodon_LACM_120451_Upper_Reduced_M2_M3">
                        <column c="0" x="0.988708019256591797" y="0.132973745465278625" z="0.0690969005227088928" h="0"/>
                        <column c="1" x="-0.134877979755401611" y="0.990580081939697266" z="0.0236450321972370148" h="0"/>
                        <column c="2" x="-0.065301842987537384" y="-0.0326976850628852844" z="0.9973297119140625" h="0"/>
                        <column c="3" x="-0.497924815192285319" y="-7.62002431309215122" z="-21.045159702020964" h="1"/>
                    </elementmatrix>
                    <elementmatrix referencename="Priacodon_LACM_120451_lower_m3_reduced">
                        <column c="0" x="0.959670190186651562" y="0.117557687401601829" z="0.25536898049668072" h="-7.97446000625324864e-17"/>
                        <column c="1" x="0.253905879441930382" y="-0.752394258909647839" z="-0.607811388133357555" h="-4.45374312204662423e-17"/>
                        <column c="2" x="0.120685253664002859" y="0.648138156022751155" z="-0.751898929548022954" h="-5.02792948846854203e-17"/>
                        <column c="3" x="26.6290354036279275" y="-27.6417838800938469" z="-25.3846430816422348" h="0.999999999999993783"/>
                    </elementmatrix>
                </elementmatrices>
            </timestep>
            <timestep t="20">
                <triangle x1="19.4132859049783626" y1="-38.5656121691576601" z1="-10.4107062221614832" x2="14.1018129925531177" y2="-15.2957422359400717" z2="-20.9358859240654027" x3="21.4702044096285931" y3="-15.6706774747656112" z3="-41.6620048231396041"/>
                <propermotioninfo haspm="0"/>
                <elementmatrices>
                    <elementmatrix referencename="Priacodon_LACM_120451_Upper_Reduced_M2_M3">
                        <column c="0" x="0.988708019256591797" y="0.132973745465278625" z="0.0690969005227088928" h="0"/>
                        <column c="1" x="-0.134877979755401611" y="0.990580081939697266" z="0.0236450321972370148" h="0"/>
                        <column c="2" x="-0.065301842987537384" y="-0.0326976850628852844" z="0.9973297119140625" h="0"/>
                        <column c="3" x="-0.497924815192285319" y="-7.62002431309215122" z="-21.045159702020964" h="1"/>
                    </elementmatrix>
                    <elementmatrix referencename="Priacodon_LACM_120451_lower_m3_reduced">
                        <column c="0" x="0.959624529903830736" y="0.117150282045168252" z="0.255727536694037638" h="-7.97446000625324864e-17"/>
                        <column c="1" x="0.253827046991911442" y="-0.752429703269498429" z="-0.607800437522973525" h="-4.45374312204662423e-17"/>
                        <column c="2" x="0.121213001869546907" y="0.648170774606889544" z="-0.751785910431458926" h="-5.02792948846854203e-17"/>
                        <column c="3" x="26.6050674291719211" y="-27.5070620810746718" z="-25.3162778342560237" h="0.999999999999993783"/>
                    </elementmatrix>
                </elementmatrices>
            </timestep>
            <timestep t="21">
                <triangle x1="19.3795630655131532" y1="-38.4296380932275383" z1="-10.3461189931341018" x2="14.0811007032670403" y2="-15.1565401583778119" z2="-20.8707191316864531" x3="21.4568155631981519" y3="-15.5321753949270729" z3="-41.5942203223916351"/>
                <propermotioninfo haspm="0"/>
                <elementmatrices>
                    <elementmatrix referencename="Priacodon_LACM_120451_Upper_Reduced_M2_M3">
                        <column c="0" x="0.988708019256591797" y="0.132973745465278625" z="0.0690969005227088928" h="0"/>
                        <column c="1" x="-0.134877979755401611" y="0.990580081939697266" z="0.0236450321972370148" h="0"/>
                        <column c="2" x="-0.065301842987537384" y="-0.0326976850628852844" z="0.9973297119140625" h="0"/>
                        <column c="3" x="-0.497924815192285319" y="-7.62002431309215122" z="-21.045159702020964" h="1"/>
                    </elementmatrix>
                    <elementmatrix referencename="Priacodon_LACM_120451_lower_m3_reduced">
                        <column c="0" x="0.959578579014995325" y="0.116742856433139433" z="0.256086032745646897" h="-7.97446000625324864e-17"/>
                        <column c="1" x="0.253748196568929552" y="-0.752465117577688303" z="-0.607789519132067024" h="-4.45374312204662423e-17"/>
                        <column c="2" x="0.12174072216636056" y="0.648203172084655943" z="-0.751672697565757275" h="-5.02792948846854203e-17"/>
                        <column c="3" x="26.581097061493864" y="-27.3723419420893705" z="-25.2479117227492154" h="0.999999999999993783"/>
                    </elementmatrix>
                </elementmatrices>
            </timestep>
            <timestep t="22">
                <triangle x1="19.3458396923211353" y1="-38.2936614098144901" z1="-10.2815342823036264" x2="14.0603889477077608" y2="-15.0173406882984644" z2="-20.8055498211105956" x3="21.4434260284093874" y3="-15.3936791030221798" z3="-41.5264307384290774"/>
                <propermotioninfo haspm="0"/>
                <elementmatrices>
                    <elementmatrix referencename="Priacodon_LACM_120451_Upper_Reduced_M2_M3">
                        <column c="0" x="0.988708019256591797" y="0.132973745465278625" z="0.0690969005227088928" h="0"/>
                        <column c="1" x="-0.134877979755401611" y="0.990580081939697266" z="0.0236450321972370148" h="0"/>
                        <column c="2" x="-0.065301842987537384" y="-0.0326976850628852844" z="0.9973297119140625" h="0"/>
                        <column c="3" x="-0.497924815192285319" y="-7.62002431309215122" z="-21.045159702020964" h="1"/>
                    </elementmatrix>
                    <elementmatrix referencename="Priacodon_LACM_120451_lower_m3_reduced">
                        <column c="0" x="0.959532337533852031" y="0.116335410687044949" z="0.256444468544573978" h="-7.97446000625324864e-17"/>
                        <column c="1" x="0.253669328196504673" y="-0.752500501823653911" z="-0.607778632963894672" h="-4.45374312204662423e-17"/>
                        <column c="2" x="0.12226841439703208" y="0.648235348446386861" z="-0.751559290984687878" h="-5.02792948846854203e-17"/>
                        <column c="3" x="26.5571242996251691" y="-27.2376234622824782" z="-25.1795447481625665" h="0.999999999999993783"/>
                    </elementmatrix>
                </elementmatrices>
            </timestep>
            <timestep t="23">
                <triangle x1="19.3121157873429183" y1="-38.15768211843789" z1="-10.2169520895828683" x2="14.0396777239346928" y2="-14.8781438261826828" z2="-20.7403779924250244" x3="21.430035801137592" y3="-15.255188599321837" z3="-41.4586360721207114"/>
                <propermotioninfo haspm="0"/>
                <elementmatrices>
                    <elementmatrix referencename="Priacodon_LACM_120451_Upper_Reduced_M2_M3">
                        <column c="0" x="0.988708019256591797" y="0.132973745465278625" z="0.0690969005227088928" h="0"/>
                        <column c="1" x="-0.134877979755401611" y="0.990580081939697266" z="0.0236450321972370148" h="0"/>
                        <column c="2" x="-0.065301842987537384" y="-0.0326976850628852844" z="0.9973297119140625" h="0"/>
                        <column c="3" x="-0.497924815192285319" y="-7.62002431309215122" z="-21.045159702020964" h="1"/>
                    </elementmatrix>
                    <elementmatrix referencename="Priacodon_LACM_120451_lower_m3_reduced">
                        <column c="0" x="0.959485805474194264" y="0.115927944928420276" z="0.256802843983902351" h="-7.97446000625324864e-17"/>
                        <column c="1" x="0.253590441898162156" y="-0.752535855996840808" z="-0.607767779021703758" h="-4.45374312204662423e-17"/>
                        <column c="2" x="0.122796078404158071" y="0.648267303682484419" z="-0.751445690722078119" h="-5.02792948846854203e-17"/>
                        <column c="3" x="26.5331491425979671" y="-27.1029066407980253" z="-25.1111769115370862" h="0.999999999999993783"/>
                    </elementmatrix>
                </elementmatrices>
            </timestep>
            <timestep t="24">
                <triangle x1="19.2783913525192432" y1="-38.0217002186178235" z1="-10.1523724148838834" x2="14.0189670300070777" y2="-14.7389495725103572" z2="-20.6752036457176764" x3="21.4166448772582498" y3="-15.1167038840952301" z3="-41.3908363243368314"/>
                <propermotioninfo haspm="0"/>
                <elementmatrices>
                    <elementmatrix referencename="Priacodon_LACM_120451_Upper_Reduced_M2_M3">
                        <column c="0" x="0.988708019256591797" y="0.132973745465278625" z="0.0690969005227088928" h="0"/>
                        <column c="1" x="-0.134877979755401611" y="0.990580081939697266" z="0.0236450321972370148" h="0"/>
                        <column c="2" x="-0.065301842987537384" y="-0.0326976850628852844" z="0.9973297119140625" h="0"/>
                        <column c="3" x="-0.497924815192285319" y="-7.62002431309215122" z="-21.045159702020964" h="1"/>
                    </elementmatrix>
                    <elementmatrix referencename="Priacodon_LACM_120451_lower_m3_reduced">
                        <column c="0" x="0.959438982849901589" y="0.115520459278806914" z="0.257161158956733527" h="-7.97446000625324864e-17"/>
                        <column c="1" x="0.253511537697432843" y="-0.752571180086702984" z="-0.607756957308732026" h="-4.45374312204662423e-17"/>
                        <column c="2" x="0.12332371403034352" y="0.648299037783416465" z="-0.751331896811813671" h="-5.02792948846854203e-17"/>
                        <column c="3" x="26.5091715894450708" y="-26.9681914767795661" z="-25.0428082139140358" h="0.999999999999993783"/>
                    </elementmatrix>
                </elementmatrices>
            </timestep>
            <timestep t="25">
                <triangle x1="19.2446663897910248" y1="-37.885715709875214" z1="-10.0877952581179855" x2="13.9982568639840004" y2="-14.5997579277605745" z2="-20.6100267810772451" x3="21.4032532526470689" y3="-14.9782249576098145" z3="-41.3230314959492375"/>
                <propermotioninfo haspm="0"/>
                <elementmatrices>
                    <elementmatrix referencename="Priacodon_LACM_120451_Upper_Reduced_M2_M3">
                        <column c="0" x="0.988708019256591797" y="0.132973745465278625" z="0.0690969005227088928" h="0"/>
                        <column c="1" x="-0.134877979755401611" y="0.990580081939697266" z="0.0236450321972370148" h="0"/>
                        <column c="2" x="-0.065301842987537384" y="-0.0326976850628852844" z="0.9973297119140625" h="0"/>
                        <column c="3" x="-0.497924815192285319" y="-7.62002431309215122" z="-21.045159702020964" h="1"/>
                    </elementmatrix>
                    <elementmatrix referencename="Priacodon_LACM_120451_lower_m3_reduced">
                        <column c="0" x="0.959391869674940723" y="0.115112953859752329" z="0.257519413356186999" h="-7.97446000625324864e-17"/>
                        <column c="1" x="0.253432615617852519" y="-0.752606474082704091" z="-0.607746167828207229" h="-4.45374312204662423e-17"/>
                        <column c="2" x="0.123851321118201949" y="0.648330550739717681" z="-0.751217909287837715" h="-5.02792948846854203e-17"/>
                        <column c="3" x="26.485191639200039" y="-26.83347796937014" z="-24.9744386563349359" h="0.999999999999993783"/>
                    </elementmatrix>
                </elementmatrices>
            </timestep>
            <timestep t="26">
                <triangle x1="19.2109409010993275" y1="-37.7497285917317384" z1="-10.023220619195726" x2="13.9775472239244021" y2="-14.4605688924116791" z2="-20.5448473985931734" x3="21.3898609231799526" y3="-14.8397518201313154" z3="-41.2552215878312722"/>
                <propermotioninfo haspm="0"/>
                <elementmatrices>
                    <elementmatrix referencename="Priacodon_LACM_120451_Upper_Reduced_M2_M3">
                        <column c="0" x="0.988708019256591797" y="0.132973745465278625" z="0.0690969005227088928" h="0"/>
                        <column c="1" x="-0.134877979755401611" y="0.990580081939697266" z="0.0236450321972370148" h="0"/>
                        <column c="2" x="-0.065301842987537384" y="-0.0326976850628852844" z="0.9973297119140625" h="0"/>
                        <column c="3" x="-0.497924815192285319" y="-7.62002431309215122" z="-21.045159702020964" h="1"/>
                    </elementmatrix>
                    <elementmatrix referencename="Priacodon_LACM_120451_lower_m3_reduced">
                        <column c="0" x="0.959344465963364867" y="0.11470542879280976" z="0.257877607075400417" h="-7.97446000625324864e-17"/>
                        <column c="1" x="0.253353675682962798" y="-0.752641737974316216" z="-0.607735410583347901" h="-4.45374312204662423e-17"/>
                        <column c="2" x="0.124378899510355301" y="0.64836184254198781" z="-0.751103728184151054" h="-5.02792948846854203e-17"/>
                        <column c="3" x="26.4612092908971341" y="-26.6987661177123101" z="-24.9060682398415771" h="0.999999999999993783"/>
                    </elementmatrix>
                </elementmatrices>
            </timestep>
            <timestep t="27">
                <triangle x1="19.1772148883853859" y1="-37.6137388637098269" z1="-9.9586484980269141" x2="13.9568381078870569" y2="-14.3213824669411842" z2="-20.4796654983556508" x3="21.3764678847330423" y3="-14.7012844719237279" z3="-41.1874066008577771"/>
                <propermotioninfo haspm="0"/>
                <elementmatrices>
                    <elementmatrix referencename="Priacodon_LACM_120451_Upper_Reduced_M2_M3">
                        <column c="0" x="0.988708019256591797" y="0.132973745465278625" z="0.0690969005227088928" h="0"/>
                        <column c="1" x="-0.134877979755401611" y="0.990580081939697266" z="0.0236450321972370148" h="0"/>
                        <column c="2" x="-0.065301842987537384" y="-0.0326976850628852844" z="0.9973297119140625" h="0"/>
                        <column c="3" x="-0.497924815192285319" y="-7.62002431309215122" z="-21.045159702020964" h="1"/>
                    </elementmatrix>
                    <elementmatrix referencename="Priacodon_LACM_120451_lower_m3_reduced">
                        <column c="0" x="0.959296771729313824" y="0.114297884199538402" z="0.258235740007529468" h="-7.97446000625324864e-17"/>
                        <column c="1" x="0.253274717916310288" y="-0.752676971751020663" z="-0.6077246855773627" h="-4.45374312204662423e-17"/>
                        <column c="2" x="0.124906449049434182" y="0.648392913180893093" z="-0.750989353534812443" h="-5.02792948846854203e-17"/>
                        <column c="3" x="26.4372245435713396" y="-26.5640559209481211" z="-24.8376969654759812" h="0.999999999999993783"/>
                    </elementmatrix>
                </elementmatrices>
            </timestep>
            <timestep t="28">
                <triangle x1="19.1434883535905733" y1="-37.4777465253327478" z1="-9.89407889452060729" x2="13.9361295139305792" y2="-14.1821986518258853" z2="-20.4144810804556158" x3="21.3630741331826464" y3="-14.5628229132493487" z3="-41.1195865359051069"/>
                <propermotioninfo haspm="0"/>
                <elementmatrices>
                    <elementmatrix referencename="Priacodon_LACM_120451_Upper_Reduced_M2_M3">
                        <column c="0" x="0.988708019256591797" y="0.132973745465278625" z="0.0690969005227088928" h="0"/>
                        <column c="1" x="-0.134877979755401611" y="0.990580081939697266" z="0.0236450321972370148" h="0"/>
                        <column c="2" x="-0.065301842987537384" y="-0.0326976850628852844" z="0.9973297119140625" h="0"/>
                        <column c="3" x="-0.497924815192285319" y="-7.62002431309215122" z="-21.045159702020964" h="1"/>
                    </elementmatrix>
                    <elementmatrix referencename="Priacodon_LACM_120451_lower_m3_reduced">
                        <column c="0" x="0.959248786987014213" y="0.113890320201503276" z="0.258593812045747884" h="-7.97446000625324864e-17"/>
                        <column c="1" x="0.253195742341447039" y="-0.752712175402307726" z="-0.607713992813450621" h="-4.45374312204662423e-17"/>
                        <column c="2" x="0.125433969578077703" y="0.648423762647165502" z="-0.750874785373938036" h="-5.02792948846854203e-17"/>
                        <column c="3" x="26.4132373962583458" y="-26.4293473782191697" z="-24.7693248342804466" h="0.999999999999993783"/>
                    </elementmatrix>
                </elementmatrices>
            </timestep>
            <timestep t="29">
                <triangle x1="19.10976129865643" y1="-37.3417515761244942" z1="-9.82951180858511186" x2="13.9154214401134322" y2="-14.0430174475417466" z2="-20.3492941449847891" x3="21.3496796644053148" y3="-14.424367144368702" z3="-41.0517613938511374"/>
                <propermotioninfo haspm="0"/>
                <elementmatrices>
                    <elementmatrix referencename="Priacodon_LACM_120451_Upper_Reduced_M2_M3">
                        <column c="0" x="0.988708019256591797" y="0.132973745465278625" z="0.0690969005227088928" h="0"/>
                        <column c="1" x="-0.134877979755401611" y="0.990580081939697266" z="0.0236450321972370148" h="0"/>
                        <column c="2" x="-0.065301842987537384" y="-0.0326976850628852844" z="0.9973297119140625" h="0"/>
                        <column c="3" x="-0.497924815192285319" y="-7.62002431309215122" z="-21.045159702020964" h="1"/>
                    </elementmatrix>
                    <elementmatrix referencename="Priacodon_LACM_120451_lower_m3_reduced">
                        <column c="0" x="0.959200511750779139" y="0.113482736920275204" z="0.258951823083247712" h="-7.97446000625324864e-17"/>
                        <column c="1" x="0.253116748981930428" y="-0.752747348917676473" z="-0.607703332294801446" h="-4.45374312204662423e-17"/>
                        <column c="2" x="0.125961460938933678" y="0.648454390931603064" z="-0.750760023735702497" h="-5.02792948846854203e-17"/>
                        <column c="3" x="26.3892478479945609" y="-26.2946404886664986" z="-24.7009518472975245" h="0.999999999999993783"/>
                    </elementmatrix>
                </elementmatrices>
            </timestep>
            <timestep t="30">
                <triangle x1="19.0760337255246419" y1="-37.2057540156098625" z1="-9.7649472401279791" x2="13.8947138844939193" y2="-13.9038388545639933" z2="-20.2841046920355907" x3="21.3362844742778073" y3="-14.2859171655406207" z3="-40.9839311755752576"/>
                <propermotioninfo haspm="0"/>
                <elementmatrices>
                    <elementmatrix referencename="Priacodon_LACM_120451_Upper_Reduced_M2_M3">
                        <column c="0" x="0.988708019256591797" y="0.132973745465278625" z="0.0690969005227088928" h="0"/>
                        <column c="1" x="-0.134877979755401611" y="0.990580081939697266" z="0.0236450321972370148" h="0"/>
                        <column c="2" x="-0.065301842987537384" y="-0.0326976850628852844" z="0.9973297119140625" h="0"/>
                        <column c="3" x="-0.497924815192285319" y="-7.62002431309215122" z="-21.045159702020964" h="1"/>
                    </elementmatrix>
                    <elementmatrix referencename="Priacodon_LACM_120451_lower_m3_reduced">
                        <column c="0" x="0.959151946035008529" y="0.113075134477430658" z="0.259309773013239153" h="-7.97446000625324864e-17"/>
                        <column c="1" x="0.253037737861322998" y="-0.752782492286635296" z="-0.607692704024594965" h="-4.45374312204662423e-17"/>
                        <column c="2" x="0.126488922974658635" y="0.648484798025069975" z="-0.750645068654337222" h="-5.02792948846854203e-17"/>
                        <column c="3" x="26.3652558978171143" y="-26.1599352514307171" z="-24.6325780055700072" h="0.999999999999993783"/>
                    </elementmatrix>
                </elementmatrices>
            </timestep>
            <timestep t="31">
                <triangle x1="19.0423056361370691" y1="-37.069753843314416" z1="-9.70038518905600888" x2="13.8740068451302037" y2="-13.7646628733670404" z2="-20.2189127217012263" x3="21.3228885586771035" y3="-14.1474729770221934" z3="-40.9160958819583627"/>
                <propermotioninfo haspm="0"/>
                <elementmatrices>
                    <elementmatrix referencename="Priacodon_LACM_120451_Upper_Reduced_M2_M3">
                        <column c="0" x="0.988708019256591797" y="0.132973745465278625" z="0.0690969005227088928" h="0"/>
                        <column c="1" x="-0.134877979755401611" y="0.990580081939697266" z="0.0236450321972370148" h="0"/>
                        <column c="2" x="-0.065301842987537384" y="-0.0326976850628852844" z="0.9973297119140625" h="0"/>
                        <column c="3" x="-0.497924815192285319" y="-7.62002431309215122" z="-21.045159702020964" h="1"/>
                    </elementmatrix>
                    <elementmatrix referencename="Priacodon_LACM_120451_lower_m3_reduced">
                        <column c="0" x="0.959103089854188906" y="0.11266751299455191" z="0.259667661728950672" h="-7.97446000625324864e-17"/>
                        <column c="1" x="0.252958709003192728" y="-0.752817605498701359" z="-0.607682108006001309" h="-4.45374312204662423e-17"/>
                        <column c="2" x="0.127016355527917874" y="0.648514983918495935" z="-0.75052992016413167" h="-5.02792948846854203e-17"/>
                        <column c="3" x="26.3412615447638565" y="-26.0252316656518943" z="-24.5642033101409538" h="0.999999999999993783"/>
                    </elementmatrix>
                </elementmatrices>
            </timestep>
            <timestep t="32">
                <triangle x1="19.0085770324357028" y1="-36.9337510587645141" z1="-9.63582565527525681" x2="13.8533003200802796" y2="-13.6254895044245501" z2="-20.1537182340756509" x3="21.3094919134803966" y3="-14.0090345790687891" z3="-40.8482555138828687"/>
                <propermotioninfo haspm="0"/>
                <elementmatrices>
                    <elementmatrix referencename="Priacodon_LACM_120451_Upper_Reduced_M2_M3">
                        <column c="0" x="0.988708019256591797" y="0.132973745465278625" z="0.0690969005227088928" h="0"/>
                        <column c="1" x="-0.134877979755401611" y="0.990580081939697266" z="0.0236450321972370148" h="0"/>
                        <column c="2" x="-0.065301842987537384" y="-0.0326976850628852844" z="0.9973297119140625" h="0"/>
                        <column c="3" x="-0.497924815192285319" y="-7.62002431309215122" z="-21.045159702020964" h="1"/>
                    </elementmatrix>
                    <elementmatrix referencename="Priacodon_LACM_120451_lower_m3_reduced">
                        <column c="0" x="0.95905394322289339" y="0.112259872593226923" z="0.260025489123628828" h="-7.97446000625324864e-17"/>
                        <column c="1" x="0.252879662431112873" y="-0.752852688543400816" z="-0.607671544242181394" h="-4.45374312204662423e-17"/>
                        <column c="2" x="0.12754375844138538" y="0.648544948602877036" z="-0.750414578299433477" h="-5.02792948846854203e-17"/>
                        <column c="3" x="26.3172647878733414" y="-25.8905297304696269" z="-24.4958277620536791" h="0.999999999999993783"/>
                    </elementmatrix>
                </elementmatrices>
            </timestep>
            <timestep t="33">
                <triangle x1="18.9748479163626946" y1="-36.7977456614873049" z1="-9.57126863869102174" x2="13.8325943074019868" y2="-13.4863187482093885" z2="-20.0885212292535513" x3="21.2960945345650821" y3="-13.8706019719340503" z3="-40.7804100722327121"/>
                <propermotioninfo haspm="0"/>
                <elementmatrices>
                    <elementmatrix referencename="Priacodon_LACM_120451_Upper_Reduced_M2_M3">
                        <column c="0" x="0.988708019256591797" y="0.132973745465278625" z="0.0690969005227088928" h="0"/>
                        <column c="1" x="-0.134877979755401611" y="0.990580081939697266" z="0.0236450321972370148" h="0"/>
                        <column c="2" x="-0.065301842987537384" y="-0.0326976850628852844" z="0.9973297119140625" h="0"/>
                        <column c="3" x="-0.497924815192285319" y="-7.62002431309215122" z="-21.045159702020964" h="1"/>
                    </elementmatrix>
                    <elementmatrix referencename="Priacodon_LACM_120451_lower_m3_reduced">
                        <column c="0" x="0.959004506155781589" y="0.111852213395049263" z="0.260383255090538668" h="-7.97446000625324864e-17"/>
                        <column c="1" x="0.252800598168661961" y="-0.752887741410268929" z="-0.607661012736285699" h="-4.45374312204662423e-17"/>
                        <column c="2" x="0.128071131557744106" y="0.648574692069275316" z="-0.750299043094647122" h="-5.02792948846854203e-17"/>
                        <column c="3" x="26.2932656261848336" y="-25.7558294450230285" z="-24.4274513623517535" h="0.999999999999993783"/>
                    </elementmatrix>
                </elementmatrices>
            </timestep>
            <timestep t="34">
                <triangle x1="18.9411182898603663" y1="-36.6617376510106467" z1="-9.50671413920785469" x2="13.8118888051530302" y2="-13.3471506051936473" z2="-20.023321707330382" x3="21.282696417808797" y3="-13.7321751558698786" z3="-40.7125595578933286"/>
                <propermotioninfo haspm="0"/>
                <elementmatrices>
                    <elementmatrix referencename="Priacodon_LACM_120451_Upper_Reduced_M2_M3">
                        <column c="0" x="0.988708019256591797" y="0.132973745465278625" z="0.0690969005227088928" h="0"/>
                        <column c="1" x="-0.134877979755401611" y="0.990580081939697266" z="0.0236450321972370148" h="0"/>
                        <column c="2" x="-0.065301842987537384" y="-0.0326976850628852844" z="0.9973297119140625" h="0"/>
                        <column c="3" x="-0.497924815192285319" y="-7.62002431309215122" z="-21.045159702020964" h="1"/>
                    </elementmatrix>
                    <elementmatrix referencename="Priacodon_LACM_120451_lower_m3_reduced">
                        <column c="0" x="0.95895477866760015" y="0.111444535521618093" z="0.260740959522963445" h="-7.97446000625324864e-17"/>
                        <column c="1" x="0.252721516239423738" y="-0.752922764088850061" z="-0.607650513491456157" h="-4.45374312204662423e-17"/>
                        <column c="2" x="0.128598474719685801" y="0.648604214308818539" z="-0.750183314584235483" h="-5.02792948846854203e-17"/>
                        <column c="3" x="26.2692640587383544" y="-25.6211308084507081" z="-24.3590741120789929" h="0.999999999999993783"/>
                    </elementmatrix>
                </elementmatrices>
            </timestep>
            <timestep t="35">
                <triangle x1="18.9073881548711604" y1="-36.5257270268632794" z1="-9.44216215672954995" x2="13.791183811390944" y2="-13.207985075848633" z2="-19.9581196684023467" x3="21.269297559089388" y3="-13.5937541311264702" z3="-40.6447039717516816"/>
                <propermotioninfo haspm="0"/>
                <elementmatrices>
                    <elementmatrix referencename="Priacodon_LACM_120451_Upper_Reduced_M2_M3">
                        <column c="0" x="0.988708019256591797" y="0.132973745465278625" z="0.0690969005227088928" h="0"/>
                        <column c="1" x="-0.134877979755401611" y="0.990580081939697266" z="0.0236450321972370148" h="0"/>
                        <column c="2" x="-0.065301842987537384" y="-0.0326976850628852844" z="0.9973297119140625" h="0"/>
                        <column c="3" x="-0.497924815192285319" y="-7.62002431309215122" z="-21.045159702020964" h="1"/>
                    </elementmatrix>
                    <elementmatrix referencename="Priacodon_LACM_120451_lower_m3_reduced">
                        <column c="0" x="0.958904760773181875" y="0.111036839094538209" z="0.261098602314204842" h="-7.97446000625324864e-17"/>
                        <column c="1" x="0.252642416666987335" y="-0.752957756568697012" z="-0.607640046510824483" h="-4.45374312204662423e-17"/>
                        <column c="2" x="0.129125787769911154" y="0.648633515312700526" z="-0.750067392802718724" h="-5.02792948846854203e-17"/>
                        <column c="3" x="26.2452600845745927" y="-25.4864338198907774" z="-24.2906960122794615" h="0.999999999999993783"/>
                    </elementmatrix>
                </elementmatrices>
            </timestep>
            <timestep t="36">
                <triangle x1="18.8736575133376974" y1="-36.3897137885746247" z1="-9.37761269115916996" x2="13.7704793241731149" y2="-13.0688221606448884" z2="-19.8929151125663992" x3="21.2558979542849151" y3="-13.4553388979522737" z3="-40.5768433146962266"/>
                <propermotioninfo haspm="0"/>
                <elementmatrices>
                    <elementmatrix referencename="Priacodon_LACM_120451_Upper_Reduced_M2_M3">
                        <column c="0" x="0.988708019256591797" y="0.132973745465278625" z="0.0690969005227088928" h="0"/>
                        <column c="1" x="-0.134877979755401611" y="0.990580081939697266" z="0.0236450321972370148" h="0"/>
                        <column c="2" x="-0.065301842987537384" y="-0.0326976850628852844" z="0.9973297119140625" h="0"/>
                        <column c="3" x="-0.497924815192285319" y="-7.62002431309215122" z="-21.045159702020964" h="1"/>
                    </elementmatrix>
                    <elementmatrix referencename="Priacodon_LACM_120451_lower_m3_reduced">
                        <column c="0" x="0.958854452487446607" y="0.11062912423541986" z="0.26145618335758275" h="-7.97446000625324864e-17"/>
                        <column c="1" x="0.252563299474946934" y="-0.752992718839372244" z="-0.607629611797512736" h="-4.45374312204662423e-17"/>
                        <column c="2" x="0.129653070551129929" y="0.648662595072181603" z="-0.749951277784674519" h="-5.02792948846854203e-17"/>
                        <column c="3" x="26.2212537027349875" y="-25.3517384784808648" z="-24.2223170639974974" h="0.999999999999993783"/>
                    </elementmatrix>
                </elementmatrices>
            </timestep>
            <timestep t="37">
                <triangle x1="18.8399263672027395" y1="-36.253697935674964" z1="-9.31306574239900087" x2="13.7497753415567843" y2="-12.9296618600521604" z2="-19.827708039920239" x3="21.2424975992736833" y3="-13.3169294565940248" z3="-40.508977587616954"/>
                <propermotioninfo haspm="0"/>
                <elementmatrices>
                    <elementmatrix referencename="Priacodon_LACM_120451_Upper_Reduced_M2_M3">
                        <column c="0" x="0.988708019256591797" y="0.132973745465278625" z="0.0690969005227088928" h="0"/>
                        <column c="1" x="-0.134877979755401611" y="0.990580081939697266" z="0.0236450321972370148" h="0"/>
                        <column c="2" x="-0.065301842987537384" y="-0.0326976850628852844" z="0.9973297119140625" h="0"/>
                        <column c="3" x="-0.497924815192285319" y="-7.62002431309215122" z="-21.045159702020964" h="1"/>
                    </elementmatrix>
                    <elementmatrix referencename="Priacodon_LACM_120451_lower_m3_reduced">
                        <column c="0" x="0.958803853825400454" y="0.110221391065878888" z="0.261813702546435767" h="-7.97446000625324864e-17"/>
                        <column c="1" x="0.252484164686902324" y="-0.753027650890447098" z="-0.607619209354633427" h="-4.45374312204662423e-17"/>
                        <column c="2" x="0.130180322906060852" y="0.648691453578587263" z="-0.749834969564738718" h="-5.02792948846854203e-17"/>
                        <column c="3" x="26.1972449122616915" y="-25.2170447833581157" z="-24.1539372682776836" h="0.999999999999993783"/>
                    </elementmatrix>
                </elementmatrices>
            </timestep>
            <timestep t="38">
                <triangle x1="18.8061947184091913" y1="-36.1176794676953108" z1="-9.24852131035059344" x2="13.7290718615990333" y2="-12.7905041745394286" z2="-19.7624984505623189" x3="21.229096489934193" y3="-13.178525807296726" z3="-40.4411067914053746"/>
                <propermotioninfo haspm="0"/>
                <elementmatrices>
                    <elementmatrix referencename="Priacodon_LACM_120451_Upper_Reduced_M2_M3">
                        <column c="0" x="0.988708019256591797" y="0.132973745465278625" z="0.0690969005227088928" h="0"/>
                        <column c="1" x="-0.134877979755401611" y="0.990580081939697266" z="0.0236450321972370148" h="0"/>
                        <column c="2" x="-0.065301842987537384" y="-0.0326976850628852844" z="0.9973297119140625" h="0"/>
                        <column c="3" x="-0.497924815192285319" y="-7.62002431309215122" z="-21.045159702020964" h="1"/>
                    </elementmatrix>
                    <elementmatrix referencename="Priacodon_LACM_120451_lower_m3_reduced">
                        <column c="0" x="0.958752964802136565" y="0.109813639707536492" z="0.262171159774120699" h="-7.97446000625324864e-17"/>
                        <column c="1" x="0.252405012326458178" y="-0.753062552711501576" z="-0.607608839185289407" h="-4.45374312204662423e-17"/>
                        <column c="2" x="0.130707544677431675" y="0.648720090823309614" z="-0.749718468177604347" h="-5.02792948846854203e-17"/>
                        <column c="3" x="26.1732337121975505" y="-25.082352733659171" z="-24.0855566261648519" h="0.999999999999993783"/>
                    </elementmatrix>
                </elementmatrices>
            </timestep>
            <timestep t="39">
                <triangle x1="18.7724625689001279" y1="-35.9816583841674671" z1="-9.18397939491473991" x2="13.7083688823568117" y2="-12.6513491045748694" z2="-19.6972863445918378" x3="21.2156946221451896" y3="-13.0401279503036385" z3="-40.3732309269544487"/>
                <propermotioninfo haspm="0"/>
                <elementmatrices>
                    <elementmatrix referencename="Priacodon_LACM_120451_Upper_Reduced_M2_M3">
                        <column c="0" x="0.988708019256591797" y="0.132973745465278625" z="0.0690969005227088928" h="0"/>
                        <column c="1" x="-0.134877979755401611" y="0.990580081939697266" z="0.0236450321972370148" h="0"/>
                        <column c="2" x="-0.065301842987537384" y="-0.0326976850628852844" z="0.9973297119140625" h="0"/>
                        <column c="3" x="-0.497924815192285319" y="-7.62002431309215122" z="-21.045159702020964" h="1"/>
                    </elementmatrix>
                    <elementmatrix referencename="Priacodon_LACM_120451_lower_m3_reduced">
                        <column c="0" x="0.958701785432833908" y="0.109405870282019341" z="0.262528554934013003" h="-7.97446000625324864e-17"/>
                        <column c="1" x="0.252325842417224611" y="-0.753097424292125339" z="-0.6075985012925742" h="-4.45374312204662423e-17"/>
                        <column c="2" x="0.131234735707979416" y="0.648748506797806268" z="-0.749601773658022164" h="-5.02792948846854203e-17"/>
                        <column c="3" x="26.1492201015861774" y="-24.9476623285201775" z="-24.0171751387040757" h="0.999999999999993783"/>
                    </elementmatrix>
                </elementmatrices>
            </timestep>
            <timestep t="40">
                <triangle x1="18.7387299206187521" y1="-35.845634684624045" z1="-9.11943999599149357" x2="13.6876664018868919" y2="-12.512196650625917" z2="-19.6320717221087584" x3="21.2022919917856392" y3="-12.9017358858563291" z3="-40.3053499951587355"/>
                <propermotioninfo haspm="0"/>
                <elementmatrices>
                    <elementmatrix referencename="Priacodon_LACM_120451_Upper_Reduced_M2_M3">
                        <column c="0" x="0.988708019256591797" y="0.132973745465278625" z="0.0690969005227088928" h="0"/>
                        <column c="1" x="-0.134877979755401611" y="0.990580081939697266" z="0.0236450321972370148" h="0"/>
                        <column c="2" x="-0.065301842987537384" y="-0.0326976850628852844" z="0.9973297119140625" h="0"/>
                        <column c="3" x="-0.497924815192285319" y="-7.62002431309215122" z="-21.045159702020964" h="1"/>
                    </elementmatrix>
                    <elementmatrix referencename="Priacodon_LACM_120451_lower_m3_reduced">
                        <column c="0" x="0.958650315732759384" y="0.108998082910959568" z="0.2628858879195064" h="-7.97446000625324864e-17"/>
                        <column c="1" x="0.252246654982816898" y="-0.753132265621916264" z="-0.60758819567957123" h="-4.45374312204662423e-17"/>
                        <column c="2" x="0.131761895840450061" y="0.648776701493601671" z="-0.749484886040800546" h="-5.02792948846854203e-17"/>
                        <column c="3" x="26.1252040794718638" y="-24.8129735670768206" z="-23.9487928069407054" h="0.999999999999993783"/>
                    </elementmatrix>
                </elementmatrices>
            </timestep>
            <timestep t="41">
                <triangle x1="18.7049967755084303" y1="-35.7096083685983814" z1="-9.0549031134801421" x2="13.6669644182459287" y2="-12.3730468131591955" z2="-19.5668545832137752" x3="21.1888885947347383" y3="-12.7633496141946026" z3="-40.2374639969142507"/>
                <propermotioninfo haspm="0"/>
                <elementmatrices>
                    <elementmatrix referencename="Priacodon_LACM_120451_Upper_Reduced_M2_M3">
                        <column c="0" x="0.988708019256591797" y="0.132973745465278625" z="0.0690969005227088928" h="0"/>
                        <column c="1" x="-0.134877979755401611" y="0.990580081939697266" z="0.0236450321972370148" h="0"/>
                        <column c="2" x="-0.065301842987537384" y="-0.0326976850628852844" z="0.9973297119140625" h="0"/>
                        <column c="3" x="-0.497924815192285319" y="-7.62002431309215122" z="-21.045159702020964" h="1"/>
                    </elementmatrix>
                    <elementmatrix referencename="Priacodon_LACM_120451_lower_m3_reduced">
                        <column c="0" x="0.958598555717265155" y="0.108590277715994485" z="0.263243158624013596" h="-7.97446000625324864e-17"/>
                        <column c="1" x="0.252167450046855646" y="-0.753167076690481663" z="-0.607577922349354593" h="-4.45374312204662423e-17"/>
                        <column c="2" x="0.132289024917599002" y="0.648804674902285217" z="-0.749367805360805606" h="-5.02792948846854203e-17"/>
                        <column c="3" x="26.1011856448996298" y="-24.6782864484642488" z="-23.8804096319203296" h="0.999999999999993783"/>
                    </elementmatrix>
                </elementmatrices>
            </timestep>
            <timestep t="42">
                <triangle x1="18.6712631355126639" y1="-35.5735794356246373" z1="-8.99036874727922886" x2="13.6462629294903959" y2="-12.2338995926405545" z2="-19.5016349280083539" x3="21.1754844268718969" y3="-12.6249691355565474" z3="-40.1695729331185163"/>
                <propermotioninfo haspm="0"/>
                <elementmatrices>
                    <elementmatrix referencename="Priacodon_LACM_120451_Upper_Reduced_M2_M3">
                        <column c="0" x="0.988708019256591797" y="0.132973745465278625" z="0.0690969005227088928" h="0"/>
                        <column c="1" x="-0.134877979755401611" y="0.990580081939697266" z="0.0236450321972370148" h="0"/>
                        <column c="2" x="-0.065301842987537384" y="-0.0326976850628852844" z="0.9973297119140625" h="0"/>
                        <column c="3" x="-0.497924815192285319" y="-7.62002431309215122" z="-21.045159702020964" h="1"/>
                    </elementmatrix>
                    <elementmatrix referencename="Priacodon_LACM_120451_lower_m3_reduced">
                        <column c="0" x="0.958546505401790316" y="0.108182454818766954" z="0.263600366940965447" h="-7.97446000625324864e-17"/>
                        <column c="1" x="0.252088227632966622" y="-0.753201857487438176" z="-0.607567681304988727" h="-4.45374312204662423e-17"/>
                        <column c="2" x="0.132816122782190765" y="0.648832427015513025" z="-0.749250531652960627" h="-5.02792948846854203e-17"/>
                        <column c="3" x="26.0771647969152198" y="-24.5436009718171633" z="-23.8120256146887783" h="0.999999999999993783"/>
                    </elementmatrix>
                </elementmatrices>
            </timestep>
            <timestep t="43">
                <triangle x1="18.6375290025751177" y1="-35.4375478852377341" z1="-8.92583689728655649" x2="13.6255619336766536" y2="-12.0947549895350548" z2="-19.4364127565946951" x3="21.1620794840767843" y3="-12.4865944501785329" z3="-40.1016768046706105"/>
                <propermotioninfo haspm="0"/>
                <elementmatrices>
                    <elementmatrix referencename="Priacodon_LACM_120451_Upper_Reduced_M2_M3">
                        <column c="0" x="0.988708019256591797" y="0.132973745465278625" z="0.0690969005227088928" h="0"/>
                        <column c="1" x="-0.134877979755401611" y="0.990580081939697266" z="0.0236450321972370148" h="0"/>
                        <column c="2" x="-0.065301842987537384" y="-0.0326976850628852844" z="0.9973297119140625" h="0"/>
                        <column c="3" x="-0.497924815192285319" y="-7.62002431309215122" z="-21.045159702020964" h="1"/>
                    </elementmatrix>
                    <elementmatrix referencename="Priacodon_LACM_120451_lower_m3_reduced">
                        <column c="0" x="0.958494164801861448" y="0.107774614340924904" z="0.263957512763811575" h="-7.97446000625324864e-17"/>
                        <column c="1" x="0.252008987764780701" y="-0.753236608002410879" z="-0.607557472549528299" h="-4.45374312204662423e-17"/>
                        <column c="2" x="0.133343189276999258" y="0.648859957825007272" z="-0.749133064952247074" h="-5.02792948846854203e-17"/>
                        <column c="3" x="26.0531415345651034" y="-24.4089171362697428" z="-23.7436407562921588" h="0.999999999999993783"/>
                    </elementmatrix>
                </elementmatrices>
            </timestep>
            <timestep t="44">
                <triangle x1="18.6037943786395914" y1="-35.3015137169734032" z1="-8.86130756339916026" x2="13.6048614288608878" y2="-11.9556130043070077" z2="-19.3711880690757567" x3="21.1486737622292686" y3="-12.3482255582951908" z3="-40.0337756124710751"/>
                <propermotioninfo haspm="0"/>
                <elementmatrices>
                    <elementmatrix referencename="Priacodon_LACM_120451_Upper_Reduced_M2_M3">
                        <column c="0" x="0.988708019256591797" y="0.132973745465278625" z="0.0690969005227088928" h="0"/>
                        <column c="1" x="-0.134877979755401611" y="0.990580081939697266" z="0.0236450321972370148" h="0"/>
                        <column c="2" x="-0.065301842987537384" y="-0.0326976850628852844" z="0.9973297119140625" h="0"/>
                        <column c="3" x="-0.497924815192285319" y="-7.62002431309215122" z="-21.045159702020964" h="1"/>
                    </elementmatrix>
                    <elementmatrix referencename="Priacodon_LACM_120451_lower_m3_reduced">
                        <column c="0" x="0.958441533933090506" y="0.107366756404121591" z="0.264314595986020251" h="-7.97446000625324864e-17"/>
                        <column c="1" x="0.251929730465934087" y="-0.753271328225034398" z="-0.60754729608601854" h="-4.45374312204662423e-17"/>
                        <column c="2" x="0.13387022424480774" y="0.648887267322555306" z="-0.749015405293703473" h="-5.02792948846854203e-17"/>
                        <column c="3" x="26.0291158568964534" y="-24.2742349409557043" z="-23.6752550577767948" h="0.999999999999993783"/>
                    </elementmatrix>
                </elementmatrices>
            </timestep>
            <timestep t="45">
                <triangle x1="18.6037943786395914" y1="-35.3015137169734032" z1="-8.86130756339916026" x2="13.6048614288608878" y2="-11.9556130043070077" z2="-19.3711880690757567" x3="21.1486737622292686" y3="-12.3482255582951908" z3="-40.0337756124710751"/>
                <propermotioninfo haspm="0"/>
                <elementmatrices>
                    <elementmatrix referencename="Priacodon_LACM_120451_Upper_Reduced_M2_M3">
                        <column c="0" x="0.988708019256591797" y="0.132973745465278625" z="0.0690969005227088928" h="0"/>
                        <column c="1" x="-0.134877979755401611" y="0.990580081939697266" z="0.0236450321972370148" h="0"/>
                        <column c="2" x="-0.065301842987537384" y="-0.0326976850628852844" z="0.9973297119140625" h="0"/>
                        <column c="3" x="-0.497924815192285319" y="-7.62002431309215122" z="-21.045159702020964" h="1"/>
                    </elementmatrix>
                    <elementmatrix referencename="Priacodon_LACM_120451_lower_m3_reduced">
                        <column c="0" x="0.958398630812652974" y="0.106985945024930779" z="0.264624398012664408" h="-8.12293283060069704e-17"/>
                        <column c="1" x="0.251859165051336764" y="-0.753214988714730138" z="-0.607646395327982147" h="-3.40844734334178537e-17"/>
                        <column c="2" x="0.134309439117599599" y="0.649015553236264364" z="-0.748825604677965773" h="-5.9286195016469609e-17"/>
                        <column c="3" x="26.0070152830712189" y="-24.1503375453504319" z="-23.6135106259388543" h="0.999999999999994116"/>
                    </elementmatrix>
                </elementmatrices>
            </timestep>
            <timestep t="46">
                <triangle x1="18.4885364064216553" y1="-35.3336346011240963" z1="-8.82208146483992905" x2="13.6330468698014808" y2="-11.9538985565059139" z2="-19.3239938054289055" x3="21.2570217474069416" y3="-12.355235735644678" z3="-39.9569700488453492"/>
                <propermotioninfo haspm="0"/>
                <elementmatrices>
                    <elementmatrix referencename="Priacodon_LACM_120451_Upper_Reduced_M2_M3">
                        <column c="0" x="0.988708019256591797" y="0.132973745465278625" z="0.0690969005227088928" h="0"/>
                        <column c="1" x="-0.134877979755401611" y="0.990580081939697266" z="0.0236450321972370148" h="0"/>
                        <column c="2" x="-0.065301842987537384" y="-0.0326976850628852844" z="0.9973297119140625" h="0"/>
                        <column c="3" x="-0.497924815192285319" y="-7.62002431309215122" z="-21.045159702020964" h="1"/>
                    </elementmatrix>
                    <elementmatrix referencename="Priacodon_LACM_120451_lower_m3_reduced">
                        <column c="0" x="0.957843393290925937" y="0.102879248080022301" z="0.26823850253724757" h="-7.97446000625324864e-17"/>
                        <column c="1" x="0.251056816949596306" y="-0.753651576904792342" z="-0.607437054592518733" h="-4.45374312204662423e-17"/>
                        <column c="2" x="0.139665702991360191" y="0.649172674211870859" z="-0.747708720334674837" h="-5.02792948846854203e-17"/>
                        <column c="3" x="26.0205326363837273" y="-24.3215165660758856" z="-23.5933916910742276" h="0.999999999999993783"/>
                    </elementmatrix>
                </elementmatrices>
            </timestep>
            <timestep t="47">
                <triangle x1="18.4492331167471981" y1="-35.2127240904610801" z1="-8.78872908830632937" x2="13.6415762521759234" y2="-11.8218358082106381" z2="-19.2878138010553997" x3="21.2922230599353135" y3="-12.226137434744933" z3="-39.9108571444809428"/>
                <propermotioninfo haspm="0"/>
                <elementmatrices>
                    <elementmatrix referencename="Priacodon_LACM_120451_Upper_Reduced_M2_M3">
                        <column c="0" x="0.988708019256591797" y="0.132973745465278625" z="0.0690969005227088928" h="0"/>
                        <column c="1" x="-0.134877979755401611" y="0.990580081939697266" z="0.0236450321972370148" h="0"/>
                        <column c="2" x="-0.065301842987537384" y="-0.0326976850628852844" z="0.9973297119140625" h="0"/>
                        <column c="3" x="-0.497924815192285319" y="-7.62002431309215122" z="-21.045159702020964" h="1"/>
                    </elementmatrix>
                    <elementmatrix referencename="Priacodon_LACM_120451_lower_m3_reduced">
                        <column c="0" x="0.957636397435514319" y="0.101382593315250721" z="0.269544245123904236" h="-7.97446000625324864e-17"/>
                        <column c="1" x="0.250764963890161174" y="-0.753776652598311392" z="-0.60740241264159367" h="-4.45374312204662423e-17"/>
                        <column c="2" x="0.141596127037095648" y="0.649262911131031739" z="-0.747267160417030785" h="-5.02792948846854203e-17"/>
                        <column c="3" x="26.0167249541591445" y="-24.2057532108531284" z="-23.5457266139487622" h="0.999999999999993783"/>
                    </elementmatrix>
                </elementmatrices>
            </timestep>
            <timestep t="48">
                <triangle x1="18.4492331167471981" y1="-35.2127240904610801" z1="-8.78872908830632937" x2="13.6415762521759234" y2="-11.8218358082106381" z2="-19.2878138010553997" x3="21.2922230599353135" y3="-12.226137434744933" z3="-39.9108571444809428"/>
                <propermotioninfo haspm="0"/>
                <elementmatrices>
                    <elementmatrix referencename="Priacodon_LACM_120451_Upper_Reduced_M2_M3">
                        <column c="0" x="0.988708019256591797" y="0.132973745465278625" z="0.0690969005227088928" h="0"/>
                        <column c="1" x="-0.134877979755401611" y="0.990580081939697266" z="0.0236450321972370148" h="0"/>
                        <column c="2" x="-0.065301842987537384" y="-0.0326976850628852844" z="0.9973297119140625" h="0"/>
                        <column c="3" x="-0.497924815192285319" y="-7.62002431309215122" z="-21.045159702020964" h="1"/>
                    </elementmatrix>
                    <elementmatrix referencename="Priacodon_LACM_120451_lower_m3_reduced">
                        <column c="0" x="0.957620379928999066" y="0.101251846255852068" z="0.269650276421946167" h="-8.04480831212499828e-17"/>
                        <column c="1" x="0.250741035104296628" y="-0.753757132063549107" z="-0.607436514524881899" h="-3.93070550008442212e-17"/>
                        <column c="2" x="0.141746750437090591" y="0.649305975248262501" z="-0.747201183917294953" h="-5.47844613407655939e-17"/>
                        <column c="3" x="26.0036175685187914" y="-24.1336080445342915" z="-23.5107997493316176" h="0.999999999999993894"/>
                    </elementmatrix>
                </elementmatrices>
            </timestep>
            <timestep t="49">
                <triangle x1="18.4262529807642466" y1="-35.0824945329354847" z1="-8.75661253578236476" x2="13.6664411502056193" y2="-11.6805246070192492" z2="-19.2528020295866931" x3="21.3437424051297775" y3="-12.0878333180011772" z3="-39.8658784177002303"/>
                <propermotioninfo haspm="0"/>
                <elementmatrices>
                    <elementmatrix referencename="Priacodon_LACM_120451_Upper_Reduced_M2_M3">
                        <column c="0" x="0.988708019256591797" y="0.132973745465278625" z="0.0690969005227088928" h="0"/>
                        <column c="1" x="-0.134877979755401611" y="0.990580081939697266" z="0.0236450321972370148" h="0"/>
                        <column c="2" x="-0.065301842987537384" y="-0.0326976850628852844" z="0.9973297119140625" h="0"/>
                        <column c="3" x="-0.497924815192285319" y="-7.62002431309215122" z="-21.045159702020964" h="1"/>
                    </elementmatrix>
                    <elementmatrix referencename="Priacodon_LACM_120451_lower_m3_reduced">
                        <column c="0" x="0.957422669558538275" y="0.0998834498636645834" z="0.270859979064360878" h="-8.04480831212499828e-17"/>
                        <column c="1" x="0.250471825124072345" y="-0.753929746351348129" z="-0.607333353592231173" h="-3.93070550008442212e-17"/>
                        <column c="2" x="0.143546844738669327" y="0.649317514017531572" z="-0.746847420398333184" h="-5.47844613407655939e-17"/>
                        <column c="3" x="26.0293524981168645" y="-24.0812572659227584" z="-23.4990678637034236" h="0.999999999999993894"/>
                    </elementmatrix>
                </elementmatrices>
            </timestep>
            <timestep t="50">
                <triangle x1="18.4011047443935425" y1="-34.9527131887085432" z1="-8.71726578810656783" x2="13.6654659734649666" y2="-11.545411060662838" z2="-19.2124995388777755" x3="21.3562454501874406" y3="-11.9547161564639861" z3="-39.8205114154776538"/>
                <propermotioninfo haspm="0"/>
                <elementmatrices>
                    <elementmatrix referencename="Priacodon_LACM_120451_Upper_Reduced_M2_M3">
                        <column c="0" x="0.988708019256591797" y="0.132973745465278625" z="0.0690969005227088928" h="0"/>
                        <column c="1" x="-0.134877979755401611" y="0.990580081939697266" z="0.0236450321972370148" h="0"/>
                        <column c="2" x="-0.065301842987537384" y="-0.0326976850628852844" z="0.9973297119140625" h="0"/>
                        <column c="3" x="-0.497924815192285319" y="-7.62002431309215122" z="-21.045159702020964" h="1"/>
                    </elementmatrix>
                    <elementmatrix referencename="Priacodon_LACM_120451_lower_m3_reduced">
                        <column c="0" x="0.957314333691503871" y="0.0991337939932914886" z="0.271517508454425571" h="-8.04480831212499828e-17"/>
                        <column c="1" x="0.25032509459524277" y="-0.754006149939404513" z="-0.607298997915702965" h="-3.93070550008442212e-17"/>
                        <column c="2" x="0.144522017439158601" y="0.649343681529307326" z="-0.74663657138748607" h="-5.47844613407655939e-17"/>
                        <column c="3" x="26.0221202732519217" y="-23.9544555099783203" z="-23.4526919140377856" h="0.999999999999993894"/>
                    </elementmatrix>
                </elementmatrices>
            </timestep>
            <timestep t="51">
                <triangle x1="18.4011047443935425" y1="-34.9527131887085432" z1="-8.71726578810656783" x2="13.6654659734649666" y2="-11.545411060662838" z2="-19.2124995388777755" x3="21.3562454501874406" y3="-11.9547161564639861" z3="-39.8205114154776538"/>
                <propermotioninfo haspm="0"/>
                <elementmatrices>
                    <elementmatrix referencename="Priacodon_LACM_120451_Upper_Reduced_M2_M3">
                        <column c="0" x="0.988708019256591797" y="0.132973745465278625" z="0.0690969005227088928" h="0"/>
                        <column c="1" x="-0.134877979755401611" y="0.990580081939697266" z="0.0236450321972370148" h="0"/>
                        <column c="2" x="-0.065301842987537384" y="-0.0326976850628852844" z="0.9973297119140625" h="0"/>
                        <column c="3" x="-0.497924815192285319" y="-7.62002431309215122" z="-21.045159702020964" h="1"/>
                    </elementmatrix>
                    <elementmatrix referencename="Priacodon_LACM_120451_lower_m3_reduced">
                        <column c="0" x="0.957301948446402151" y="0.0990357185507415028" z="0.271596954975330651" h="-8.04480831212499828e-17"/>
                        <column c="1" x="0.250307229473340942" y="-0.753991457625955763" z="-0.607324602416569936" h="-3.93070550008442212e-17"/>
                        <column c="2" x="0.144634955574757418" y="0.649375706566089006" z="-0.746586847826600786" h="-5.47844613407655939e-17"/>
                        <column c="3" x="26.0122843885324109" y="-23.9017894137901479" z="-23.4267998853097588" h="0.999999999999993894"/>
                    </elementmatrix>
                </elementmatrices>
            </timestep>
            <timestep t="52">
                <triangle x1="18.3852287125278195" y1="-34.8112179590366821" z1="-8.68365710687070447" x2="13.6737662588915558" y2="-11.3986015204820532" z2="-19.1779180153272577" x3="21.3780191016271175" y3="-11.8099137739935074" z3="-39.7808567254340844"/>
                <propermotioninfo haspm="0"/>
                <elementmatrices>
                    <elementmatrix referencename="Priacodon_LACM_120451_Upper_Reduced_M2_M3">
                        <column c="0" x="0.988708019256591797" y="0.132973745465278625" z="0.0690969005227088928" h="0"/>
                        <column c="1" x="-0.134877979755401611" y="0.990580081939697266" z="0.0236450321972370148" h="0"/>
                        <column c="2" x="-0.065301842987537384" y="-0.0326976850628852844" z="0.9973297119140625" h="0"/>
                        <column c="3" x="-0.497924815192285319" y="-7.62002431309215122" z="-21.045159702020964" h="1"/>
                    </elementmatrix>
                    <elementmatrix referencename="Priacodon_LACM_120451_lower_m3_reduced">
                        <column c="0" x="0.957204074805333871" y="0.0983758279571908811" z="0.272181108179486542" h="-8.04480831212499828e-17"/>
                        <column c="1" x="0.250169601181054968" y="-0.754112045327826275" z="-0.607231581636176521" h="-3.93070550008442212e-17"/>
                        <column c="2" x="0.14551814258361867" y="0.649335983574915065" z="-0.746449764293479312" h="-5.47844613407655939e-17"/>
                        <column c="3" x="26.0242405941265567" y="-23.8165389273678088" z="-23.4119067589807521" h="0.999999999999993894"/>
                    </elementmatrix>
                </elementmatrices>
            </timestep>
            <timestep t="53">
                <triangle x1="18.3644233820699725" y1="-34.6752271570820341" z1="-8.63916475846550824" x2="13.6653424388990743" y2="-11.2601250421657024" z2="-19.1334312980208523" x3="21.3764360576143275" y3="-11.6729391043116699" z3="-39.7337806368211375"/>
                <propermotioninfo haspm="0"/>
                <elementmatrices>
                    <elementmatrix referencename="Priacodon_LACM_120451_Upper_Reduced_M2_M3">
                        <column c="0" x="0.988708019256591797" y="0.132973745465278625" z="0.0690969005227088928" h="0"/>
                        <column c="1" x="-0.134877979755401611" y="0.990580081939697266" z="0.0236450321972370148" h="0"/>
                        <column c="2" x="-0.065301842987537384" y="-0.0326976850628852844" z="0.9973297119140625" h="0"/>
                        <column c="3" x="-0.497924815192285319" y="-7.62002431309215122" z="-21.045159702020964" h="1"/>
                    </elementmatrix>
                    <elementmatrix referencename="Priacodon_LACM_120451_lower_m3_reduced">
                        <column c="0" x="0.957148568211928619" y="0.0979968277362507495" z="0.272512825612846954" h="-8.04480831212499828e-17"/>
                        <column c="1" x="0.250091786439750496" y="-0.754164954435944113" z="-0.607197924779047993" h="-3.93070550008442212e-17"/>
                        <column c="2" x="0.146016152275146943" y="0.649331843708780609" z="-0.746356108047958822" h="-5.47844613407655939e-17"/>
                        <column c="3" x="26.0125764823862795" y="-23.6824253153673041" z="-23.3640711817478213" h="0.999999999999993894"/>
                    </elementmatrix>
                </elementmatrices>
            </timestep>
            <timestep t="54">
                <triangle x1="18.3644233820699725" y1="-34.6752271570820341" z1="-8.63916475846550824" x2="13.6653424388990743" y2="-11.2601250421657024" z2="-19.1334312980208523" x3="21.3764360576143275" y3="-11.6729391043116699" z3="-39.7337806368211375"/>
                <propermotioninfo haspm="0"/>
                <elementmatrices>
                    <elementmatrix referencename="Priacodon_LACM_120451_Upper_Reduced_M2_M3">
                        <column c="0" x="0.988708019256591797" y="0.132973745465278625" z="0.0690969005227088928" h="0"/>
                        <column c="1" x="-0.134877979755401611" y="0.990580081939697266" z="0.0236450321972370148" h="0"/>
                        <column c="2" x="-0.065301842987537384" y="-0.0326976850628852844" z="0.9973297119140625" h="0"/>
                        <column c="3" x="-0.497924815192285319" y="-7.62002431309215122" z="-21.045159702020964" h="1"/>
                    </elementmatrix>
                    <elementmatrix referencename="Priacodon_LACM_120451_lower_m3_reduced">
                        <column c="0" x="0.957138087765420753" y="0.097915098391104044" z="0.272579005897052973" h="-8.11275056005764886e-17"/>
                        <column c="1" x="0.250076936683606865" y="-0.754152688993402376" z="-0.607219274581218826" h="-3.40740695045726521e-17"/>
                        <column c="2" x="0.146110255244821241" y="0.649358418125970838" z="-0.746314570487009332" h="-5.92902905097507325e-17"/>
                        <column c="3" x="26.0044550566709987" y="-23.6400403732995592" z="-23.3428808288668179" h="0.999999999999994005"/>
                    </elementmatrix>
                </elementmatrices>
            </timestep>
            <timestep t="55">
                <triangle x1="18.3803211810013778" y1="-34.5603099111371677" z1="-8.57151971356453757" x2="13.7660291433047295" y2="-11.1256380625304541" z2="-19.0597256280492289" x3="21.4100908416039672" y3="-11.5846152575938852" z3="-39.6840664372511611"/>
                <propermotioninfo haspm="0"/>
                <elementmatrices>
                    <elementmatrix referencename="Priacodon_LACM_120451_Upper_Reduced_M2_M3">
                        <column c="0" x="0.988708019256591797" y="0.132973745465278625" z="0.0690969005227088928" h="0"/>
                        <column c="1" x="-0.134877979755401611" y="0.990580081939697266" z="0.0236450321972370148" h="0"/>
                        <column c="2" x="-0.065301842987537384" y="-0.0326976850628852844" z="0.9973297119140625" h="0"/>
                        <column c="3" x="-0.497924815192285319" y="-7.62002431309215122" z="-21.045159702020964" h="1"/>
                    </elementmatrix>
                    <elementmatrix referencename="Priacodon_LACM_120451_lower_m3_reduced">
                        <column c="0" x="0.958481928247454484" y="0.0932798412849723396" z="0.26946477401119262" h="-8.04480831212499828e-17"/>
                        <column c="1" x="0.244384969336479602" y="-0.755630880808087046" z="-0.607698904665444073" h="-3.93070550008442212e-17"/>
                        <column c="2" x="0.146929847156590548" y="0.648321558471586901" z="-0.747054734832390377" h="-5.47844613407655939e-17"/>
                        <column c="3" x="26.0372766251135666" y="-23.6113921125112718" z="-23.3245207546178293" h="0.999999999999993894"/>
                    </elementmatrix>
                </elementmatrices>
            </timestep>
            <timestep t="56">
                <triangle x1="18.3961609938070119" y1="-34.4451804264853791" z1="-8.50373766932277952" x2="13.8667738338361541" y2="-10.9913633216021278" z2="-18.9861569574183946" x3="21.4434971989221026" y3="-11.4961745656964585" z3="-39.6342610298000082"/>
                <propermotioninfo haspm="0"/>
                <elementmatrices>
                    <elementmatrix referencename="Priacodon_LACM_120451_Upper_Reduced_M2_M3">
                        <column c="0" x="0.988708019256591797" y="0.132973745465278625" z="0.0690969005227088928" h="0"/>
                        <column c="1" x="-0.134877979755401611" y="0.990580081939697266" z="0.0236450321972370148" h="0"/>
                        <column c="2" x="-0.065301842987537384" y="-0.0326976850628852844" z="0.9973297119140625" h="0"/>
                        <column c="3" x="-0.497924815192285319" y="-7.62002431309215122" z="-21.045159702020964" h="1"/>
                    </elementmatrix>
                    <elementmatrix referencename="Priacodon_LACM_120451_lower_m3_reduced">
                        <column c="0" x="0.959781957637839356" y="0.0885551159918074593" z="0.266414311223262645" h="-8.04480831212499828e-17"/>
                        <column c="1" x="0.238669305802500759" y="-0.757068268718965931" z="-0.608181386567032245" h="-3.93070550008442212e-17"/>
                        <column c="2" x="0.147836248128254494" y="0.64730644051370867" z="-0.747755853075596555" h="-5.47844613407655939e-17"/>
                        <column c="3" x="26.0616095829742527" y="-23.5402004576577433" z="-23.2848444329520703" h="0.999999999999993894"/>
                    </elementmatrix>
                </elementmatrices>
            </timestep>
            <timestep t="57">
                <triangle x1="18.411944319688466" y1="-34.3298383650707422" z1="-8.43581852356330941" x2="13.9675750112917605" y2="-10.8573011574366571" z2="-18.9127253883052688" x3="21.4766560084103943" y3="-11.4076157480526774" z3="-39.5843636774485077"/>
                <propermotioninfo haspm="0"/>
                <elementmatrices>
                    <elementmatrix referencename="Priacodon_LACM_120451_Upper_Reduced_M2_M3">
                        <column c="0" x="0.988708019256591797" y="0.132973745465278625" z="0.0690969005227088928" h="0"/>
                        <column c="1" x="-0.134877979755401611" y="0.990580081939697266" z="0.0236450321972370148" h="0"/>
                        <column c="2" x="-0.065301842987537384" y="-0.0326976850628852844" z="0.9973297119140625" h="0"/>
                        <column c="3" x="-0.497924815192285319" y="-7.62002431309215122" z="-21.045159702020964" h="1"/>
                    </elementmatrix>
                    <elementmatrix referencename="Priacodon_LACM_120451_lower_m3_reduced">
                        <column c="0" x="0.96104861047273793" y="0.0838228187097295602" z="0.263361544975698303" h="-8.04480831212499828e-17"/>
                        <column c="1" x="0.232944997685624378" y="-0.758477067407439698" z="-0.608645353445035897" h="-3.93070550008442212e-17"/>
                        <column c="2" x="0.148735323180722828" y="0.646286525683886115" z="-0.748459438017690437" h="-5.47844613407655939e-17"/>
                        <column c="3" x="26.0855765552357752" y="-23.4688484610928327" z="-23.2450411220241975" h="0.999999999999993894"/>
                    </elementmatrix>
                </elementmatrices>
            </timestep>
            <timestep t="58">
                <triangle x1="18.4276726598421519" y1="-34.2142833963443849" z1="-8.36776217895091889" x2="14.0684311744751387" y2="-10.7234519005828677" z2="-18.8394310180450688" x3="21.5095681576526303" y3="-11.3189375282674192" z3="-39.5343736464244699"/>
                <propermotioninfo haspm="0"/>
                <elementmatrices>
                    <elementmatrix referencename="Priacodon_LACM_120451_Upper_Reduced_M2_M3">
                        <column c="0" x="0.988708019256591797" y="0.132973745465278625" z="0.0690969005227088928" h="0"/>
                        <column c="1" x="-0.134877979755401611" y="0.990580081939697266" z="0.0236450321972370148" h="0"/>
                        <column c="2" x="-0.065301842987537384" y="-0.0326976850628852844" z="0.9973297119140625" h="0"/>
                        <column c="3" x="-0.497924815192285319" y="-7.62002431309215122" z="-21.045159702020964" h="1"/>
                    </elementmatrix>
                    <elementmatrix referencename="Priacodon_LACM_120451_lower_m3_reduced">
                        <column c="0" x="0.962281842020492717" y="0.0790831165591156238" z="0.26030658307648713" h="-8.04480831212499828e-17"/>
                        <column c="1" x="0.227212247138943141" y="-0.759857227121991108" z="-0.609090788914533277" h="-3.93070550008442212e-17"/>
                        <column c="2" x="0.149627040563293207" y="0.645261850000259929" z="-0.749165464811674342" h="-5.47844613407655939e-17"/>
                        <column c="3" x="26.1091787540902907" y="-23.3973342387650618" z="-23.205109731592465" h="0.999999999999993894"/>
                    </elementmatrix>
                </elementmatrices>
            </timestep>
            <timestep t="59">
                <triangle x1="18.4433475174062949" y1="-34.0985151972763418" z1="-8.29956854299555857" x2="14.1693408202480597" y2="-10.5898158740708155" z2="-18.766273939127835" x3="21.542234542943369" y3="-11.2301386341622624" z3="-39.4842902062286782"/>
                <propermotioninfo haspm="0"/>
                <elementmatrices>
                    <elementmatrix referencename="Priacodon_LACM_120451_Upper_Reduced_M2_M3">
                        <column c="0" x="0.988708019256591797" y="0.132973745465278625" z="0.0690969005227088928" h="0"/>
                        <column c="1" x="-0.134877979755401611" y="0.990580081939697266" z="0.0236450321972370148" h="0"/>
                        <column c="2" x="-0.065301842987537384" y="-0.0326976850628852844" z="0.9973297119140625" h="0"/>
                        <column c="3" x="-0.497924815192285319" y="-7.62002431309215122" z="-21.045159702020964" h="1"/>
                    </elementmatrix>
                    <elementmatrix referencename="Priacodon_LACM_120451_lower_m3_reduced">
                        <column c="0" x="0.963481608729714223" y="0.0743361769218446322" z="0.257249533411155862" h="-8.04480831212499828e-17"/>
                        <column c="1" x="0.221471256613692769" y="-0.761208699122484456" z="-0.609517677245036582" h="-3.93070550008442212e-17"/>
                        <column c="2" x="0.150511368785098382" y="0.644232449649100647" z="-0.749873908524316013" h="-5.47844613407655939e-17"/>
                        <column c="3" x="26.1324174046118465" y="-23.3256559123519907" z="-23.1650491759382255" h="0.999999999999993894"/>
                    </elementmatrix>
                </elementmatrices>
            </timestep>
            <timestep t="60">
                <triangle x1="18.4589703974078461" y1="-33.9825334523667237" z1="-8.23123752805559405" x2="14.2703024435835673" y2="-10.4563933934003295" z2="-18.6932542391952055" x3="21.5746560692562639" y3="-11.1412177978203495" z3="-39.4341126296605964"/>
                <propermotioninfo haspm="0"/>
                <elementmatrices>
                    <elementmatrix referencename="Priacodon_LACM_120451_Upper_Reduced_M2_M3">
                        <column c="0" x="0.988708019256591797" y="0.132973745465278625" z="0.0690969005227088928" h="0"/>
                        <column c="1" x="-0.134877979755401611" y="0.990580081939697266" z="0.0236450321972370148" h="0"/>
                        <column c="2" x="-0.065301842987537384" y="-0.0326976850628852844" z="0.9973297119140625" h="0"/>
                        <column c="3" x="-0.497924815192285319" y="-7.62002431309215122" z="-21.045159702020964" h="1"/>
                    </elementmatrix>
                    <elementmatrix referencename="Priacodon_LACM_120451_lower_m3_reduced">
                        <column c="0" x="0.964647868230818495" y="0.0695821674353862135" z="0.254190503938960255" h="-8.04480831212499828e-17"/>
                        <column c="1" x="0.21572222885210296" y="-0.76253143568188575" z="-0.609926003361047742" h="-3.93070550008442212e-17"/>
                        <column c="2" x="0.151388276616218231" y="0.643198360983528672" z="-0.750584744137031579" h="-5.47844613407655939e-17"/>
                        <column c="3" x="26.155293744713191" y="-23.253811609326462" z="-23.1248583739042957" h="0.999999999999993894"/>
                    </elementmatrix>
                </elementmatrices>
            </timestep>
            <timestep t="61">
                <triangle x1="18.4745428067093513" y1="-33.866337853657015" z1="-8.16276905134092345" x2="14.3713145376191331" y2="-10.3231847665299057" z2="-18.620372001037282" x3="21.6068336502121667" y3="-11.052173755631193" z3="-39.3838401928441542"/>
                <propermotioninfo haspm="0"/>
                <elementmatrices>
                    <elementmatrix referencename="Priacodon_LACM_120451_Upper_Reduced_M2_M3">
                        <column c="0" x="0.988708019256591797" y="0.132973745465278625" z="0.0690969005227088928" h="0"/>
                        <column c="1" x="-0.134877979755401611" y="0.990580081939697266" z="0.0236450321972370148" h="0"/>
                        <column c="2" x="-0.065301842987537384" y="-0.0326976850628852844" z="0.9973297119140625" h="0"/>
                        <column c="3" x="-0.497924815192285319" y="-7.62002431309215122" z="-21.045159702020964" h="1"/>
                    </elementmatrix>
                    <elementmatrix referencename="Priacodon_LACM_120451_lower_m3_reduced">
                        <column c="0" x="0.965780579337523593" y="0.0648212559868806965" z="0.251129602689072695" h="-8.04480831212499828e-17"/>
                        <column c="1" x="0.209965366880236565" y="-0.763825390087949474" z="-0.610315752842589876" h="-3.93070550008442212e-17"/>
                        <column c="2" x="0.152257733088782543" y="0.642159620522231966" z="-0.751297946546766182" h="-5.47844613407655939e-17"/>
                        <column c="3" x="26.177809025101979" y="-23.1817994630227275" z="-23.0845362489331123" h="0.999999999999993894"/>
                    </elementmatrix>
                </elementmatrices>
            </timestep>
            <timestep t="62">
                <triangle x1="18.4900662539556961" y1="-33.7499281007409593" z1="-8.09416303491587641" x2="14.4723755937098417" y2="-10.1901902938658395" z2="-18.5476273025897349" x3="21.638768208046784" y3="-10.9630052483353264" z3="-39.3334721752532346"/>
                <propermotioninfo haspm="0"/>
                <elementmatrices>
                    <elementmatrix referencename="Priacodon_LACM_120451_Upper_Reduced_M2_M3">
                        <column c="0" x="0.988708019256591797" y="0.132973745465278625" z="0.0690969005227088928" h="0"/>
                        <column c="1" x="-0.134877979755401611" y="0.990580081939697266" z="0.0236450321972370148" h="0"/>
                        <column c="2" x="-0.065301842987537384" y="-0.0326976850628852844" z="0.9973297119140625" h="0"/>
                        <column c="3" x="-0.497924815192285319" y="-7.62002431309215122" z="-21.045159702020964" h="1"/>
                    </elementmatrix>
                    <elementmatrix referencename="Priacodon_LACM_120451_lower_m3_reduced">
                        <column c="0" x="0.966879702048304646" y="0.0600536107072101033" z="0.248066937756767136" h="-8.04480831212499828e-17"/>
                        <column c="1" x="0.204200874000821014" y="-0.765090516644866825" z="-0.610686911925718001" h="-3.93070550008442212e-17"/>
                        <column c="2" x="0.153119707498064778" y="0.64111626494817564" z="-0.752013490566882825" h="-5.47844613407655939e-17"/>
                        <column c="3" x="26.19996450923664" y="-23.1096176127024506" z="-23.0440817291047821" h="0.999999999999993894"/>
                    </elementmatrix>
                </elementmatrices>
            </timestep>
            <timestep t="63">
                <triangle x1="18.5055422495208859" y1="-33.6333039007750898" z1="-8.02541940570198342" x2="14.5734841014817178" y2="-10.0574102682516013" z2="-18.4750202169310391" x3="21.6704606735781624" y3="-10.8737110210687344" z3="-39.2830078597371113"/>
                <propermotioninfo haspm="0"/>
                <elementmatrices>
                    <elementmatrix referencename="Priacodon_LACM_120451_Upper_Reduced_M2_M3">
                        <column c="0" x="0.988708019256591797" y="0.132973745465278625" z="0.0690969005227088928" h="0"/>
                        <column c="1" x="-0.134877979755401611" y="0.990580081939697266" z="0.0236450321972370148" h="0"/>
                        <column c="2" x="-0.065301842987537384" y="-0.0326976850628852844" z="0.9973297119140625" h="0"/>
                        <column c="3" x="-0.497924815192285319" y="-7.62002431309215122" z="-21.045159702020964" h="1"/>
                    </elementmatrix>
                    <elementmatrix referencename="Priacodon_LACM_120451_lower_m3_reduced">
                        <column c="0" x="0.967945197547804836" y="0.0552793999650607881" z="0.24500261729960171" h="-8.04480831212499828e-17"/>
                        <column c="1" x="0.198428953786067785" y="-0.766326770674880531" z="-0.61103946750300342" h="-3.93070550008442212e-17"/>
                        <column c="2" x="0.15397416940356623" y="0.640068331107307542" z="-0.752731350928050325" h="-5.47844613407655939e-17"/>
                        <column c="3" x="26.221761473281763" y="-23.0372642036203459" z="-23.0034937471748933" h="0.999999999999993894"/>
                    </elementmatrix>
                </elementmatrices>
            </timestep>
            <timestep t="64">
                <triangle x1="18.5209723054546487" y1="-33.5164649684891032" z1="-7.95653809548053559" x2="14.6746385488850226" y2="-9.92484497495747853" z2="-18.4025508122798911" x3="21.7019119861738048" y3="-10.7842898234071836" z3="-39.2324465325458576"/>
                <propermotioninfo haspm="0"/>
                <elementmatrices>
                    <elementmatrix referencename="Priacodon_LACM_120451_Upper_Reduced_M2_M3">
                        <column c="0" x="0.988708019256591797" y="0.132973745465278625" z="0.0690969005227088928" h="0"/>
                        <column c="1" x="-0.134877979755401611" y="0.990580081939697266" z="0.0236450321972370148" h="0"/>
                        <column c="2" x="-0.065301842987537384" y="-0.0326976850628852844" z="0.9973297119140625" h="0"/>
                        <column c="3" x="-0.497924815192285319" y="-7.62002431309215122" z="-21.045159702020964" h="1"/>
                    </elementmatrix>
                    <elementmatrix referencename="Priacodon_LACM_120451_lower_m3_reduced">
                        <column c="0" x="0.968977028208207969" y="0.0504987923609773737" z="0.241936749533599144" h="-8.04480831212499828e-17"/>
                        <column c="1" x="0.19264981007048354" y="-0.767534108519862035" z="-0.611373407123997792" h="-3.93070550008442212e-17"/>
                        <column c="2" x="0.154821088630091253" y="0.639015856007255301" z="-0.753451502279136376" h="-5.47844613407655939e-17"/>
                        <column c="3" x="26.2432012060630129" y="-22.9647373870896878" z="-22.96277124061222" h="0.999999999999993894"/>
                    </elementmatrix>
                </elementmatrices>
            </timestep>
            <timestep t="65">
                <triangle x1="18.5363579354290664" y1="-33.3994110261959349" z1="-7.88751904089502709" x2="14.7758374222476583" y2="-9.79249469167052844" z2="-18.3302191519928073" x3="21.7331230937174951" y3="-10.6947404094103753" z3="-39.1817874833554782"/>
                <propermotioninfo haspm="0"/>
                <elementmatrices>
                    <elementmatrix referencename="Priacodon_LACM_120451_Upper_Reduced_M2_M3">
                        <column c="0" x="0.988708019256591797" y="0.132973745465278625" z="0.0690969005227088928" h="0"/>
                        <column c="1" x="-0.134877979755401611" y="0.990580081939697266" z="0.0236450321972370148" h="0"/>
                        <column c="2" x="-0.065301842987537384" y="-0.0326976850628852844" z="0.9973297119140625" h="0"/>
                        <column c="3" x="-0.497924815192285319" y="-7.62002431309215122" z="-21.045159702020964" h="1"/>
                    </elementmatrix>
                    <elementmatrix referencename="Priacodon_LACM_120451_lower_m3_reduced">
                        <column c="0" x="0.96997515759056685" y="0.0457119567214086531" z="0.238869442729425119" h="-8.04480831212499828e-17"/>
                        <column c="1" x="0.186863646943672052" y="-0.768712487542853928" z="-0.611688718995672565" h="-3.93070550008442212e-17"/>
                        <column c="2" x="0.155660435268812736" y="0.637958876816021481" z="-0.75417391918810317" h="-5.47844613407655939e-17"/>
                        <column c="3" x="26.2642850090216164" y="-22.8920353205476026" z="-22.9219131516362999" h="0.999999999999993894"/>
                    </elementmatrix>
                </elementmatrices>
            </timestep>
            <timestep t="66">
                <triangle x1="18.551700654685142" y1="-33.2821418038015722" z1="-7.81836218345335965" x2="14.8770792063286521" y2="-9.66035968848477111" z2="-18.2580252945618753" x3="21.7640949525758174" y3="-10.6050615376659696" z3="-39.1310300052929918"/>
                <propermotioninfo haspm="0"/>
                <elementmatrices>
                    <elementmatrix referencename="Priacodon_LACM_120451_Upper_Reduced_M2_M3">
                        <column c="0" x="0.988708019256591797" y="0.132973745465278625" z="0.0690969005227088928" h="0"/>
                        <column c="1" x="-0.134877979755401611" y="0.990580081939697266" z="0.0236450321972370148" h="0"/>
                        <column c="2" x="-0.065301842987537384" y="-0.0326976850628852844" z="0.9973297119140625" h="0"/>
                        <column c="3" x="-0.497924815192285319" y="-7.62002431309215122" z="-21.045159702020964" h="1"/>
                    </elementmatrix>
                    <elementmatrix referencename="Priacodon_LACM_120451_lower_m3_reduced">
                        <column c="0" x="0.970939550446088928" y="0.040919062092745713" z="0.235800805208564945" h="-8.04480831212499828e-17"/>
                        <column c="1" x="0.18107066874312619" y="-0.769861866129574302" z="-0.611985391982835303" h="-3.93070550008442212e-17"/>
                        <column c="2" x="0.156492179678328264" y="0.636897430860669189" z="-0.754898576142904343" h="-5.47844613407655939e-17"/>
                        <column c="3" x="26.2850141961684258" y="-22.8191561676201786" z="-22.8809184272546915" h="0.999999999999993894"/>
                    </elementmatrix>
                </elementmatrices>
            </timestep>
            <timestep t="67">
                <triangle x1="18.5670019799792314" y1="-33.1646570388145889" z1="-7.74906746952992975" x2="14.9783623843716232" y2="-9.52844022789163958" z2="-18.1859692936127146" x3="21.7948285275643805" y3="-10.515251971333397" z3="-39.0801733949614416"/>
                <propermotioninfo haspm="0"/>
                <elementmatrices>
                    <elementmatrix referencename="Priacodon_LACM_120451_Upper_Reduced_M2_M3">
                        <column c="0" x="0.988708019256591797" y="0.132973745465278625" z="0.0690969005227088928" h="0"/>
                        <column c="1" x="-0.134877979755401611" y="0.990580081939697266" z="0.0236450321972370148" h="0"/>
                        <column c="2" x="-0.065301842987537384" y="-0.0326976850628852844" z="0.9973297119140625" h="0"/>
                        <column c="3" x="-0.497924815192285319" y="-7.62002431309215122" z="-21.045159702020964" h="1"/>
                    </elementmatrix>
                    <elementmatrix referencename="Priacodon_LACM_120451_lower_m3_reduced">
                        <column c="0" x="0.971870172717382852" y="0.0361202777353517857" z="0.232730945339497675" h="-8.04480831212499828e-17"/>
                        <column c="1" x="0.175271080047012556" y="-0.77098220368988879" z="-0.612263415608522932" h="-3.93070550008442212e-17"/>
                        <column c="2" x="0.15731629248570711" y="0.635831555626004907" z="-0.755625447552387142" h="-5.47844613407655939e-17"/>
                        <column c="3" x="26.3053900940374845" y="-22.7460980981872751" z="-22.8397860193002415" h="0.999999999999993894"/>
                    </elementmatrix>
                </elementmatrices>
            </timestep>
            <timestep t="68">
                <triangle x1="18.582263429529533" y1="-33.0469564763554189" z1="-7.67963485036751692" x2="15.0796854381583838" y2="-9.39673656477069663" z2="-18.1140511979025369" x3="21.8253247919137685" y3="-10.4253104781875354" z3="-39.0292169524647221"/>
                <propermotioninfo haspm="0"/>
                <elementmatrices>
                    <elementmatrix referencename="Priacodon_LACM_120451_Upper_Reduced_M2_M3">
                        <column c="0" x="0.988708019256591797" y="0.132973745465278625" z="0.0690969005227088928" h="0"/>
                        <column c="1" x="-0.134877979755401611" y="0.990580081939697266" z="0.0236450321972370148" h="0"/>
                        <column c="2" x="-0.065301842987537384" y="-0.0326976850628852844" z="0.9973297119140625" h="0"/>
                        <column c="3" x="-0.497924815192285319" y="-7.62002431309215122" z="-21.045159702020964" h="1"/>
                    </elementmatrix>
                    <elementmatrix referencename="Priacodon_LACM_120451_lower_m3_reduced">
                        <column c="0" x="0.972766991539659953" y="0.0313157731175850856" z="0.22965997153386955" h="-8.04480831212499828e-17"/>
                        <column c="1" x="0.169465085666946125" y="-0.772073460659241095" z="-0.612522780054371552" h="-3.93070550008442212e-17"/>
                        <column c="2" x="0.158132744587527491" y="0.634761288753254549" z="-0.756354507747195481" h="-5.47844613407655939e-17"/>
                        <column c="3" x="26.3254140416392026" y="-22.6728592884471318" z="-22.7985148844680694" h="0.999999999999993894"/>
                    </elementmatrix>
                </elementmatrices>
            </timestep>
            <timestep t="69">
                <triangle x1="18.5974865229624413" y1="-32.9290398691653365" z1="-7.61006428207899255" x2="15.1810468480625396" y2="-9.26524894638066776" z2="-18.0422710513184654" x3="21.8555847272351436" y3="-10.3352358306622563" z3="-38.9781599814322561"/>
                <propermotioninfo haspm="0"/>
                <elementmatrices>
                    <elementmatrix referencename="Priacodon_LACM_120451_Upper_Reduced_M2_M3">
                        <column c="0" x="0.988708019256591797" y="0.132973745465278625" z="0.0690969005227088928" h="0"/>
                        <column c="1" x="-0.134877979755401611" y="0.990580081939697266" z="0.0236450321972370148" h="0"/>
                        <column c="2" x="-0.065301842987537384" y="-0.0326976850628852844" z="0.9973297119140625" h="0"/>
                        <column c="3" x="-0.497924815192285319" y="-7.62002431309215122" z="-21.045159702020964" h="1"/>
                    </elementmatrix>
                    <elementmatrix referencename="Priacodon_LACM_120451_lower_m3_reduced">
                        <column c="0" x="0.973629975241895318" y="0.0265057179098139237" z="0.226587992242665542" h="-8.04480831212499828e-17"/>
                        <column c="1" x="0.163652890640757692" y="-0.773135598500052312" z="-0.612763476160964049" h="-3.93070550008442212e-17"/>
                        <column c="2" x="0.158941507150904021" y="0.633686668038733858" z="-0.757085730980676885" h="-5.47844613407655939e-17"/>
                        <column c="3" x="26.3450873904130383" y="-22.5994379209808329" z="-22.7571039843523906" h="0.999999999999993894"/>
                    </elementmatrix>
                </elementmatrices>
            </timestep>
            <timestep t="70">
                <triangle x1="18.6126727812588939" y1="-32.810906977615204" z1="-7.54035572564889023" x2="15.2824450931031421" y2="-9.1339776123506855" z2="-17.970628892875979" x3="21.8856093234855926" y3="-10.2450268058937546" z3="-38.9270017890436506"/>
                <propermotioninfo haspm="0"/>
                <elementmatrices>
                    <elementmatrix referencename="Priacodon_LACM_120451_Upper_Reduced_M2_M3">
                        <column c="0" x="0.988708019256591797" y="0.132973745465278625" z="0.0690969005227088928" h="0"/>
                        <column c="1" x="-0.134877979755401611" y="0.990580081939697266" z="0.0236450321972370148" h="0"/>
                        <column c="2" x="-0.065301842987537384" y="-0.0326976850628852844" z="0.9973297119140625" h="0"/>
                        <column c="3" x="-0.497924815192285319" y="-7.62002431309215122" z="-21.045159702020964" h="1"/>
                    </elementmatrix>
                    <elementmatrix referencename="Priacodon_LACM_120451_lower_m3_reduced">
                        <column c="0" x="0.974459093347946448" y="0.0216902819784249232" z="0.223515115952378746" h="-8.04480831212499828e-17"/>
                        <column c="1" x="0.157834700225253116" y="-0.77416857970308095" z="-0.61298549542815195" h="-3.93070550008442212e-17"/>
                        <column c="2" x="0.159742551614506567" y="0.632607731432514142" z="-0.757819091429790981" h="-5.47844613407655939e-17"/>
                        <column c="3" x="26.3644115041798344" y="-22.5258321848164371" z="-22.7155522854832412" h="0.999999999999993894"/>
                    </elementmatrix>
                </elementmatrices>
            </timestep>
            <timestep t="71">
                <triangle x1="18.6278237267006617" y1="-32.6925575697139479" z1="-7.47050914693476287" x2="15.3838786509984384" y2="-9.00292279467182333" z2="-17.8991247567175087" x3="21.9153995789331724" y3="-10.1546821857637255" z3="-38.8757416860530896"/>
                <propermotioninfo haspm="0"/>
                <elementmatrices>
                    <elementmatrix referencename="Priacodon_LACM_120451_Upper_Reduced_M2_M3">
                        <column c="0" x="0.988708019256591797" y="0.132973745465278625" z="0.0690969005227088928" h="0"/>
                        <column c="1" x="-0.134877979755401611" y="0.990580081939697266" z="0.0236450321972370148" h="0"/>
                        <column c="2" x="-0.065301842987537384" y="-0.0326976850628852844" z="0.9973297119140625" h="0"/>
                        <column c="3" x="-0.497924815192285319" y="-7.62002431309215122" z="-21.045159702020964" h="1"/>
                    </elementmatrix>
                    <elementmatrix referencename="Priacodon_LACM_120451_lower_m3_reduced">
                        <column c="0" x="0.975254316577628844" y="0.0168696353798240863" z="0.220441451181180054" h="-8.04480831212499828e-17"/>
                        <column c="1" x="0.15201071988896428" y="-0.775172367788748096" z="-0.613188830015357511" h="-3.93070550008442212e-17"/>
                        <column c="2" x="0.160535849689568216" y="0.631524517037081456" z="-0.758554563196022658" h="-5.47844613407655939e-17"/>
                        <column c="3" x="26.3833877590935835" y="-22.4520402754929727" z="-22.6738587593629326" h="0.999999999999993894"/>
                    </elementmatrix>
                </elementmatrices>
            </timestep>
            <timestep t="72">
                <triangle x1="18.6429408828165784" y1="-32.5739914211167161" z1="-7.40052451666841726" x2="15.4853459982195822" y2="-8.87208471768893503" z2="-17.827758672111262" x3="21.9449565001216413" y3="-10.0642007569424106" z3="-38.8243789868137412"/>
                <propermotioninfo haspm="0"/>
                <elementmatrices>
                    <elementmatrix referencename="Priacodon_LACM_120451_Upper_Reduced_M2_M3">
                        <column c="0" x="0.988708019256591797" y="0.132973745465278625" z="0.0690969005227088928" h="0"/>
                        <column c="1" x="-0.134877979755401611" y="0.990580081939697266" z="0.0236450321972370148" h="0"/>
                        <column c="2" x="-0.065301842987537384" y="-0.0326976850628852844" z="0.9973297119140625" h="0"/>
                        <column c="3" x="-0.497924815192285319" y="-7.62002431309215122" z="-21.045159702020964" h="1"/>
                    </elementmatrix>
                    <elementmatrix referencename="Priacodon_LACM_120451_lower_m3_reduced">
                        <column c="0" x="0.976015616847750733" y="0.0120439483544314916" z="0.217367106475085281" h="-8.04480831212499828e-17"/>
                        <column c="1" x="0.146181155304893451" y="-0.776146927308424828" z="-0.613373472741848946" h="-3.93070550008442212e-17"/>
                        <column c="2" x="0.161321373360884701" y="0.630437063105991347" z="-0.759292120306295226" h="-5.47844613407655939e-17"/>
                        <column c="3" x="26.4020175435928586" y="-22.3780603951241623" z="-22.6320223825023703" h="0.999999999999993894"/>
                    </elementmatrix>
                </elementmatrices>
            </timestep>
            <timestep t="73">
                <triangle x1="18.6580257743287454" y1="-32.4552083151328574" z1="-7.33040181045691597" x2="15.5868456100444828" y2="-8.7414635980926807" z2="-17.7565306634501674" x3="21.97428110183494" y3="-9.97358131093141331" z3="-38.7729130093019592"/>
                <propermotioninfo haspm="0"/>
                <elementmatrices>
                    <elementmatrix referencename="Priacodon_LACM_120451_Upper_Reduced_M2_M3">
                        <column c="0" x="0.988708019256591797" y="0.132973745465278625" z="0.0690969005227088928" h="0"/>
                        <column c="1" x="-0.134877979755401611" y="0.990580081939697266" z="0.0236450321972370148" h="0"/>
                        <column c="2" x="-0.065301842987537384" y="-0.0326976850628852844" z="0.9973297119140625" h="0"/>
                        <column c="3" x="-0.497924815192285319" y="-7.62002431309215122" z="-21.045159702020964" h="1"/>
                    </elementmatrix>
                    <elementmatrix referencename="Priacodon_LACM_120451_lower_m3_reduced">
                        <column c="0" x="0.976742967273104501" y="0.00721339132066895015" z="0.214292190404122118" h="-8.04480831212499828e-17"/>
                        <column c="1" x="0.14034621234324976" y="-0.777092223845684993" z="-0.613539417086994887" h="-3.93070550008442212e-17"/>
                        <column c="2" x="0.162099094887803691" y="0.629345408042518373" z="-0.760031736713889017" h="-5.47844613407655939e-17"/>
                        <column c="3" x="26.4203022583518141" y="-22.3038907524618573" z="-22.5900421364572317" h="0.999999999999993894"/>
                    </elementmatrix>
                </elementmatrices>
            </timestep>
            <timestep t="74">
                <triangle x1="18.6730799270986729" y1="-32.3362080427334888" z1="-7.26014100878345836" x2="15.6883759606116158" y2="-8.61105964491193276" z2="-17.6854407502510327" x3="22.0033744070613082" y3="-9.88282264410641176" z3="-38.7213430751413057"/>
                <propermotioninfo haspm="0"/>
                <elementmatrices>
                    <elementmatrix referencename="Priacodon_LACM_120451_Upper_Reduced_M2_M3">
                        <column c="0" x="0.988708019256591797" y="0.132973745465278625" z="0.0690969005227088928" h="0"/>
                        <column c="1" x="-0.134877979755401611" y="0.990580081939697266" z="0.0236450321972370148" h="0"/>
                        <column c="2" x="-0.065301842987537384" y="-0.0326976850628852844" z="0.9973297119140625" h="0"/>
                        <column c="3" x="-0.497924815192285319" y="-7.62002431309215122" z="-21.045159702020964" h="1"/>
                    </elementmatrix>
                    <elementmatrix referencename="Priacodon_LACM_120451_lower_m3_reduced">
                        <column c="0" x="0.977436342167416261" y="0.00237813486894209716" z="0.211216811558495726" h="-8.04480831212499828e-17"/>
                        <column c="1" x="0.134506097064178876" y="-0.778008224017520233" z="-0.613686657190494755" h="-3.93070550008442212e-17"/>
                        <column c="2" x="0.162868986805204452" y="0.628249590398298752" z="-0.760773386299359977" h="-5.47844613407655939e-17"/>
                        <column c="3" x="26.4382433162306612" y="-22.229529562959371" z="-22.547917007863898" h="0.999999999999993894"/>
                    </elementmatrix>
                </elementmatrices>
            </timestep>
            <timestep t="75">
                <triangle x1="18.6881048680734203" y1="-32.2169904025589631" z1="-7.18974209700806099" x2="15.7899355229739307" y2="-8.48087305950634374" z2="-17.6144889471538377" x3="22.0322374469572075" y3="-9.79192355775962753" z3="-38.6696685096265895"/>
                <propermotioninfo haspm="0"/>
                <elementmatrices>
                    <elementmatrix referencename="Priacodon_LACM_120451_Upper_Reduced_M2_M3">
                        <column c="0" x="0.988708019256591797" y="0.132973745465278625" z="0.0690969005227088928" h="0"/>
                        <column c="1" x="-0.134877979755401611" y="0.990580081939697266" z="0.0236450321972370148" h="0"/>
                        <column c="2" x="-0.065301842987537384" y="-0.0326976850628852844" z="0.9973297119140625" h="0"/>
                        <column c="3" x="-0.497924815192285319" y="-7.62002431309215122" z="-21.045159702020964" h="1"/>
                    </elementmatrix>
                    <elementmatrix referencename="Priacodon_LACM_120451_lower_m3_reduced">
                        <column c="0" x="0.978095717044253021" y="-0.00246165024438431369" z="0.208141078544754443" h="-8.04480831212499828e-17"/>
                        <column c="1" x="0.128661015710486271" y="-0.778894895475519045" z="-0.613815187852585264" h="-3.93070550008442212e-17"/>
                        <column c="2" x="0.163631021924467573" y="0.627149648871970111" z="-0.761517042871463379" h="-5.47844613407655939e-17"/>
                        <column c="3" x="26.4558421422258192" y="-22.1549750488344266" z="-22.505645988475262" h="0.999999999999993894"/>
                    </elementmatrix>
                </elementmatrices>
            </timestep>
            <timestep t="76">
                <triangle x1="18.7031021252316521" y1="-32.0975552009259388" z1="-7.11920506536808162" x2="15.8915227691527594" y2="-8.35090403555925853" z2="-17.543675263921223" x3="22.0608712608108775" y3="-9.70088285814218843" z3="-38.617888641747669"/>
                <propermotioninfo haspm="0"/>
                <elementmatrices>
                    <elementmatrix referencename="Priacodon_LACM_120451_Upper_Reduced_M2_M3">
                        <column c="0" x="0.988708019256591797" y="0.132973745465278625" z="0.0690969005227088928" h="0"/>
                        <column c="1" x="-0.134877979755401611" y="0.990580081939697266" z="0.0236450321972370148" h="0"/>
                        <column c="2" x="-0.065301842987537384" y="-0.0326976850628852844" z="0.9973297119140625" h="0"/>
                        <column c="3" x="-0.497924815192285319" y="-7.62002431309215122" z="-21.045159702020964" h="1"/>
                    </elementmatrix>
                    <elementmatrix referencename="Priacodon_LACM_120451_lower_m3_reduced">
                        <column c="0" x="0.978721068617886547" y="-0.00730579310301647869" z="0.205065099981953686" h="-8.04480831212499828e-17"/>
                        <column c="1" x="0.122811174700353326" y="-0.779752206907008749" z="-0.61392500453422405" h="-3.93070550008442212e-17"/>
                        <column c="2" x="0.164385173334435419" y="0.626045622307804583" z="-0.762262680168077411" h="-5.47844613407655939e-17"/>
                        <column c="3" x="26.4731001734195601" y="-22.0802254391320147" z="-22.4632280751963407" h="0.999999999999993894"/>
                    </elementmatrix>
                </elementmatrices>
            </timestep>
            <timestep t="77">
                <triangle x1="18.7180732275296826" y1="-31.9779022518341947" z1="-7.04852990897855491" x2="15.9931361701917947" y2="-8.22115275907087728" z2="-17.4729997054381556" x3="22.0892768960056465" y3="-9.60969935650626539" z3="-38.5660028042131202"/>
                <propermotioninfo haspm="0"/>
                <elementmatrices>
                    <elementmatrix referencename="Priacodon_LACM_120451_Upper_Reduced_M2_M3">
                        <column c="0" x="0.988708019256591797" y="0.132973745465278625" z="0.0690969005227088928" h="0"/>
                        <column c="1" x="-0.134877979755401611" y="0.990580081939697266" z="0.0236450321972370148" h="0"/>
                        <column c="2" x="-0.065301842987537384" y="-0.0326976850628852844" z="0.9973297119140625" h="0"/>
                        <column c="3" x="-0.497924815192285319" y="-7.62002431309215122" z="-21.045159702020964" h="1"/>
                    </elementmatrix>
                    <elementmatrix referencename="Priacodon_LACM_120451_lower_m3_reduced">
                        <column c="0" x="0.979312374804117369" y="-0.0121541226367675292" z="0.201988984497820517" h="-8.04480831212499828e-17"/>
                        <column c="1" x="0.116956780620048093" y="-0.780580128036161613" z="-0.614016103357250431" h="-3.93070550008442212e-17"/>
                        <column c="2" x="0.165131414402362287" y="0.624937549694336014" z="-0.763010271857131439" h="-5.47844613407655939e-17"/>
                        <column c="3" x="26.4900188589292895" y="-22.0052789697868825" z="-22.4206622701196494" h="0.999999999999993894"/>
                    </elementmatrix>
                </elementmatrices>
            </timestep>
            <timestep t="78">
                <triangle x1="18.7330197048474716" y1="-31.8580313769732761" z1="-6.97771662783237723" x2="16.0947741962110626" y2="-8.0916194083516757" z2="-17.4024622717117339" x3="22.1174554079829306" y3="-9.51837186914706912" z3="-38.51401033347382"/>
                <propermotioninfo haspm="0"/>
                <elementmatrices>
                    <elementmatrix referencename="Priacodon_LACM_120451_Upper_Reduced_M2_M3">
                        <column c="0" x="0.988708019256591797" y="0.132973745465278625" z="0.0690969005227088928" h="0"/>
                        <column c="1" x="-0.134877979755401611" y="0.990580081939697266" z="0.0236450321972370148" h="0"/>
                        <column c="2" x="-0.065301842987537384" y="-0.0326976850628852844" z="0.9973297119140625" h="0"/>
                        <column c="3" x="-0.497924815192285319" y="-7.62002431309215122" z="-21.045159702020964" h="1"/>
                    </elementmatrix>
                    <elementmatrix referencename="Priacodon_LACM_120451_lower_m3_reduced">
                        <column c="0" x="0.979869614721053384" y="-0.0170064676275983977" z="0.198912840724917578" h="-8.04480831212499828e-17"/>
                        <column c="1" x="0.111098040216630001" y="-0.781378629625064547" z="-0.614088481104522077" h="-3.93070550008442212e-17"/>
                        <column c="2" x="0.165869718774855068" y="0.62382547016298473" z="-0.763759791537536259" h="-5.47844613407655939e-17"/>
                        <column c="3" x="26.5065996598563451" y="-21.9301338836858477" z="-22.3779475805605301" h="0.999999999999993894"/>
                    </elementmatrix>
                </elementmatrices>
            </timestep>
            <timestep t="79">
                <triangle x1="18.7479430879346296" y1="-31.7379424057287203" z1="-6.90676522680029592" x2="16.1964353164609669" y2="-7.96230415401612568" z2="-17.3320629578712264" x3="22.1454078602049691" y3="-9.42689921744464066" z3="-38.4619105697463937"/>
                <propermotioninfo haspm="0"/>
                <elementmatrices>
                    <elementmatrix referencename="Priacodon_LACM_120451_Upper_Reduced_M2_M3">
                        <column c="0" x="0.988708019256591797" y="0.132973745465278625" z="0.0690969005227088928" h="0"/>
                        <column c="1" x="-0.134877979755401611" y="0.990580081939697266" z="0.0236450321972370148" h="0"/>
                        <column c="2" x="-0.065301842987537384" y="-0.0326976850628852844" z="0.9973297119140625" h="0"/>
                        <column c="3" x="-0.497924815192285319" y="-7.62002431309215122" z="-21.045159702020964" h="1"/>
                    </elementmatrix>
                    <elementmatrix referencename="Priacodon_LACM_120451_lower_m3_reduced">
                        <column c="0" x="0.980392768689847371" y="-0.0218626567156654551" z="0.195836777296806097" h="-8.04480831212499828e-17"/>
                        <column c="1" x="0.105235160390647578" y="-0.782147683474749722" z="-0.614142135220028362" h="-3.93070550008442212e-17"/>
                        <column c="2" x="0.166600060378803733" y="0.622709422986673866" z="-0.764511212740115242" h="-5.47844613407655939e-17"/>
                        <column c="3" x="26.5228440492344077" y="-21.8547884307298261" z="-22.3350830190921172" h="0.999999999999993894"/>
                    </elementmatrix>
                </elementmatrices>
            </timestep>
            <timestep t="80">
                <triangle x1="18.7628449083563069" y1="-31.617635175188088" z1="-6.83567571563074061" x2="16.2981179993763483" y2="-7.83320715897664499" z2="-17.2618017541681894" x3="22.1731353241172826" y3="-9.33528022790547674" z3="-38.4097028570364927"/>
                <propermotioninfo haspm="0"/>
                <elementmatrices>
                    <elementmatrix referencename="Priacodon_LACM_120451_Upper_Reduced_M2_M3">
                        <column c="0" x="0.988708019256591797" y="0.132973745465278625" z="0.0690969005227088928" h="0"/>
                        <column c="1" x="-0.134877979755401611" y="0.990580081939697266" z="0.0236450321972370148" h="0"/>
                        <column c="2" x="-0.065301842987537384" y="-0.0326976850628852844" z="0.9973297119140625" h="0"/>
                        <column c="3" x="-0.497924815192285319" y="-7.62002431309215122" z="-21.045159702020964" h="1"/>
                    </elementmatrix>
                    <elementmatrix referencename="Priacodon_LACM_120451_lower_m3_reduced">
                        <column c="0" x="0.980881818235392666" y="-0.0267225184053705295" z="0.19276090284421038" h="-8.04480831212499828e-17"/>
                        <column c="1" x="0.0993683481888330694" y="-0.782887262426193775" z="-0.614177063808981072" h="-3.93070550008442212e-17"/>
                        <column c="2" x="0.167322413422302418" y="0.621589447578444143" z="-0.765264508928540255" h="-5.47844613407655939e-17"/>
                        <column c="3" x="26.5387535119774824" y="-21.7792408678957123" z="-22.2920676035802678" h="0.999999999999993894"/>
                    </elementmatrix>
                </elementmatrices>
            </timestep>
            <timestep t="81">
                <triangle x1="18.7777266984391673" y1="-31.4971095301467585" z1="-6.76444810894947857" x2="16.3998207126305502" y2="-7.70432857843786323" z2="-17.1916786459768538" x3="22.2006388791108016" y3="-9.24351373220397221" z3="-38.3573865431619794"/>
                <propermotioninfo haspm="0"/>
                <elementmatrices>
                    <elementmatrix referencename="Priacodon_LACM_120451_Upper_Reduced_M2_M3">
                        <column c="0" x="0.988708019256591797" y="0.132973745465278625" z="0.0690969005227088928" h="0"/>
                        <column c="1" x="-0.134877979755401611" y="0.990580081939697266" z="0.0236450321972370148" h="0"/>
                        <column c="2" x="-0.065301842987537384" y="-0.0326976850628852844" z="0.9973297119140625" h="0"/>
                        <column c="3" x="-0.497924815192285319" y="-7.62002431309215122" z="-21.045159702020964" h="1"/>
                    </elementmatrix>
                    <elementmatrix referencename="Priacodon_LACM_120451_lower_m3_reduced">
                        <column c="0" x="0.981336746086974965" y="-0.0315858810714185687" z="0.189685325991180875" h="-8.04480831212499828e-17"/>
                        <column c="1" x="0.0934978107967897459" y="-0.783597340361273154" z="-0.614193265637881458" h="-3.93070550008442212e-17"/>
                        <column c="2" x="0.168036752395559846" y="0.62046558349006109" z="-0.766019653500267905" h="-5.47844613407655939e-17"/>
                        <column c="3" x="26.5543295448274677" y="-21.7034894592978134" z="-22.2489003572182291" h="0.999999999999993894"/>
                    </elementmatrix>
                </elementmatrices>
            </timestep>
            <timestep t="82">
                <triangle x1="18.7925899912172198" y1="-31.3763653231133652" z1="-6.69308242625910488" x2="16.5015419231895635" y2="-7.57566855989112575" z2="-17.1216936137946369" x3="22.2279196124837668" y3="-9.15159856722367593" z3="-38.3049609797759345"/>
                <propermotioninfo haspm="0"/>
                <elementmatrices>
                    <elementmatrix referencename="Priacodon_LACM_120451_Upper_Reduced_M2_M3">
                        <column c="0" x="0.988708019256591797" y="0.132973745465278625" z="0.0690969005227088928" h="0"/>
                        <column c="1" x="-0.134877979755401611" y="0.990580081939697266" z="0.0236450321972370148" h="0"/>
                        <column c="2" x="-0.065301842987537384" y="-0.0326976850628852844" z="0.9973297119140625" h="0"/>
                        <column c="3" x="-0.497924815192285319" y="-7.62002431309215122" z="-21.045159702020964" h="1"/>
                    </elementmatrix>
                    <elementmatrix referencename="Priacodon_LACM_120451_lower_m3_reduced">
                        <column c="0" x="0.981757536178882506" y="-0.0364525729648780758" z="0.186610155351258439" h="-8.04480831212499828e-17"/>
                        <column c="1" x="0.0876237555316752986" y="-0.784277892203689153" z="-0.614190740134562874" h="-3.93070550008442212e-17"/>
                        <column c="2" x="0.168743052071800681" y="0.61933787041061783" z="-0.766776619787479907" h="-5.47844613407655939e-17"/>
                        <column c="3" x="26.5695736563012659" y="-21.6275324762492609" z="-22.2055803085611174" h="0.999999999999993894"/>
                    </elementmatrix>
                </elementmatrices>
            </timestep>
            <timestep t="83">
                <triangle x1="18.8074363203777111" y1="-31.2554024143150571" z1="-6.62157869193834436" x2="16.603280097366131" y2="-7.44722724310931916" z2="-17.0518466332428034" x3="22.2549786194033388" y3="-9.0595335750983903" z3="-38.2524255223895864"/>
                <propermotioninfo haspm="0"/>
                <elementmatrices>
                    <elementmatrix referencename="Priacodon_LACM_120451_Upper_Reduced_M2_M3">
                        <column c="0" x="0.988708019256591797" y="0.132973745465278625" z="0.0690969005227088928" h="0"/>
                        <column c="1" x="-0.134877979755401611" y="0.990580081939697266" z="0.0236450321972370148" h="0"/>
                        <column c="2" x="-0.065301842987537384" y="-0.0326976850628852844" z="0.9973297119140625" h="0"/>
                        <column c="3" x="-0.497924815192285319" y="-7.62002431309215122" z="-21.045159702020964" h="1"/>
                    </elementmatrix>
                    <elementmatrix referencename="Priacodon_LACM_120451_lower_m3_reduced">
                        <column c="0" x="0.982144173650973284" y="-0.0413224222192459731" z="0.183535499523638485" h="-8.04480831212499828e-17"/>
                        <column c="1" x="0.0817463898348809309" y="-0.784928893919852544" z="-0.614169487388211977" h="-3.93070550008442212e-17"/>
                        <column c="2" x="0.169441287508155819" y="0.618206348165134756" z="-0.76753538105802388" h="-5.47844613407655939e-17"/>
                        <column c="3" x="26.5844873666375641" y="-21.551368197323022" z="-22.1621064915602481" h="0.999999999999993894"/>
                    </elementmatrix>
                </elementmatrices>
            </timestep>
            <timestep t="84">
                <triangle x1="18.8222672202069603" y1="-31.1342206717023871" z1="-6.54993693524119358" x2="16.7050337008739547" y2="-7.31900476014187618" z2="-16.9821376750673636" x3="22.2818170028669229" y3="-8.96731760325301153" z3="-38.1997795303950483"/>
                <propermotioninfo haspm="0"/>
                <elementmatrices>
                    <elementmatrix referencename="Priacodon_LACM_120451_Upper_Reduced_M2_M3">
                        <column c="0" x="0.988708019256591797" y="0.132973745465278625" z="0.0690969005227088928" h="0"/>
                        <column c="1" x="-0.134877979755401611" y="0.990580081939697266" z="0.0236450321972370148" h="0"/>
                        <column c="2" x="-0.065301842987537384" y="-0.0326976850628852844" z="0.9973297119140625" h="0"/>
                        <column c="3" x="-0.497924815192285319" y="-7.62002431309215122" z="-21.045159702020964" h="1"/>
                    </elementmatrix>
                    <elementmatrix referencename="Priacodon_LACM_120451_lower_m3_reduced">
                        <column c="0" x="0.982496644849200074" y="-0.0461952568565178814" z="0.180461467089335997" h="-8.04480831212499828e-17"/>
                        <column c="1" x="0.0758659212647048858" y="-0.785550322519732225" z="-0.614129508149364844" h="-3.93070550008442212e-17"/>
                        <column c="2" x="0.170131434046543989" y="0.617071056713151767" z="-0.76829591051635826" h="-5.47844613407655939e-17"/>
                        <column c="3" x="26.5990722077430917" y="-21.4749949084126648" z="-22.1184779455972382" h="0.999999999999993894"/>
                    </elementmatrix>
                </elementmatrices>
            </timestep>
            <timestep t="85">
                <triangle x1="18.8370842255361524" y1="-31.0128199709539807" z1="-6.47815719029589054" x2="16.8068011988818178" y2="-7.191001235310166" z2="-16.912566705140069" x3="22.3084358736631856" y3="-8.87494950444427921" z3="-38.1470223670879278"/>
                <propermotioninfo haspm="0"/>
                <elementmatrices>
                    <elementmatrix referencename="Priacodon_LACM_120451_Upper_Reduced_M2_M3">
                        <column c="0" x="0.988708019256591797" y="0.132973745465278625" z="0.0690969005227088928" h="0"/>
                        <column c="1" x="-0.134877979755401611" y="0.990580081939697266" z="0.0236450321972370148" h="0"/>
                        <column c="2" x="-0.065301842987537384" y="-0.0326976850628852844" z="0.9973297119140625" h="0"/>
                        <column c="3" x="-0.497924815192285319" y="-7.62002431309215122" z="-21.045159702020964" h="1"/>
                    </elementmatrix>
                    <elementmatrix referencename="Priacodon_LACM_120451_lower_m3_reduced">
                        <column c="0" x="0.982814937326092375" y="-0.0510709047932607074" z="0.177388166607351044" h="-8.04480831212499828e-17"/>
                        <column c="1" x="0.0699825574890233504" y="-0.786142156057666908" z="-0.61407080382988144" h="-3.93070550008442212e-17"/>
                        <column c="2" x="0.170813467314541639" y="0.615932036147317952" z="-0.769058181304498101" h="-5.47844613407655939e-17"/>
                        <column c="3" x="26.6133297231385484" y="-21.3984109027929073" z="-22.0746937155179381" h="0.999999999999993894"/>
                    </elementmatrix>
                </elementmatrices>
            </timestep>
            <timestep t="86">
                <triangle x1="18.85188887168718" y1="-30.8912001954809377" z1="-6.40623949610370502" x2="16.9085810560678453" y2="-7.06321678520308893" z2="-16.8431336844596622" x3="22.3348363503328713" y3="-8.78242813680127021" z3="-38.0941533996898585"/>
                <propermotioninfo haspm="0"/>
                <elementmatrices>
                    <elementmatrix referencename="Priacodon_LACM_120451_Upper_Reduced_M2_M3">
                        <column c="0" x="0.988708019256591797" y="0.132973745465278625" z="0.0690969005227088928" h="0"/>
                        <column c="1" x="-0.134877979755401611" y="0.990580081939697266" z="0.0236450321972370148" h="0"/>
                        <column c="2" x="-0.065301842987537384" y="-0.0326976850628852844" z="0.9973297119140625" h="0"/>
                        <column c="3" x="-0.497924815192285319" y="-7.62002431309215122" z="-21.045159702020964" h="1"/>
                    </elementmatrix>
                    <elementmatrix referencename="Priacodon_LACM_120451_lower_m3_reduced">
                        <column c="0" x="0.983099039841195732" y="-0.0559491938466902261" z="0.174315706610834703" h="-8.04480831212499828e-17"/>
                        <column c="1" x="0.0640965062779559475" y="-0.786704373633141163" z="-0.61399337650289465" h="-3.93070550008442212e-17"/>
                        <column c="2" x="0.171487363226244527" y="0.614789326691975946" z="-0.769822166502963423" h="-5.47844613407655939e-17"/>
                        <column c="3" x="26.627261467904102" y="-21.3216144811799353" z="-22.0307528516661648" h="0.999999999999993894"/>
                    </elementmatrix>
                </elementmatrices>
            </timestep>
            <timestep t="87">
                <triangle x1="18.8666826944183939" y1="-30.7693612364309814" z1="-6.33418389653756719" x2="17.0103717366737008" y2="-6.93565151867294816" z2="-16.7738385691532059" x3="22.3610195591292751" y3="-8.68975236386573435" z3="-38.0411719993708175"/>
                <propermotioninfo haspm="0"/>
                <elementmatrices>
                    <elementmatrix referencename="Priacodon_LACM_120451_Upper_Reduced_M2_M3">
                        <column c="0" x="0.988708019256591797" y="0.132973745465278625" z="0.0690969005227088928" h="0"/>
                        <column c="1" x="-0.134877979755401611" y="0.990580081939697266" z="0.0236450321972370148" h="0"/>
                        <column c="2" x="-0.065301842987537384" y="-0.0326976850628852844" z="0.9973297119140625" h="0"/>
                        <column c="3" x="-0.497924815192285319" y="-7.62002431309215122" z="-21.045159702020964" h="1"/>
                    </elementmatrix>
                    <elementmatrix referencename="Priacodon_LACM_120451_lower_m3_reduced">
                        <column c="0" x="0.983348942361469858" y="-0.0608299517407514811" z="0.171244195603256599" h="-8.04480831212499828e-17"/>
                        <column c="1" x="0.0582079754965290075" y="-0.787236955391522164" z="-0.61389722890273779" h="-3.93070550008442212e-17"/>
                        <column c="2" x="0.172153097983117703" y="0.613642968701740177" z="-0.770587839131730346" h="-5.47844613407655939e-17"/>
                        <column c="3" x="26.6408690086244633" y="-21.2446039517913334" z="-21.9866544099172287" h="0.999999999999993894"/>
                    </elementmatrix>
                </elementmatrices>
            </timestep>
            <timestep t="88">
                <triangle x1="18.8814672298703528" y1="-30.6473029926922003" z1="-6.26199044034051333" x2="17.1121717045587971" y2="-6.80830553683159501" z2="-16.7046813104776675" x3="22.3869866339784593" y3="-8.59692105463219214" z3="-37.988077541271295"/>
                <propermotioninfo haspm="0"/>
                <elementmatrices>
                    <elementmatrix referencename="Priacodon_LACM_120451_Upper_Reduced_M2_M3">
                        <column c="0" x="0.988708019256591797" y="0.132973745465278625" z="0.0690969005227088928" h="0"/>
                        <column c="1" x="-0.134877979755401611" y="0.990580081939697266" z="0.0236450321972370148" h="0"/>
                        <column c="2" x="-0.065301842987537384" y="-0.0326976850628852844" z="0.9973297119140625" h="0"/>
                        <column c="3" x="-0.497924815192285319" y="-7.62002431309215122" z="-21.045159702020964" h="1"/>
                    </elementmatrix>
                    <elementmatrix referencename="Priacodon_LACM_120451_lower_m3_reduced">
                        <column c="0" x="0.983564636061641573" y="-0.0657130061122029319" z="0.168173742054572917" h="-8.04480831212499828e-17"/>
                        <column c="1" x="0.0523171730973341978" y="-0.787739882524762125" z="-0.61378236442484746" h="-3.93070550008442212e-17"/>
                        <column c="2" x="0.172810648074836398" y="0.612493002660073116" z="-0.771355172151183544" h="-5.47844613407655939e-17"/>
                        <column c="3" x="26.6541539233335456" y="-21.1673776304058734" z="-21.9423974517112654" h="0.999999999999993894"/>
                    </elementmatrix>
                </elementmatrices>
            </timestep>
            <timestep t="89">
                <triangle x1="18.8962440145116126" y1="-30.5250253708967811" z1="-6.18965918112396274" x2="17.2139794232546031" y2="-6.68117893304690647" z2="-16.635661854821624" x3="22.4127387164392573" y3="-8.50393308358795075" z3="-37.9348694045244343"/>
                <propermotioninfo haspm="0"/>
                <elementmatrices>
                    <elementmatrix referencename="Priacodon_LACM_120451_Upper_Reduced_M2_M3">
                        <column c="0" x="0.988708019256591797" y="0.132973745465278625" z="0.0690969005227088928" h="0"/>
                        <column c="1" x="-0.134877979755401611" y="0.990580081939697266" z="0.0236450321972370148" h="0"/>
                        <column c="2" x="-0.065301842987537384" y="-0.0326976850628852844" z="0.9973297119140625" h="0"/>
                        <column c="3" x="-0.497924815192285319" y="-7.62002431309215122" z="-21.045159702020964" h="1"/>
                    </elementmatrix>
                    <elementmatrix referencename="Priacodon_LACM_120451_lower_m3_reduced">
                        <column c="0" x="0.983746113324517335" y="-0.0705981845167032024" z="0.165104454397395906" h="-8.04480831212499828e-17"/>
                        <column c="1" x="0.0464243071131852855" y="-0.788213137272060993" z="-0.613648787125644413" h="-3.93070550008442212e-17"/>
                        <column c="2" x="0.173459990280115828" y="0.611339469177854644" z="-0.772124138463071263" h="-5.47844613407655939e-17"/>
                        <column c="3" x="26.6671178014587724" y="-21.0899338404230079" z="-21.8979810440864178" h="0.999999999999993894"/>
                    </elementmatrix>
                </elementmatrices>
            </timestep>
            <timestep t="90">
                <triangle x1="18.9110145850844447" y1="-30.4025282854241397" z1="-6.11719017736583126" x2="17.3157933560188297" y2="-6.55427179293942963" z2="-16.5667801437071631" x3="22.4382769556628787" y3="-8.41078733075276119" z3="-37.8815469722779454"/>
                <propermotioninfo haspm="0"/>
                <elementmatrices>
                    <elementmatrix referencename="Priacodon_LACM_120451_Upper_Reduced_M2_M3">
                        <column c="0" x="0.988708019256591797" y="0.132973745465278625" z="0.0690969005227088928" h="0"/>
                        <column c="1" x="-0.134877979755401611" y="0.990580081939697266" z="0.0236450321972370148" h="0"/>
                        <column c="2" x="-0.065301842987537384" y="-0.0326976850628852844" z="0.9973297119140625" h="0"/>
                        <column c="3" x="-0.497924815192285319" y="-7.62002431309215122" z="-21.045159702020964" h="1"/>
                    </elementmatrix>
                    <elementmatrix referencename="Priacodon_LACM_120451_lower_m3_reduced">
                        <column c="0" x="0.983893367741251135" y="-0.0754853144349007382" z="0.162036441023164418" h="-8.04480831212499828e-17"/>
                        <column c="1" x="0.0405295856497712437" y="-0.7886567029204955" z="-0.613496501722389453" h="-3.93070550008442212e-17"/>
                        <column c="2" x="0.174101101667531538" y="0.610182408991948866" z="-0.772894710911462446" h="-5.47844613407655939e-17"/>
                        <column c="3" x="26.679762243764884" y="-21.0122709129220624" z="-21.8534042597117555" h="0.999999999999993894"/>
                    </elementmatrix>
                </elementmatrices>
            </timestep>
            <timestep t="91">
                <triangle x1="18.9257804785505712" y1="-30.2798116584040464" z1="-6.0445834924084636" x2="17.417611965889769" y2="-6.42758419437939921" z2="-16.4980361137919367" x3="22.4636025083524231" y3="-8.31748268171844174" z3="-37.8281096317158045"/>
                <propermotioninfo haspm="0"/>
                <elementmatrices>
                    <elementmatrix referencename="Priacodon_LACM_120451_Upper_Reduced_M2_M3">
                        <column c="0" x="0.988708019256591797" y="0.132973745465278625" z="0.0690969005227088928" h="0"/>
                        <column c="1" x="-0.134877979755401611" y="0.990580081939697266" z="0.0236450321972370148" h="0"/>
                        <column c="2" x="-0.065301842987537384" y="-0.0326976850628852844" z="0.9973297119140625" h="0"/>
                        <column c="3" x="-0.497924815192285319" y="-7.62002431309215122" z="-21.045159702020964" h="1"/>
                    </elementmatrix>
                    <elementmatrix referencename="Priacodon_LACM_120451_lower_m3_reduced">
                        <column c="0" x="0.984006394111572646" y="-0.0803742232785268906" z="0.158969810278316442" h="-8.04480831212499828e-17"/>
                        <column c="1" x="0.0346332168783070188" y="-0.789070563805608027" z="-0.613325513593017568" h="-3.93070550008442212e-17"/>
                        <column c="2" x="0.174733959596329119" y="0.609021862963764371" z="-0.773666862283704959" h="-5.47844613407655939e-17"/>
                        <column c="3" x="26.6920888622975099" y="-20.9343871867211391" z="-21.8086661769200134" h="0.999999999999993894"/>
                    </elementmatrix>
                </elementmatrices>
            </timestep>
            <timestep t="92">
                <triangle x1="18.9405432320368732" y1="-30.156875419719352" z1="-5.97183919445639155" x2="17.5194337157405258" y2="-6.3011162074839735" z2="-16.4294296968714164" x3="22.4887165387219596" y3="-8.22401802768820467" z3="-37.7745567740799899"/>
                <propermotioninfo haspm="0"/>
                <elementmatrices>
                    <elementmatrix referencename="Priacodon_LACM_120451_Upper_Reduced_M2_M3">
                        <column c="0" x="0.988708019256591797" y="0.132973745465278625" z="0.0690969005227088928" h="0"/>
                        <column c="1" x="-0.134877979755401611" y="0.990580081939697266" z="0.0236450321972370148" h="0"/>
                        <column c="2" x="-0.065301842987537384" y="-0.0326976850628852844" z="0.9973297119140625" h="0"/>
                        <column c="3" x="-0.497924815192285319" y="-7.62002431309215122" z="-21.045159702020964" h="1"/>
                    </elementmatrix>
                    <elementmatrix referencename="Priacodon_LACM_120451_lower_m3_reduced">
                        <column c="0" x="0.984085188443969305" y="-0.0852647383964901667" z="0.155904670460462441" h="-8.04480831212499828e-17"/>
                        <column c="1" x="0.0287354090281821163" y="-0.789454705311959826" z="-0.613135828775947966" h="-3.93070550008442212e-17"/>
                        <column c="2" x="0.175358541717224065" y="0.607857872077811501" z="-0.774440565311388163" h="-5.47844613407655939e-17"/>
                        <column c="3" x="26.7040992803261297" y="-20.8562810084358503" z="-21.763765879740177" h="0.999999999999993894"/>
                    </elementmatrix>
                </elementmatrices>
            </timestep>
            <timestep t="93">
                <triangle x1="18.95530438278114" y1="-30.0337195070084633" z1="-5.89895735657393061" x2="17.6212570683333247" y2="-6.17486789461476171" z2="-16.360960819881285" x3="22.5136202184554364" y3="-8.13039226551580718" z3="-37.7208877946919756"/>
                <propermotioninfo haspm="0"/>
                <elementmatrices>
                    <elementmatrix referencename="Priacodon_LACM_120451_Upper_Reduced_M2_M3">
                        <column c="0" x="0.988708019256591797" y="0.132973745465278625" z="0.0690969005227088928" h="0"/>
                        <column c="1" x="-0.134877979755401611" y="0.990580081939697266" z="0.0236450321972370148" h="0"/>
                        <column c="2" x="-0.065301842987537384" y="-0.0326976850628852844" z="0.9973297119140625" h="0"/>
                        <column c="3" x="-0.497924815192285319" y="-7.62002431309215122" z="-21.045159702020964" h="1"/>
                    </elementmatrix>
                    <elementmatrix referencename="Priacodon_LACM_120451_lower_m3_reduced">
                        <column c="0" x="0.984129747955828083" y="-0.0901566870809740739" z="0.152841129814561022" h="-8.04480831212499828e-17"/>
                        <column c="1" x="0.0228363703796066533" y="-0.789809113873648161" z="-0.612927453969869696" h="-3.93070550008442212e-17"/>
                        <column c="2" x="0.175974825973190363" y="0.606690477440256171" z="-0.775215792671304138" h="-5.47844613407655939e-17"/>
                        <column c="3" x="26.7157951322868286" y="-20.7779507325376542" z="-21.7187024579297869" h="0.999999999999993894"/>
                    </elementmatrix>
                </elementmatrices>
            </timestep>
            <timestep t="94">
                <triangle x1="18.9700654680777454" y1="-29.9103438656675138" z1="-5.82593805668260067" x2="17.7230804863737816" y2="-6.04883931037558575" z2="-16.2926294049000226" x3="22.5383147266653054" y3="-8.03660429774450158" z3="-37.667102092973991"/>
                <propermotioninfo haspm="0"/>
                <elementmatrices>
                    <elementmatrix referencename="Priacodon_LACM_120451_Upper_Reduced_M2_M3">
                        <column c="0" x="0.988708019256591797" y="0.132973745465278625" z="0.0690969005227088928" h="0"/>
                        <column c="1" x="-0.134877979755401611" y="0.990580081939697266" z="0.0236450321972370148" h="0"/>
                        <column c="2" x="-0.065301842987537384" y="-0.0326976850628852844" z="0.9973297119140625" h="0"/>
                        <column c="3" x="-0.497924815192285319" y="-7.62002431309215122" z="-21.045159702020964" h="1"/>
                    </elementmatrix>
                    <elementmatrix referencename="Priacodon_LACM_120451_lower_m3_reduced">
                        <column c="0" x="0.984140071073533296" y="-0.0950498965735354778" z="0.149779296529096412" h="-8.04480831212499828e-17"/>
                        <column c="1" x="0.0169363092562567069" y="-0.790133776974784818" z="-0.612700396533506497" h="-3.93070550008442212e-17"/>
                        <column c="2" x="0.176582790600240347" y="0.6055197202774667" z="-0.775992516986413361" h="-5.47844613407655939e-17"/>
                        <column c="3" x="26.7271780637245087" y="-20.6993947214119629" z="-21.67347500700712" h="0.999999999999993894"/>
                    </elementmatrix>
                </elementmatrices>
            </timestep>
            <timestep t="95">
                <triangle x1="18.9848280252233828" y1="-29.7867484488523502" z1="-5.75278137755836383" x2="17.8249024325652066" y2="-5.92303050161062927" z2="-16.2244353691516601" x3="22.5628012498508852" y3="-7.94265303264583444" z3="-37.6131990724703726"/>
                <propermotioninfo haspm="0"/>
                <elementmatrices>
                    <elementmatrix referencename="Priacodon_LACM_120451_Upper_Reduced_M2_M3">
                        <column c="0" x="0.988708019256591797" y="0.132973745465278625" z="0.0690969005227088928" h="0"/>
                        <column c="1" x="-0.134877979755401611" y="0.990580081939697266" z="0.0236450321972370148" h="0"/>
                        <column c="2" x="-0.065301842987537384" y="-0.0326976850628852844" z="0.9973297119140625" h="0"/>
                        <column c="3" x="-0.497924815192285319" y="-7.62002431309215122" z="-21.045159702020964" h="1"/>
                    </elementmatrix>
                    <elementmatrix referencename="Priacodon_LACM_120451_lower_m3_reduced">
                        <column c="0" x="0.984116157432522343" y="-0.099944194071206402" z="0.146719278732257763" h="-8.04480831212499828e-17"/>
                        <column c="1" x="0.0110354340179164446" y="-0.790428683149937195" z="-0.612454664485356903" h="-3.93070550008442212e-17"/>
                        <column c="2" x="0.177182414128192217" y="0.60434564193455842" z="-0.776770710826812372" h="-5.47844613407655939e-17"/>
                        <column c="3" x="26.7382497312348519" y="-20.6206113454160445" z="-21.6280826282831171" h="0.999999999999993894"/>
                    </elementmatrix>
                </elementmatrices>
            </timestep>
            <timestep t="96">
                <triangle x1="18.9995935914627623" y1="-29.662933217480159" z1="-5.67948740682872355" x2="17.9267213696628858" y2="-5.79744150740271103" z2="-16.1563786250087134" x3="22.5870809818564382" y3="-7.84853738425815806" z3="-37.5591781408684895"/>
                <propermotioninfo haspm="0"/>
                <elementmatrices>
                    <elementmatrix referencename="Priacodon_LACM_120451_Upper_Reduced_M2_M3">
                        <column c="0" x="0.988708019256591797" y="0.132973745465278625" z="0.0690969005227088928" h="0"/>
                        <column c="1" x="-0.134877979755401611" y="0.990580081939697266" z="0.0236450321972370148" h="0"/>
                        <column c="2" x="-0.065301842987537384" y="-0.0326976850628852844" z="0.9973297119140625" h="0"/>
                        <column c="3" x="-0.497924815192285319" y="-7.62002431309215122" z="-21.045159702020964" h="1"/>
                    </elementmatrix>
                    <elementmatrix referencename="Priacodon_LACM_120451_lower_m3_reduced">
                        <column c="0" x="0.984058007877298468" y="-0.104839406732595716" z="0.143661184488120153" h="-8.04480831212499828e-17"/>
                        <column c="1" x="0.00513395305312064603" y="-0.790693821984534861" z="-0.612190266503409575" h="-3.93070550008442212e-17"/>
                        <column c="2" x="0.177773675381429325" y="0.603168283873933508" z="-0.777550346710700779" h="-5.47844613407655939e-17"/>
                        <column c="3" x="26.7490118024057608" y="-20.5415989829364491" z="-21.5825244288931124" h="0.999999999999993894"/>
                    </elementmatrix>
                </elementmatrices>
            </timestep>
            <timestep t="97">
                <triangle x1="19.0143637039343361" y1="-29.5388981402308133" z1="-5.60605623696959832" x2="18.0285357605283778" y2="-5.67207235907194018" z2="-16.0884590799952392" x3="22.6111551238290431" y3="-7.75425627242499615" z3="-37.5050387100197682"/>
                <propermotioninfo haspm="0"/>
                <elementmatrices>
                    <elementmatrix referencename="Priacodon_LACM_120451_Upper_Reduced_M2_M3">
                        <column c="0" x="0.988708019256591797" y="0.132973745465278625" z="0.0690969005227088928" h="0"/>
                        <column c="1" x="-0.134877979755401611" y="0.990580081939697266" z="0.0236450321972370148" h="0"/>
                        <column c="2" x="-0.065301842987537384" y="-0.0326976850628852844" z="0.9973297119140625" h="0"/>
                        <column c="3" x="-0.497924815192285319" y="-7.62002431309215122" z="-21.045159702020964" h="1"/>
                    </elementmatrix>
                    <elementmatrix referencename="Priacodon_LACM_120451_lower_m3_reduced">
                        <column c="0" x="0.983965624461402011" y="-0.109735361683993615" z="0.140605121792829302" h="-8.04480831212499828e-17"/>
                        <column c="1" x="-0.000767925228204467615" y="-0.790929184115236383" z="-0.611907211924838323" h="-3.93070550008442212e-17"/>
                        <column c="2" x="0.17835655347964724" y="0.601987687673817606" z="-0.778331397105353262" h="-5.47844613407655939e-17"/>
                        <column c="3" x="26.7594659557584862" y="-20.4623560204464141" z="-21.536799521828371" h="0.999999999999993894"/>
                    </elementmatrix>
                </elementmatrices>
            </timestep>
            <timestep t="98">
                <triangle x1="19.0291398996159984" y1="-29.4146431935480415" z1="-5.53248796530209042" x2="18.1303440681837706" y2="-5.54692308017459546" z2="-16.0206766367901565" x3="22.6350248841761577" y3="-7.65980862283318942" z3="-37.4507801959603839"/>
                <propermotioninfo haspm="0"/>
                <elementmatrices>
                    <elementmatrix referencename="Priacodon_LACM_120451_Upper_Reduced_M2_M3">
                        <column c="0" x="0.988708019256591797" y="0.132973745465278625" z="0.0690969005227088928" h="0"/>
                        <column c="1" x="-0.134877979755401611" y="0.990580081939697266" z="0.0236450321972370148" h="0"/>
                        <column c="2" x="-0.065301842987537384" y="-0.0326976850628852844" z="0.9973297119140625" h="0"/>
                        <column c="3" x="-0.497924815192285319" y="-7.62002431309215122" z="-21.045159702020964" h="1"/>
                    </elementmatrix>
                    <elementmatrix referencename="Priacodon_LACM_120451_lower_m3_reduced">
                        <column c="0" x="0.983839010447335127" y="-0.11463188602547647" z="0.137551198570786459" h="-8.04480831212499828e-17"/>
                        <column c="1" x="-0.00666999240210216539" y="-0.791134761230259831" z="-0.611605510745671932" h="-3.93070550008442212e-17"/>
                        <column c="2" x="0.178931027838591383" y="0.600803895026789991" z="-0.779113834428090679" h="-5.47844613407655939e-17"/>
                        <column c="3" x="26.7696138806883468" y="-20.3828808525627565" z="-21.4909070259674237" h="0.999999999999993894"/>
                    </elementmatrix>
                </elementmatrices>
            </timestep>
            <timestep t="99">
                <triangle x1="19.0439237152708287" y1="-29.2901683616402195" z1="-5.45878269398902027" x2="18.2321447558660026" y2="-5.42199368650230262" z2="-15.9530311932306379" x3="22.6586914785229432" y3="-7.56519336705082779" z3="-37.3964020189319442"/>
                <propermotioninfo haspm="0"/>
                <elementmatrices>
                    <elementmatrix referencename="Priacodon_LACM_120451_Upper_Reduced_M2_M3">
                        <column c="0" x="0.988708019256591797" y="0.132973745465278625" z="0.0690969005227088928" h="0"/>
                        <column c="1" x="-0.134877979755401611" y="0.990580081939697266" z="0.0236450321972370148" h="0"/>
                        <column c="2" x="-0.065301842987537384" y="-0.0326976850628852844" z="0.9973297119140625" h="0"/>
                        <column c="3" x="-0.497924815192285319" y="-7.62002431309215122" z="-21.045159702020964" h="1"/>
                    </elementmatrix>
                    <elementmatrix referencename="Priacodon_LACM_120451_lower_m3_reduced">
                        <column c="0" x="0.983678170306450661" y="-0.119528806837012391" z="0.134499522670838173" h="-8.04480831212499828e-17"/>
                        <column c="1" x="-0.0125720400379441613" y="-0.791310546069676768" z="-0.611285173620440991" h="-3.93070550008442212e-17"/>
                        <column c="2" x="0.179497078170784113" y="0.599616947738312311" z="-0.779897631047255069" h="-5.47844613407655939e-17"/>
                        <column c="3" x="26.7794572774050934" y="-20.3031718821025891" z="-21.4448460661071678" h="0.999999999999993894"/>
                    </elementmatrix>
                </elementmatrices>
            </timestep>
            <timestep t="100">
                <triangle x1="19.0587166873927956" y1="-29.1654736364809146" z1="-5.38494053003132755" x2="18.3339362870811051" y2="-5.29728418608147855" z2="-15.8855226423157365" x3="22.6821561296693339" y3="-7.47040944256501049" z3="-37.3419036034019101"/>
                <propermotioninfo haspm="0"/>
                <elementmatrices>
                    <elementmatrix referencename="Priacodon_LACM_120451_Upper_Reduced_M2_M3">
                        <column c="0" x="0.988708019256591797" y="0.132973745465278625" z="0.0690969005227088928" h="0"/>
                        <column c="1" x="-0.134877979755401611" y="0.990580081939697266" z="0.0236450321972370148" h="0"/>
                        <column c="2" x="-0.065301842987537384" y="-0.0326976850628852844" z="0.9973297119140625" h="0"/>
                        <column c="3" x="-0.497924815192285319" y="-7.62002431309215122" z="-21.045159702020964" h="1"/>
                    </elementmatrix>
                    <elementmatrix referencename="Priacodon_LACM_120451_lower_m3_reduced">
                        <column c="0" x="0.983483109718790161" y="-0.124425951184568437" z="0.131450201862467086" h="-8.04480831212499828e-17"/>
                        <column c="1" x="-0.0184738597057926487" y="-0.791456532425668935" z="-0.610946211861801647" h="-3.93070550008442212e-17"/>
                        <column c="2" x="0.180054684486240985" y="0.598426887725252099" z="-0.780682759283185201" h="-5.47844613407655939e-17"/>
                        <column c="3" x="26.7889978568728182" y="-20.2232275201397371" z="-21.3986157729937752" h="0.999999999999993894"/>
                    </elementmatrix>
                </elementmatrices>
            </timestep>
            <timestep t="101">
                <triangle x1="19.0735203521525136" y1="-29.0405590178092403" z1="-5.31096158526430706" x2="18.4357171256584493" y2="-5.1727945791730523" z2="-15.8181508722101611" x3="22.7054200675468643" y3="-7.37545579281933072" z3="-37.2872843780839744"/>
                <propermotioninfo haspm="0"/>
                <elementmatrices>
                    <elementmatrix referencename="Priacodon_LACM_120451_Upper_Reduced_M2_M3">
                        <column c="0" x="0.988708019256591797" y="0.132973745465278625" z="0.0690969005227088928" h="0"/>
                        <column c="1" x="-0.134877979755401611" y="0.990580081939697266" z="0.0236450321972370148" h="0"/>
                        <column c="2" x="-0.065301842987537384" y="-0.0326976850628852844" z="0.9973297119140625" h="0"/>
                        <column c="3" x="-0.497924815192285319" y="-7.62002431309215122" z="-21.045159702020964" h="1"/>
                    </elementmatrix>
                    <elementmatrix referencename="Priacodon_LACM_120451_lower_m3_reduced">
                        <column c="0" x="0.983253835572885815" y="-0.12932314612621737" z="0.128403343831985983" h="-8.04480831212499828e-17"/>
                        <column c="1" x="-0.0243752429837601932" y="-0.791572715142746297" z="-0.610588637440136028" h="-3.93070550008442212e-17"/>
                        <column c="2" x="0.180603827093176461" y="0.597233757014402067" z="-0.781469191409193908" h="-5.47844613407655939e-17"/>
                        <column c="3" x="26.7982373407495729" y="-20.1430461860608396" z="-21.3522152833534058" h="0.999999999999993894"/>
                    </elementmatrix>
                </elementmatrices>
            </timestep>
            <timestep t="102">
                <triangle x1="19.0883362453429868" y1="-28.9154245131297571" z1="-5.23684597635364213" x2="18.5374857358050349" y2="-5.04852485827241537" z2="-15.7509157662482338" x3="22.7284845291752227" y3="-7.28033136725118979" z3="-37.2325437759581916"/>
                <propermotioninfo haspm="0"/>
                <elementmatrices>
                    <elementmatrix referencename="Priacodon_LACM_120451_Upper_Reduced_M2_M3">
                        <column c="0" x="0.988708019256591797" y="0.132973745465278625" z="0.0690969005227088928" h="0"/>
                        <column c="1" x="-0.134877979755401611" y="0.990580081939697266" z="0.0236450321972370148" h="0"/>
                        <column c="2" x="-0.065301842987537384" y="-0.0326976850628852844" z="0.9973297119140625" h="0"/>
                        <column c="3" x="-0.497924815192285319" y="-7.62002431309215122" z="-21.045159702020964" h="1"/>
                    </elementmatrix>
                    <elementmatrix referencename="Priacodon_LACM_120451_lower_m3_reduced">
                        <column c="0" x="0.982990355965516538" y="-0.134220218718245299" z="0.125359056178735218" h="-8.04480831212499828e-17"/>
                        <column c="1" x="-0.0302759814653704752" y="-0.791659090117930231" z="-0.610212462983130144" h="-3.93070550008442212e-17"/>
                        <column c="2" x="0.181144486598699916" y="0.596037597740996072" z="-0.782256899652547077" h="-5.47844613407655939e-17"/>
                        <column c="3" x="26.8071774613265532" y="-20.0626263076211515" z="-21.3056437399226795" h="0.999999999999993894"/>
                    </elementmatrix>
                </elementmatrices>
            </timestep>
            <timestep t="103">
                <triangle x1="19.1031659023253795" y1="-28.7900701377123127" z1="-5.16259382479128703" x2="18.639240582159708" y2="-4.9244750081097397" z2="-15.6838172029379948" x3="22.7513507586185781" y3="-7.18503512132893718" z3="-37.177681234291029"/>
                <propermotioninfo haspm="0"/>
                <elementmatrices>
                    <elementmatrix referencename="Priacodon_LACM_120451_Upper_Reduced_M2_M3">
                        <column c="0" x="0.988708019256591797" y="0.132973745465278625" z="0.0690969005227088928" h="0"/>
                        <column c="1" x="-0.134877979755401611" y="0.990580081939697266" z="0.0236450321972370148" h="0"/>
                        <column c="2" x="-0.065301842987537384" y="-0.0326976850628852844" z="0.9973297119140625" h="0"/>
                        <column c="3" x="-0.497924815192285319" y="-7.62002431309215122" z="-21.045159702020964" h="1"/>
                    </elementmatrix>
                    <elementmatrix referencename="Priacodon_LACM_120451_lower_m3_reduced">
                        <column c="0" x="0.982692680201421642" y="-0.139116996021258932" z="0.122317446411282629" h="-8.04480831212499828e-17"/>
                        <column c="1" x="-0.03617586676691803" y="-0.791715654300898075" z="-0.609817701775327015" h="-3.93070550008442212e-17"/>
                        <column c="2" x="0.181676643909500168" y="0.594838452147221308" z="-0.783045856195444978" h="-5.47844613407655939e-17"/>
                        <column c="3" x="26.8158199614669286" y="-19.9819663210001046" z="-21.258900291478966" h="0.999999999999993894"/>
                    </elementmatrix>
                </elementmatrices>
            </timestep>
            <timestep t="104">
                <triangle x1="19.1180108579747845" y1="-28.6644959145914449" z1="-5.08820525689117886" x2="18.7409801298473582" y2="-4.80064500565049279" z2="-15.6168550559655124" x3="22.7740200069416332" y3="-7.08956601658871222" z3="-37.1226961946552194"/>
                <propermotioninfo haspm="0"/>
                <elementmatrices>
                    <elementmatrix referencename="Priacodon_LACM_120451_Upper_Reduced_M2_M3">
                        <column c="0" x="0.988708019256591797" y="0.132973745465278625" z="0.0690969005227088928" h="0"/>
                        <column c="1" x="-0.134877979755401611" y="0.990580081939697266" z="0.0236450321972370148" h="0"/>
                        <column c="2" x="-0.065301842987537384" y="-0.0326976850628852844" z="0.9973297119140625" h="0"/>
                        <column c="3" x="-0.497924815192285319" y="-7.62002431309215122" z="-21.045159702020964" h="1"/>
                    </elementmatrix>
                    <elementmatrix referencename="Priacodon_LACM_120451_lower_m3_reduced">
                        <column c="0" x="0.982360818792973323" y="-0.144013305106292955" z="0.119278621943627039" h="-8.04480831212499828e-17"/>
                        <column c="1" x="-0.0420746905348269862" y="-0.791742405694090601" z="-0.609404367757658383" h="-3.93070550008442212e-17"/>
                        <column c="2" x="0.18220028023251944" y="0.593636362580726606" z="-0.783836033176004476" h="-5.47844613407655939e-17"/>
                        <column c="3" x="26.8241665945442911" y="-19.9010646708565027" z="-21.2119840928704093" h="0.999999999999993894"/>
                    </elementmatrix>
                </elementmatrices>
            </timestep>
            <timestep t="105">
                <triangle x1="19.1328726466260335" y1="-28.5387018745655681" z1="-5.01368040378478419" x2="18.8427028445331786" y2="-4.67703482009625837" z2="-15.550029194199313" x3="22.7964935321654529" y3="-6.99392302067115068" z3="-37.0675881029495073"/>
                <propermotioninfo haspm="0"/>
                <elementmatrices>
                    <elementmatrix referencename="Priacodon_LACM_120451_Upper_Reduced_M2_M3">
                        <column c="0" x="0.988708019256591797" y="0.132973745465278625" z="0.0690969005227088928" h="0"/>
                        <column c="1" x="-0.134877979755401611" y="0.990580081939697266" z="0.0236450321972370148" h="0"/>
                        <column c="2" x="-0.065301842987537384" y="-0.0326976850628852844" z="0.9973297119140625" h="0"/>
                        <column c="3" x="-0.497924815192285319" y="-7.62002431309215122" z="-21.045159702020964" h="1"/>
                    </elementmatrix>
                    <elementmatrix referencename="Priacodon_LACM_120451_lower_m3_reduced">
                        <column c="0" x="0.9819947834598034" y="-0.148908973060917521" z="0.116242690091404477" h="-8.04480831212499828e-17"/>
                        <column c="1" x="-0.0479722444530098907" y="-0.791739343352783287" z="-0.608972475526951107" h="-3.93070550008442212e-17"/>
                        <column c="2" x="0.182715377075617635" y="0.592431371493126524" z="-0.784627402689242692" h="-5.47844613407655939e-17"/>
                        <column c="3" x="26.8322191243807175" y="-19.8199198103834782" z="-21.16489430504582" h="0.999999999999993894"/>
                    </elementmatrix>
                </elementmatrices>
            </timestep>
            <timestep t="106">
                <triangle x1="19.1477528020194896" y1="-28.4126880561959041" z1="-4.93901940141645213" x2="18.9444071924767776" y2="-4.5536444128858129" z2="-15.4833394816950509" x3="22.8187725992230348" y3="-6.89810510735782856" z3="-37.0123564094181887"/>
                <propermotioninfo haspm="0"/>
                <elementmatrices>
                    <elementmatrix referencename="Priacodon_LACM_120451_Upper_Reduced_M2_M3">
                        <column c="0" x="0.988708019256591797" y="0.132973745465278625" z="0.0690969005227088928" h="0"/>
                        <column c="1" x="-0.134877979755401611" y="0.990580081939697266" z="0.0236450321972370148" h="0"/>
                        <column c="2" x="-0.065301842987537384" y="-0.0326976850628852844" z="0.9973297119140625" h="0"/>
                        <column c="3" x="-0.497924815192285319" y="-7.62002431309215122" z="-21.045159702020964" h="1"/>
                    </elementmatrix>
                    <elementmatrix referencename="Priacodon_LACM_120451_lower_m3_reduced">
                        <column c="0" x="0.981594587128391871" y="-0.153803826995343312" z="0.113209758068099284" h="-8.04480831212499828e-17"/>
                        <column c="1" x="-0.0538683202502229785" y="-0.791706467385118184" z="-0.608522040335413905" h="-3.93070550008442212e-17"/>
                        <column c="2" x="0.183221916248225175" y="0.591223521438502653" z="-0.785419936788062212" h="-5.47844613407655939e-17"/>
                        <column c="3" x="26.8399793251845153" y="-19.738530201363087" z="-21.1176300950842872" h="0.999999999999993894"/>
                    </elementmatrix>
                </elementmatrices>
            </timestep>
            <timestep t="107">
                <triangle x1="19.1626528572469113" y1="-28.2864545058051" z1="-4.86422239053863237" x2="19.0460916405864218" y2="-4.43047373769648445" z2="-15.4167857777002837" x3="22.8408584799146404" y3="-6.8021112566074855" z3="-36.9570005686705514"/>
                <propermotioninfo haspm="0"/>
                <elementmatrices>
                    <elementmatrix referencename="Priacodon_LACM_120451_Upper_Reduced_M2_M3">
                        <column c="0" x="0.988708019256591797" y="0.132973745465278625" z="0.0690969005227088928" h="0"/>
                        <column c="1" x="-0.134877979755401611" y="0.990580081939697266" z="0.0236450321972370148" h="0"/>
                        <column c="2" x="-0.065301842987537384" y="-0.0326976850628852844" z="0.9973297119140625" h="0"/>
                        <column c="3" x="-0.497924815192285319" y="-7.62002431309215122" z="-21.045159702020964" h="1"/>
                    </elementmatrix>
                    <elementmatrix referencename="Priacodon_LACM_120451_lower_m3_reduced">
                        <column c="0" x="0.981160243931609166" y="-0.158697694048529098" z="0.110179932981256931" h="-8.04480831212499828e-17"/>
                        <column c="1" x="-0.0597627097074228605" y="-0.791643778952101806" z="-0.608053078090096233" h="-3.93070550008442212e-17"/>
                        <column c="2" x="0.183719879861984903" y="0.590012855071900266" z="-0.786213607484239185" h="-5.47844613407655939e-17"/>
                        <column c="3" x="26.8474489814875596" y="-19.6568943142206365" z="-21.0701906362245772" h="0.999999999999993894"/>
                    </elementmatrix>
                </elementmatrices>
            </timestep>
            <timestep t="108">
                <triangle x1="19.1775743446972911" y1="-28.1600012774756436" z1="-4.78928951670688008" x2="19.1477546564731043" y2="-4.30752274044581718" z2="-15.3503679366594383" x3="22.8627524528628641" y3="-6.70594045459208843" z3="-36.9015200397001166"/>
                <propermotioninfo haspm="0"/>
                <elementmatrices>
                    <elementmatrix referencename="Priacodon_LACM_120451_Upper_Reduced_M2_M3">
                        <column c="0" x="0.988708019256591797" y="0.132973745465278625" z="0.0690969005227088928" h="0"/>
                        <column c="1" x="-0.134877979755401611" y="0.990580081939697266" z="0.0236450321972370148" h="0"/>
                        <column c="2" x="-0.065301842987537384" y="-0.0326976850628852844" z="0.9973297119140625" h="0"/>
                        <column c="3" x="-0.497924815192285319" y="-7.62002431309215122" z="-21.045159702020964" h="1"/>
                    </elementmatrix>
                    <elementmatrix referencename="Priacodon_LACM_120451_lower_m3_reduced">
                        <column c="0" x="0.980691769208216213" y="-0.163590401394284018" z="0.107153321828702047" h="-8.04480831212499828e-17"/>
                        <column c="1" x="-0.0656552046651186216" y="-0.791551280267563717" z="-0.607565605352328286" h="-3.93070550008442212e-17"/>
                        <column c="2" x="0.184209250331384855" y="0.588799415147822747" z="-0.78700838674941076" h="-5.47844613407655939e-17"/>
                        <column c="3" x="26.8546298880822079" y="-19.5750106280787364" z="-21.0225751078943546" h="0.999999999999993894"/>
                    </elementmatrix>
                </elementmatrices>
            </timestep>
            <timestep t="109">
                <triangle x1="19.1925187960027408" y1="-28.0333284330479025" z1="-4.71422093027474887" x2="19.2493947085047168" y2="-4.18479135929345603" z2="-15.2840858082189772" x3="22.8844558034675138" y3="-6.60959169373260025" z3="-36.8459142859037385"/>
                <propermotioninfo haspm="0"/>
                <elementmatrices>
                    <elementmatrix referencename="Priacodon_LACM_120451_Upper_Reduced_M2_M3">
                        <column c="0" x="0.988708019256591797" y="0.132973745465278625" z="0.0690969005227088928" h="0"/>
                        <column c="1" x="-0.134877979755401611" y="0.990580081939697266" z="0.0236450321972370148" h="0"/>
                        <column c="2" x="-0.065301842987537384" y="-0.0326976850628852844" z="0.9973297119140625" h="0"/>
                        <column c="3" x="-0.497924815192285319" y="-7.62002431309215122" z="-21.045159702020964" h="1"/>
                    </elementmatrix>
                    <elementmatrix referencename="Priacodon_LACM_120451_lower_m3_reduced">
                        <column c="0" x="0.980189179502324537" y="-0.168481776247372816" z="0.104130031494759509" h="-8.04480831212499828e-17"/>
                        <column c="1" x="-0.0715455970307231487" y="-0.79142897459807704" z="-0.607059639337135137" h="-3.93070550008442212e-17"/>
                        <column c="2" x="0.184690010374377989" y="0.587583244518720682" z="-0.787804246516064621" h="-5.47844613407655939e-17"/>
                        <column c="3" x="26.8615238499580293" y="-19.4928776308109377" z="-20.9747826957391474" h="0.999999999999993894"/>
                    </elementmatrix>
                </elementmatrices>
            </timestep>
            <timestep t="110">
                <triangle x1="19.2074877419844228" y1="-27.9064360421179245" z1="-4.6390167863884475" x2="19.3510102658600971" y2="-4.06227952464332454" z2="-15.2179392372326809" x3="22.9059698238601896" y3="-6.51306397273457449" z3="-36.7901827751005897"/>
                <propermotioninfo haspm="0"/>
                <elementmatrices>
                    <elementmatrix referencename="Priacodon_LACM_120451_Upper_Reduced_M2_M3">
                        <column c="0" x="0.988708019256591797" y="0.132973745465278625" z="0.0690969005227088928" h="0"/>
                        <column c="1" x="-0.134877979755401611" y="0.990580081939697266" z="0.0236450321972370148" h="0"/>
                        <column c="2" x="-0.065301842987537384" y="-0.0326976850628852844" z="0.9973297119140625" h="0"/>
                        <column c="3" x="-0.497924815192285319" y="-7.62002431309215122" z="-21.045159702020964" h="1"/>
                    </elementmatrix>
                    <elementmatrix referencename="Priacodon_LACM_120451_lower_m3_reduced">
                        <column c="0" x="0.979652492562810839" y="-0.173371645869616814" z="0.101110168746480336" h="-8.04480831212499828e-17"/>
                        <column c="1" x="-0.0774336787859021131" y="-0.791276866262844991" z="-0.606535197912629331" h="-3.93070550008442212e-17"/>
                        <column c="2" x="0.185162143012993718" y="0.58636438613347952" z="-0.788601158678531533" h="-5.47844613407655939e-17"/>
                        <column c="3" x="26.8681326822379773" y="-19.4104938190952083" z="-20.9268125916511067" h="0.999999999999993894"/>
                    </elementmatrix>
                </elementmatrices>
            </timestep>
            <timestep t="111">
                <triangle x1="19.2224827125984632" y1="-27.7793241820350261" z1="-4.56367724498138294" x2="19.4525997985831225" y2="-3.93998715914609932" z2="-15.1519280637671532" x3="22.9272958128586453" y3="-6.41635629662350304" z3="-36.7343249795509266"/>
                <propermotioninfo haspm="0"/>
                <elementmatrices>
                    <elementmatrix referencename="Priacodon_LACM_120451_Upper_Reduced_M2_M3">
                        <column c="0" x="0.988708019256591797" y="0.132973745465278625" z="0.0690969005227088928" h="0"/>
                        <column c="1" x="-0.134877979755401611" y="0.990580081939697266" z="0.0236450321972370148" h="0"/>
                        <column c="2" x="-0.065301842987537384" y="-0.0326976850628852844" z="0.9973297119140625" h="0"/>
                        <column c="3" x="-0.497924815192285319" y="-7.62002431309215122" z="-21.045159702020964" h="1"/>
                    </elementmatrix>
                    <elementmatrix referencename="Priacodon_LACM_120451_lower_m3_reduced">
                        <column c="0" x="0.979081727342690278" y="-0.178259837575994257" z="0.0980938402298706241" h="-8.04480831212499828e-17"/>
                        <column c="1" x="-0.0833192419939200041" y="-0.791094960633546784" z="-0.605992299599379725" h="-3.93070550008442212e-17"/>
                        <column c="2" x="0.18562563157393655" y="0.585142883035902117" z="-0.789399095093976322" h="-5.47844613407655939e-17"/>
                        <column c="3" x="26.8744582101143124" y="-19.3278576984669712" z="-20.8786639937975522" h="0.999999999999993894"/>
                    </elementmatrix>
                </elementmatrices>
            </timestep>
            <timestep t="112">
                <triangle x1="19.2375052368819262" y1="-27.651992937899049" z1="-4.48820247076850443" x2="19.5541617776367218" y2="-3.81791417770194563" z2="-15.0860521231074394" x3="22.948435075920969" y3="-6.31946767677998622" z3="-36.6783403759747273"/>
                <propermotioninfo haspm="0"/>
                <elementmatrices>
                    <elementmatrix referencename="Priacodon_LACM_120451_Upper_Reduced_M2_M3">
                        <column c="0" x="0.988708019256591797" y="0.132973745465278625" z="0.0690969005227088928" h="0"/>
                        <column c="1" x="-0.134877979755401611" y="0.990580081939697266" z="0.0236450321972370148" h="0"/>
                        <column c="2" x="-0.065301842987537384" y="-0.0326976850628852844" z="0.9973297119140625" h="0"/>
                        <column c="3" x="-0.497924815192285319" y="-7.62002431309215122" z="-21.045159702020964" h="1"/>
                    </elementmatrix>
                    <elementmatrix referencename="Priacodon_LACM_120451_lower_m3_reduced">
                        <column c="0" x="0.978476903998448333" y="-0.18314617874073838" z="0.0950811524661258206" h="-8.04480831212499828e-17"/>
                        <column c="1" x="-0.0892020788069831788" y="-0.790883264134149" z="-0.605430963569757785" h="-3.93070550008442212e-17"/>
                        <column c="2" x="0.186080459689175554" y="0.583918778363189395" z="-0.790198027583392748" h="-5.47844613407655939e-17"/>
                        <column c="3" x="26.8805022687841664" y="-19.2449677833719086" z="-20.8303361066492769" h="0.999999999999993894"/>
                    </elementmatrix>
                </elementmatrices>
            </timestep>
            <timestep t="113">
                <triangle x1="19.2525568428988372" y1="-27.5244424025573728" z1="-4.41259263324048767" x2="19.6556946749568695" y2="-3.69606048746351412" z2="-15.0203112457628656" x3="22.969388925099409" y3="-6.22239713097462044" z3="-36.6222284455701868"/>
                <propermotioninfo haspm="0"/>
                <elementmatrices>
                    <elementmatrix referencename="Priacodon_LACM_120451_Upper_Reduced_M2_M3">
                        <column c="0" x="0.988708019256591797" y="0.132973745465278625" z="0.0690969005227088928" h="0"/>
                        <column c="1" x="-0.134877979755401611" y="0.990580081939697266" z="0.0236450321972370148" h="0"/>
                        <column c="2" x="-0.065301842987537384" y="-0.0326976850628852844" z="0.9973297119140625" h="0"/>
                        <column c="3" x="-0.497924815192285319" y="-7.62002431309215122" z="-21.045159702020964" h="1"/>
                    </elementmatrix>
                    <elementmatrix referencename="Priacodon_LACM_120451_lower_m3_reduced">
                        <column c="0" x="0.97783804388932638" y="-0.18803049680343456" z="0.0920722118478686791" h="-8.04480831212499828e-17"/>
                        <column c="1" x="-0.0950819814735806845" y="-0.790641784240678325" z="-0.60485120964725958" h="-3.93070550008442212e-17"/>
                        <column c="2" x="0.186526611296522121" y="0.582692115344416228" z="-0.790997927932598821" h="-5.47844613407655939e-17"/>
                        <column c="3" x="26.8862667033846847" y="-19.1618225972184426" z="-20.7818281410086669" h="0.999999999999993894"/>
                    </elementmatrix>
                </elementmatrices>
            </timestep>
            <timestep t="114">
                <triangle x1="19.2676390576861998" y1="-27.3966726766015682" z1="-4.33684790665774322" x2="19.7571969635065692" y2="-3.57442598783920928" z2="-14.9547052574730124" x3="22.9901586789940993" y3="-6.12514368340267623" z3="-36.565988674031999"/>
                <propermotioninfo haspm="0"/>
                <elementmatrices>
                    <elementmatrix referencename="Priacodon_LACM_120451_Upper_Reduced_M2_M3">
                        <column c="0" x="0.988708019256591797" y="0.132973745465278625" z="0.0690969005227088928" h="0"/>
                        <column c="1" x="-0.134877979755401611" y="0.990580081939697266" z="0.0236450321972370148" h="0"/>
                        <column c="2" x="-0.065301842987537384" y="-0.0326976850628852844" z="0.9973297119140625" h="0"/>
                        <column c="3" x="-0.497924815192285319" y="-7.62002431309215122" z="-21.045159702020964" h="1"/>
                    </elementmatrix>
                    <elementmatrix referencename="Priacodon_LACM_120451_lower_m3_reduced">
                        <column c="0" x="0.977165169576570736" y="-0.192912619275113412" z="0.0890671246353919033" h="-8.04480831212499828e-17"/>
                        <column c="1" x="-0.100958742345819918" y="-0.790370529480957429" z="-0.604253058305806445" h="-3.93070550008442212e-17"/>
                        <column c="2" x="0.186964070640197044" y="0.581462937299005" z="-0.791798767893231781" h="-5.47844613407655939e-17"/>
                        <column c="3" x="26.8917533689279118" y="-19.0784206724298109" z="-20.7331393140375226" h="0.999999999999993894"/>
                    </elementmatrix>
                </elementmatrices>
            </timestep>
            <timestep t="115">
                <triangle x1="19.2827534072000724" y1="-27.2686838683639081" z1="-4.26096847004427737" x2="19.858667117329766" y2="-3.45301057049675286" z2="-14.8892339792138824" x3="23.0107456627064764" y3="-6.02770636471857735" z3="-36.5096205515695758"/>
                <propermotioninfo haspm="0"/>
                <elementmatrices>
                    <elementmatrix referencename="Priacodon_LACM_120451_Upper_Reduced_M2_M3">
                        <column c="0" x="0.988708019256591797" y="0.132973745465278625" z="0.0690969005227088928" h="0"/>
                        <column c="1" x="-0.134877979755401611" y="0.990580081939697266" z="0.0236450321972370148" h="0"/>
                        <column c="2" x="-0.065301842987537384" y="-0.0326976850628852844" z="0.9973297119140625" h="0"/>
                        <column c="3" x="-0.497924815192285319" y="-7.62002431309215122" z="-21.045159702020964" h="1"/>
                    </elementmatrix>
                    <elementmatrix referencename="Priacodon_LACM_120451_lower_m3_reduced">
                        <column c="0" x="0.976458304822633294" y="-0.197792373744342026" z="0.0860659969529062735" h="-8.04480831212499828e-17"/>
                        <column c="1" x="-0.106832153886760151" y="-0.790069509434303652" z="-0.603636530669022009" h="-3.93070550008442212e-17"/>
                        <column c="2" x="0.187392822271387066" y="0.580231287635195936" z="-0.792600519183747299" h="-5.47844613407655939e-17"/>
                        <column c="3" x="26.8969641302352862" y="-18.9947605504959398" z="-20.6842688492847628" h="0.999999999999993894"/>
                    </elementmatrix>
                </elementmatrices>
            </timestep>
            <timestep t="116">
                <triangle x1="19.2979014162616771" y1="-27.1404760939135308" z1="-4.18495450718135764" x2="19.96010361160522" y2="-3.33181411936701188" z2="-14.823897227204208" x3="23.0311512077924547" y3="-5.9300842120701347" z3="-36.4531235729250085"/>
                <propermotioninfo haspm="0"/>
                <elementmatrices>
                    <elementmatrix referencename="Priacodon_LACM_120451_Upper_Reduced_M2_M3">
                        <column c="0" x="0.988708019256591797" y="0.132973745465278625" z="0.0690969005227088928" h="0"/>
                        <column c="1" x="-0.134877979755401611" y="0.990580081939697266" z="0.0236450321972370148" h="0"/>
                        <column c="2" x="-0.065301842987537384" y="-0.0326976850628852844" z="0.9973297119140625" h="0"/>
                        <column c="3" x="-0.497924815192285319" y="-7.62002431309215122" z="-21.045159702020964" h="1"/>
                    </elementmatrix>
                    <elementmatrix referencename="Priacodon_LACM_120451_lower_m3_reduced">
                        <column c="0" x="0.975717474590332978" y="-0.202669587883313962" z="0.0830689347847917564" h="-8.04480831212499828e-17"/>
                        <column c="1" x="-0.112702008677742382" y="-0.789738734731191494" z="-0.60300164850948601" h="-3.93070550008442212e-17"/>
                        <column c="2" x="0.187812851048790724" y="0.578997209848514549" z="-0.793403153490417457" h="-5.47844613407655939e-17"/>
                        <column c="3" x="26.9019008618717095" y="-18.9108407820249766" z="-20.6352159767137984" h="0.999999999999993894"/>
                    </elementmatrix>
                </elementmatrices>
            </timestep>
            <timestep t="117">
                <triangle x1="19.3130846085035621" y1="-27.0120494770523152" z1="-4.10880620660102736" x2="20.0615049227004008" y2="-3.21083651064810027" z2="-14.7586948129119477" x3="23.0513766522154562" y3="-5.83227626913254582" z3="-36.3964972373909461"/>
                <propermotioninfo haspm="0"/>
                <elementmatrices>
                    <elementmatrix referencename="Priacodon_LACM_120451_Upper_Reduced_M2_M3">
                        <column c="0" x="0.988708019256591797" y="0.132973745465278625" z="0.0690969005227088928" h="0"/>
                        <column c="1" x="-0.134877979755401611" y="0.990580081939697266" z="0.0236450321972370148" h="0"/>
                        <column c="2" x="-0.065301842987537384" y="-0.0326976850628852844" z="0.9973297119140625" h="0"/>
                        <column c="3" x="-0.497924815192285319" y="-7.62002431309215122" z="-21.045159702020964" h="1"/>
                    </elementmatrix>
                    <elementmatrix referencename="Priacodon_LACM_120451_lower_m3_reduced">
                        <column c="0" x="0.974942705041975444" y="-0.207544089453933378" z="0.0800760439718559841" h="-8.04480831212499828e-17"/>
                        <column c="1" x="-0.118568099425713017" y="-0.789378217052876252" z="-0.602348434247965248" h="-3.93070550008442212e-17"/>
                        <column c="2" x="0.188224142139152645" y="0.57776074752023443" z="-0.794206642468330615" h="-5.47844613407655939e-17"/>
                        <column c="3" x="26.906565448079462" y="-18.8266599267944272" z="-20.5859799327297566" h="0.999999999999993894"/>
                    </elementmatrix>
                </elementmatrices>
            </timestep>
            <timestep t="118">
                <triangle x1="19.3283045063157779" y1="-26.8834041493105786" z1="-4.03252376157943537" x2="20.1628695282252401" y2="-3.0900776128097398" z2="-14.6936265430609403" x3="23.0714233402991162" y3="-5.73428158614215633" z3="-36.3397410488282446"/>
                <propermotioninfo haspm="0"/>
                <elementmatrices>
                    <elementmatrix referencename="Priacodon_LACM_120451_Upper_Reduced_M2_M3">
                        <column c="0" x="0.988708019256591797" y="0.132973745465278625" z="0.0690969005227088928" h="0"/>
                        <column c="1" x="-0.134877979755401611" y="0.990580081939697266" z="0.0236450321972370148" h="0"/>
                        <column c="2" x="-0.065301842987537384" y="-0.0326976850628852844" z="0.9973297119140625" h="0"/>
                        <column c="3" x="-0.497924815192285319" y="-7.62002431309215122" z="-21.045159702020964" h="1"/>
                    </elementmatrix>
                    <elementmatrix referencename="Priacodon_LACM_120451_lower_m3_reduced">
                        <column c="0" x="0.974134023538427707" y="-0.21241570631389875" z="0.0770874302075952589" h="-8.04480831212499828e-17"/>
                        <column c="1" x="-0.124430218970545403" y="-0.788987969130982125" z="-0.601676910952621991" h="-3.93070550008442212e-17"/>
                        <column c="2" x="0.188626681017787734" y="0.576521944315839807" z="-0.795010957742392721" h="-5.47844613407655939e-17"/>
                        <column c="3" x="26.9109597827115543" y="-18.7422165538020664" z="-20.536559960206425" h="0.999999999999993894"/>
                    </elementmatrix>
                </elementmatrices>
            </timestep>
            <timestep t="119">
                <triangle x1="19.3435626307921389" y1="-26.7545402499422877" z1="-3.95610737013004155" x2="20.264195907085945" y2="-2.96953728659790173" z2="-14.6286922196377454" x3="23.0912926226798163" y3="-5.63609921992999396" z3="-36.282854515683475"/>
                <propermotioninfo haspm="0"/>
                <elementmatrices>
                    <elementmatrix referencename="Priacodon_LACM_120451_Upper_Reduced_M2_M3">
                        <column c="0" x="0.988708019256591797" y="0.132973745465278625" z="0.0690969005227088928" h="0"/>
                        <column c="1" x="-0.134877979755401611" y="0.990580081939697266" z="0.0236450321972370148" h="0"/>
                        <column c="2" x="-0.065301842987537384" y="-0.0326976850628852844" z="0.9973297119140625" h="0"/>
                        <column c="3" x="-0.497924815192285319" y="-7.62002431309215122" z="-21.045159702020964" h="1"/>
                    </elementmatrix>
                    <elementmatrix referencename="Priacodon_LACM_120451_lower_m3_reduced">
                        <column c="0" x="0.973291458638152029" y="-0.217284266422781286" z="0.074103199034463052" h="-8.04480831212499828e-17"/>
                        <column c="1" x="-0.130288160292354821" y="-0.788568004747052576" z="-0.600987102338199408" h="-3.93070550008442212e-17"/>
                        <column c="2" x="0.189020453469093713" y="0.575280843983481449" z="-0.795816070908328732" h="-5.47844613407655939e-17"/>
                        <column c="3" x="26.9150857691649108" y="-18.6575092413163866" z="-20.4869553085130107" h="0.999999999999993894"/>
                    </elementmatrix>
                </elementmatrices>
            </timestep>
            <timestep t="120">
                <triangle x1="19.3588605016764745" y1="-26.6254579259203226" z1="-3.87955723499658234" x2="20.3654825395386716" y2="-2.84921538503974858" z2="-14.5638916398986069" x3="23.1109858562590063" y3="-5.53772823395512326" z3="-36.2258371510063313"/>
                <propermotioninfo haspm="0"/>
                <elementmatrices>
                    <elementmatrix referencename="Priacodon_LACM_120451_Upper_Reduced_M2_M3">
                        <column c="0" x="0.988708019256591797" y="0.132973745465278625" z="0.0690969005227088928" h="0"/>
                        <column c="1" x="-0.134877979755401611" y="0.990580081939697266" z="0.0236450321972370148" h="0"/>
                        <column c="2" x="-0.065301842987537384" y="-0.0326976850628852844" z="0.9973297119140625" h="0"/>
                        <column c="3" x="-0.497924815192285319" y="-7.62002431309215122" z="-21.045159702020964" h="1"/>
                    </elementmatrix>
                    <elementmatrix referencename="Priacodon_LACM_120451_lower_m3_reduced">
                        <column c="0" x="0.972415040096198613" y="-0.222149597848101232" z="0.0711234558401418332" h="-8.04480831212499828e-17"/>
                        <column c="1" x="-0.136141716518810463" y="-0.788118338732063051" z="-0.600279032765183795" h="-3.93070550008442212e-17"/>
                        <column c="2" x="0.189405445587053495" y="0.574037490352434121" z="-0.796621953533686922" h="-5.47844613407655939e-17"/>
                        <column c="3" x="26.918945320313135" y="-18.5725365769269182" z="-20.437165233540636" h="0.999999999999993894"/>
                    </elementmatrix>
                </elementmatrices>
            </timestep>
            <timestep t="121">
                <triangle x1="19.3741996373089869" y1="-26.4961573319311583" z1="-3.80287356364594409" x2="20.4667279072432251" y2="-2.72911175344880697" z2="-14.4992245963766475" x3="23.1305044041552748" y3="-5.43916769833767155" z3="-36.1686884724668403"/>
                <propermotioninfo haspm="0"/>
                <elementmatrices>
                    <elementmatrix referencename="Priacodon_LACM_120451_Upper_Reduced_M2_M3">
                        <column c="0" x="0.988708019256591797" y="0.132973745465278625" z="0.0690969005227088928" h="0"/>
                        <column c="1" x="-0.134877979755401611" y="0.990580081939697266" z="0.0236450321972370148" h="0"/>
                        <column c="2" x="-0.065301842987537384" y="-0.0326976850628852844" z="0.9973297119140625" h="0"/>
                        <column c="3" x="-0.497924815192285319" y="-7.62002431309215122" z="-21.045159702020964" h="1"/>
                    </elementmatrix>
                    <elementmatrix referencename="Priacodon_LACM_120451_lower_m3_reduced">
                        <column c="0" x="0.971504798863152996" y="-0.22701152877139899" z="0.0681483058538223246" h="-8.04480831212499828e-17"/>
                        <column c="1" x="-0.141990680932439717" y="-0.787638986965897403" z="-0.599552727238944816" h="-3.93070550008442212e-17"/>
                        <column c="2" x="0.189781643775725983" y="0.572791927331546602" z="-0.797428577158841523" h="-5.47844613407655939e-17"/>
                        <column c="3" x="26.9225403584389404" y="-18.4872971575940213" z="-20.3871889977286074" h="0.999999999999993894"/>
                    </elementmatrix>
                </elementmatrices>
            </timestep>
            <timestep t="122">
                <triangle x1="19.3895815545726116" y1="-26.3666386303694225" z1="-3.72605656826082665" x2="20.5679304933166591" y2="-2.6092262294304156" z2="-14.4346908768891709" x3="23.1498496356561922" y3="-5.34041668989166673" z3="-36.111408002372265"/>
                <propermotioninfo haspm="0"/>
                <elementmatrices>
                    <elementmatrix referencename="Priacodon_LACM_120451_Upper_Reduced_M2_M3">
                        <column c="0" x="0.988708019256591797" y="0.132973745465278625" z="0.0690969005227088928" h="0"/>
                        <column c="1" x="-0.134877979755401611" y="0.990580081939697266" z="0.0236450321972370148" h="0"/>
                        <column c="2" x="-0.065301842987537384" y="-0.0326976850628852844" z="0.9973297119140625" h="0"/>
                        <column c="3" x="-0.497924815192285319" y="-7.62002431309215122" z="-21.045159702020964" h="1"/>
                    </elementmatrix>
                    <elementmatrix referencename="Priacodon_LACM_120451_lower_m3_reduced">
                        <column c="0" x="0.970560767084044707" y="-0.231869887494303178" z="0.0651778541424864327" h="-8.04480831212499828e-17"/>
                        <column c="1" x="-0.147834846977929729" y="-0.787129966376788337" z="-0.598808211408851099" h="-3.93070550008442212e-17"/>
                        <column c="2" x="0.190149034749726664" y="0.571544198907692258" z="-0.7982359132979987" h="-5.47844613407655939e-17"/>
                        <column c="3" x="26.9258728151662865" y="-18.4017895896984882" z="-20.3370258700904714" h="0.999999999999993894"/>
                    </elementmatrix>
                </elementmatrices>
            </timestep>
            <timestep t="123">
                <triangle x1="19.4050077688394715" y1="-26.2369019913322248" z1="-3.64910646573224717" x2="20.669088782386865" y2="-2.48955864288749495" z2="-14.3702902645451598" x3="23.1690229261699905" y3="-5.24147429215768135" z3="-36.053995267684158"/>
                <propermotioninfo haspm="0"/>
                <elementmatrices>
                    <elementmatrix referencename="Priacodon_LACM_120451_Upper_Reduced_M2_M3">
                        <column c="0" x="0.988708019256591797" y="0.132973745465278625" z="0.0690969005227088928" h="0"/>
                        <column c="1" x="-0.134877979755401611" y="0.990580081939697266" z="0.0236450321972370148" h="0"/>
                        <column c="2" x="-0.065301842987537384" y="-0.0326976850628852844" z="0.9973297119140625" h="0"/>
                        <column c="3" x="-0.497924815192285319" y="-7.62002431309215122" z="-21.045159702020964" h="1"/>
                    </elementmatrix>
                    <elementmatrix referencename="Priacodon_LACM_120451_lower_m3_reduced">
                        <column c="0" x="0.969582978097210835" y="-0.236724502444594281" z="0.0622122056071974308" h="-8.04480831212499828e-17"/>
                        <column c="1" x="-0.153674008269420931" y="-0.786591294940718" z="-0.598045511567367072" h="-3.93070550008442212e-17"/>
                        <column c="2" x="0.190507605534696256" y="0.570294349144215507" z="-0.799043933440202747" h="-5.47844613407655939e-17"/>
                        <column c="3" x="26.9289446313921594" y="-18.3160124890907241" z="-20.2866751262398708" h="0.999999999999993894"/>
                    </elementmatrix>
                </elementmatrices>
            </timestep>
            <timestep t="124">
                <triangle x1="19.4204797939173304" y1="-26.1069475926130821" z1="-3.57202347765186978" x2="20.7702012606460649" y2="-2.37010881602653001" z2="-14.3060225377529431" x3="23.188025657176965" y3="-5.14233959543516228" z3="-35.9964498000349238"/>
                <propermotioninfo haspm="0"/>
                <elementmatrices>
                    <elementmatrix referencename="Priacodon_LACM_120451_Upper_Reduced_M2_M3">
                        <column c="0" x="0.988708019256591797" y="0.132973745465278625" z="0.0690969005227088928" h="0"/>
                        <column c="1" x="-0.134877979755401611" y="0.990580081939697266" z="0.0236450321972370148" h="0"/>
                        <column c="2" x="-0.065301842987537384" y="-0.0326976850628852844" z="0.9973297119140625" h="0"/>
                        <column c="3" x="-0.497924815192285319" y="-7.62002431309215122" z="-21.045159702020964" h="1"/>
                    </elementmatrix>
                    <elementmatrix referencename="Priacodon_LACM_120451_lower_m3_reduced">
                        <column c="0" x="0.968571466433119421" y="-0.241575202182263082" z="0.0592514649793950687" h="-8.04480831212499828e-17"/>
                        <column c="1" x="-0.159507958597795652" y="-0.786022991680783489" z="-0.597264654649121263" h="-3.93070550008442212e-17"/>
                        <column c="2" x="0.19085734346775915" y="0.569042422179375174" z="-0.79985260905034139" h="-5.47844613407655939e-17"/>
                        <column c="3" x="26.9317577572180227" y="-18.2299644811396355" z="-20.236136048416018" h="0.999999999999993894"/>
                    </elementmatrix>
                </elementmatrices>
            </timestep>
            <timestep t="125">
                <triangle x1="19.4359991419961702" y1="-25.9767756196956441" z1="-3.49480783030420739" x2="20.8712664159042873" y2="-2.250876563363855" z2="-14.2418874702280114" x3="23.2068592161807032" y3="-5.04301169681455796" z3="-35.9387711357444317"/>
                <propermotioninfo haspm="0"/>
                <elementmatrices>
                    <elementmatrix referencename="Priacodon_LACM_120451_Upper_Reduced_M2_M3">
                        <column c="0" x="0.988708019256591797" y="0.132973745465278625" z="0.0690969005227088928" h="0"/>
                        <column c="1" x="-0.134877979755401611" y="0.990580081939697266" z="0.0236450321972370148" h="0"/>
                        <column c="2" x="-0.065301842987537384" y="-0.0326976850628852844" z="0.9973297119140625" h="0"/>
                        <column c="3" x="-0.497924815192285319" y="-7.62002431309215122" z="-21.045159702020964" h="1"/>
                    </elementmatrix>
                    <elementmatrix referencename="Priacodon_LACM_120451_lower_m3_reduced">
                        <column c="0" x="0.967526267813150098" y="-0.246421815405565708" z="0.0562957368171972325" h="-8.04480831212499828e-17"/>
                        <column c="1" x="-0.165336491937960628" y="-0.785425076666525945" z="-0.596465668229957613" h="-3.93070550008442212e-17"/>
                        <column c="2" x="0.191198236197970522" y="0.567788462224786739" z="-0.80066191157015576" h="-5.47844613407655939e-17"/>
                        <column c="3" x="26.9343141518809475" y="-18.1436442007811891" z="-20.1854079255091783" h="0.999999999999993894"/>
                    </elementmatrix>
                </elementmatrices>
            </timestep>
            <timestep t="126">
                <triangle x1="19.4515673235947411" y1="-25.8463862657471779" z1="-3.41745975465860496" x2="20.9722827376427716" y2="-2.13186169173220286" z2="-14.1778848310010162" x3="23.2255249966590505" y3="-4.94348970020922884" z3="-35.8809588158363582"/>
                <propermotioninfo haspm="0"/>
                <elementmatrices>
                    <elementmatrix referencename="Priacodon_LACM_120451_Upper_Reduced_M2_M3">
                        <column c="0" x="0.988708019256591797" y="0.132973745465278625" z="0.0690969005227088928" h="0"/>
                        <column c="1" x="-0.134877979755401611" y="0.990580081939697266" z="0.0236450321972370148" h="0"/>
                        <column c="2" x="-0.065301842987537384" y="-0.0326976850628852844" z="0.9973297119140625" h="0"/>
                        <column c="3" x="-0.497924815192285319" y="-7.62002431309215122" z="-21.045159702020964" h="1"/>
                    </elementmatrix>
                    <elementmatrix referencename="Priacodon_LACM_120451_lower_m3_reduced">
                        <column c="0" x="0.966447419148331655" y="-0.251264170957072985" z="0.0533451255017073217" h="-8.04480831212499828e-17"/>
                        <column c="1" x="-0.171159402456123155" y="-0.784797571013220452" z="-0.595648580525960258" h="-3.93070550008442212e-17"/>
                        <column c="2" x="0.191530271686752879" y="0.566532513563859585" z="-0.801471812419247032" h="-5.47844613407655939e-17"/>
                        <column c="3" x="26.936615783684438" y="-18.0570502925666148" z="-20.1344900530856705" h="0.999999999999993894"/>
                    </elementmatrix>
                </elementmatrices>
            </timestep>
            <timestep t="127">
                <triangle x1="19.4671858475072845" y1="-25.7157797316117396" z1="-3.33997948636110564" x2="21.0732487170673011" y2="-2.01306400028752996" z2="-14.1140143844259285" x3="23.2440243980149646" y3="-4.84377271638705587" z3="-35.8230123860544296"/>
                <propermotioninfo haspm="0"/>
                <elementmatrices>
                    <elementmatrix referencename="Priacodon_LACM_120451_Upper_Reduced_M2_M3">
                        <column c="0" x="0.988708019256591797" y="0.132973745465278625" z="0.0690969005227088928" h="0"/>
                        <column c="1" x="-0.134877979755401611" y="0.990580081939697266" z="0.0236450321972370148" h="0"/>
                        <column c="2" x="-0.065301842987537384" y="-0.0326976850628852844" z="0.9973297119140625" h="0"/>
                        <column c="3" x="-0.497924815192285319" y="-7.62002431309215122" z="-21.045159702020964" h="1"/>
                    </elementmatrix>
                    <elementmatrix referencename="Priacodon_LACM_120451_lower_m3_reduced">
                        <column c="0" x="0.965334958538039745" y="-0.256102097829714714" z="0.0503997352333279552" h="-8.04480831212499828e-17"/>
                        <column c="1" x="-0.176976484517058941" y="-0.784140496881131854" z="-0.594813420392457548" h="-3.93070550008442212e-17"/>
                        <column c="2" x="0.191853438208320459" y="0.565274620550234808" z="-0.802282282996086726" h="-5.47844613407655939e-17"/>
                        <column c="3" x="26.9386646299289012" y="-17.9701814107102713" z="-20.0833817334128071" h="0.999999999999993894"/>
                    </elementmatrix>
                </elementmatrices>
            </timestep>
            <timestep t="128">
                <triangle x1="19.4828562207501683" y1="-25.5849562258030474" z1="-3.26236726572609825" x2="21.1741628471614689" y2="-1.89448328051610915" z2="-14.0502758901883382" x3="23.2623588255270235" y3="-4.74385986300188556" z3="-35.764931396878417"/>
                <propermotioninfo haspm="0"/>
                <elementmatrices>
                    <elementmatrix referencename="Priacodon_LACM_120451_Upper_Reduced_M2_M3">
                        <column c="0" x="0.988708019256591797" y="0.132973745465278625" z="0.0690969005227088928" h="0"/>
                        <column c="1" x="-0.134877979755401611" y="0.990580081939697266" z="0.0236450321972370148" h="0"/>
                        <column c="2" x="-0.065301842987537384" y="-0.0326976850628852844" z="0.9973297119140625" h="0"/>
                        <column c="3" x="-0.497924815192285319" y="-7.62002431309215122" z="-21.045159702020964" h="1"/>
                    </elementmatrix>
                    <elementmatrix referencename="Priacodon_LACM_120451_lower_m3_reduced">
                        <column c="0" x="0.96418892526865041" y="-0.26093542517281848" z="0.0474596700280814424" h="-8.04480831212499828e-17"/>
                        <column c="1" x="-0.182787532691374988" y="-0.783453877474730498" z="-0.593960217323002859" h="-3.93070550008442212e-17"/>
                        <column c="2" x="0.192167724350093827" y="0.564014827606217573" z="-0.80309329467902657" h="-5.47844613407655939e-17"/>
                        <column c="3" x="26.9404626768418396" y="-17.8830362191371393" z="-20.0320822754835248" h="0.999999999999993894"/>
                    </elementmatrix>
                </elementmatrices>
            </timestep>
            <timestep t="129">
                <triangle x1="19.4985799485087448" y1="-25.4539159644971562" z1="-3.18462333772785833" x2="21.2750236227399654" y2="-1.77611931624188202" z2="-13.9866691033139858" x3="23.2805296902998577" y3="-4.64375026462464824" z3="-35.7067154035400449"/>
                <propermotioninfo haspm="0"/>
                <elementmatrices>
                    <elementmatrix referencename="Priacodon_LACM_120451_Upper_Reduced_M2_M3">
                        <column c="0" x="0.988708019256591797" y="0.132973745465278625" z="0.0690969005227088928" h="0"/>
                        <column c="1" x="-0.134877979755401611" y="0.990580081939697266" z="0.0236450321972370148" h="0"/>
                        <column c="2" x="-0.065301842987537384" y="-0.0326976850628852844" z="0.9973297119140625" h="0"/>
                        <column c="3" x="-0.497924815192285319" y="-7.62002431309215122" z="-21.045159702020964" h="1"/>
                    </elementmatrix>
                    <elementmatrix referencename="Priacodon_LACM_120451_lower_m3_reduced">
                        <column c="0" x="0.963009359812153631" y="-0.26576398229814352" z="0.0445250337139363739" h="-8.04480831212499828e-17"/>
                        <column c="1" x="-0.18859234176276396" y="-0.782737737041874659" z="-0.593089001448333542" h="-3.93070550008442212e-17"/>
                        <column c="2" x="0.1924731190131031" y="0.562753179221208932" z="-0.803904818827308909" h="-5.47844613407655939e-17"/>
                        <column c="3" x="26.9420119195076957" y="-17.7956133915300718" z="-19.9805909950407425" h="0.999999999999993894"/>
                    </elementmatrix>
                </elementmatrices>
            </timestep>
            <timestep t="130">
                <triangle x1="19.5143585340841383" y1="-25.3226591715248048" z1="-3.10674795199189013" x2="21.375829540501627" y2="-1.65797188363411152" z2="-13.9231937741773582" x3="23.2985384092142667" y3="-4.54344305277430927" z3="-35.6483639660386942"/>
                <propermotioninfo haspm="0"/>
                <elementmatrices>
                    <elementmatrix referencename="Priacodon_LACM_120451_Upper_Reduced_M2_M3">
                        <column c="0" x="0.988708019256591797" y="0.132973745465278625" z="0.0690969005227088928" h="0"/>
                        <column c="1" x="-0.134877979755401611" y="0.990580081939697266" z="0.0236450321972370148" h="0"/>
                        <column c="2" x="-0.065301842987537384" y="-0.0326976850628852844" z="0.9973297119140625" h="0"/>
                        <column c="3" x="-0.497924815192285319" y="-7.62002431309215122" z="-21.045159702020964" h="1"/>
                    </elementmatrix>
                    <elementmatrix referencename="Priacodon_LACM_120451_lower_m3_reduced">
                        <column c="0" x="0.961796303824723253" y="-0.270587598685908981" z="0.0415959299271407845" h="-8.04480831212499828e-17"/>
                        <column c="1" x="-0.194390706735251412" y="-0.781992100872952345" z="-0.592199803535306102" h="-3.93070550008442212e-17"/>
                        <column c="2" x="0.192769611412379305" y="0.561489719950134747" z="-0.804716826782078898" h="-5.47844613407655939e-17"/>
                        <column c="3" x="26.9433143617973769" y="-17.7079116113765878" z="-19.9289072146016224" h="0.999999999999993894"/>
                    </elementmatrix>
                </elementmatrices>
            </timestep>
            <timestep t="131">
                <triangle x1="19.5143585340841383" y1="-25.3226591715248048" z1="-3.10674795199189013" x2="21.375829540501627" y2="-1.65797188363411152" z2="-13.9231937741773582" x3="23.2985384092142667" y3="-4.54344305277430927" z3="-35.6483639660386942"/>
                <propermotioninfo haspm="0"/>
                <elementmatrices>
                    <elementmatrix referencename="Priacodon_LACM_120451_Upper_Reduced_M2_M3">
                        <column c="0" x="0.988708019256591797" y="0.132973745465278625" z="0.0690969005227088928" h="0"/>
                        <column c="1" x="-0.134877979755401611" y="0.990580081939697266" z="0.0236450321972370148" h="0"/>
                        <column c="2" x="-0.065301842987537384" y="-0.0326976850628852844" z="0.9973297119140625" h="0"/>
                        <column c="3" x="-0.497924815192285319" y="-7.62002431309215122" z="-21.045159702020964" h="1"/>
                    </elementmatrix>
                    <elementmatrix referencename="Priacodon_LACM_120451_lower_m3_reduced">
                        <column c="0" x="0.961690137338612194" y="-0.271003350020538325" z="0.0413432464048925086" h="-8.04480831212499828e-17"/>
                        <column c="1" x="-0.19489036499621179" y="-0.781925562446960765" z="-0.592123433435653546" h="-3.93070550008442212e-17"/>
                        <column c="2" x="0.192794775285258929" y="0.561381865640163569" z="-0.80478604333888315" h="-5.47844613407655939e-17"/>
                        <column c="3" x="26.9434151040794809" y="-17.7003201751959836" z="-19.9244480022056649" h="0.999999999999993894"/>
                    </elementmatrix>
                </elementmatrices>
            </timestep>
            <timestep t="132">
                <triangle x1="19.6144380158037919" y1="-25.2466485623537196" z1="-3.0379994033135489" x2="21.5132257487634995" y2="-1.58688556670331704" z2="-13.8587303906579535" x3="23.4005109942801113" y3="-4.4781500052231884" z3="-35.5862364020645927"/>
                <propermotioninfo haspm="0"/>
                <elementmatrices>
                    <elementmatrix referencename="Priacodon_LACM_120451_Upper_Reduced_M2_M3">
                        <column c="0" x="0.988708019256591797" y="0.132973745465278625" z="0.0690969005227088928" h="0"/>
                        <column c="1" x="-0.134877979755401611" y="0.990580081939697266" z="0.0236450321972370148" h="0"/>
                        <column c="2" x="-0.065301842987537384" y="-0.0326976850628852844" z="0.9973297119140625" h="0"/>
                        <column c="3" x="-0.497924815192285319" y="-7.62002431309215122" z="-21.045159702020964" h="1"/>
                    </elementmatrix>
                    <elementmatrix referencename="Priacodon_LACM_120451_lower_m3_reduced">
                        <column c="0" x="0.961256432576233166" y="-0.272689738468399778" z="0.0403283692313323103" h="-8.04480831212499828e-17"/>
                        <column c="1" x="-0.196895369904721784" y="-0.781607963607569567" z="-0.591879383434910977" h="-3.93070550008442212e-17"/>
                        <column c="2" x="0.192920408824224177" y="0.561007395458602565" z="-0.80501702969553901" h="-5.47844613407655939e-17"/>
                        <column c="3" x="27.0375084222303883" y="-17.6494163477407611" z="-19.8706728620955779" h="0.999999999999993894"/>
                    </elementmatrix>
                </elementmatrices>
            </timestep>
            <timestep t="133">
                <triangle x1="19.7145258194481769" y1="-25.1705969501138505" z1="-2.96922605503792392" x2="21.6506136351006191" y2="-1.51584025284129709" z2="-13.7942918067358384" x3="23.5024595617015386" y3="-4.41282055850844568" z3="-35.524085751911997"/>
                <propermotioninfo haspm="0"/>
                <elementmatrices>
                    <elementmatrix referencename="Priacodon_LACM_120451_Upper_Reduced_M2_M3">
                        <column c="0" x="0.988708019256591797" y="0.132973745465278625" z="0.0690969005227088928" h="0"/>
                        <column c="1" x="-0.134877979755401611" y="0.990580081939697266" z="0.0236450321972370148" h="0"/>
                        <column c="2" x="-0.065301842987537384" y="-0.0326976850628852844" z="0.9973297119140625" h="0"/>
                        <column c="3" x="-0.497924815192285319" y="-7.62002431309215122" z="-21.045159702020964" h="1"/>
                    </elementmatrix>
                    <elementmatrix referencename="Priacodon_LACM_120451_lower_m3_reduced">
                        <column c="0" x="0.960710262881170896" y="-0.274790783964828145" z="0.0390616927794445595" h="-8.04480831212499828e-17"/>
                        <column c="1" x="-0.199398754613354878" y="-0.781218319895445101" z="-0.591555638396221051" h="-3.93070550008442212e-17"/>
                        <column c="2" x="0.1930697476391465" y="0.56052471997915887" z="-0.80531739757614873" h="-5.47844613407655939e-17"/>
                        <column c="3" x="27.1316583929212314" y="-17.5908679227163063" z="-19.8124044846056648" h="0.999999999999993894"/>
                    </elementmatrix>
                </elementmatrices>
            </timestep>
            <timestep t="134">
                <triangle x1="19.814622067979176" y1="-25.0945043513087569" z1="-2.90042792145480721" x2="21.7879930765511496" y2="-1.44483592554450757" z2="-13.7298780081212044" x3="23.6043842221721967" y3="-4.34745465844116996" z3="-35.4619119862064807"/>
                <propermotioninfo haspm="0"/>
                <elementmatrices>
                    <elementmatrix referencename="Priacodon_LACM_120451_Upper_Reduced_M2_M3">
                        <column c="0" x="0.988708019256591797" y="0.132973745465278625" z="0.0690969005227088928" h="0"/>
                        <column c="1" x="-0.134877979755401611" y="0.990580081939697266" z="0.0236450321972370148" h="0"/>
                        <column c="2" x="-0.065301842987537384" y="-0.0326976850628852844" z="0.9973297119140625" h="0"/>
                        <column c="3" x="-0.497924815192285319" y="-7.62002431309215122" z="-21.045159702020964" h="1"/>
                    </elementmatrix>
                    <elementmatrix referencename="Priacodon_LACM_120451_lower_m3_reduced">
                        <column c="0" x="0.960157798340495972" y="-0.276890721322760047" z="0.0377959089228208714" h="-8.04480831212499828e-17"/>
                        <column c="1" x="-0.201900844356047826" y="-0.780823172305544322" z="-0.591228570553724908" h="-3.93070550008442212e-17"/>
                        <column c="2" x="0.193217626872538378" y="0.56004169669413828" z="-0.805617928443548403" h="-5.47844613407655939e-17"/>
                        <column c="3" x="27.2257644359806221" y="-17.5322662374062439" z="-19.7541020271611991" h="0.999999999999993894"/>
                    </elementmatrix>
                </elementmatrices>
            </timestep>
            <timestep t="135">
                <triangle x1="19.9147268843029579" y1="-25.0183707827122177" z1="-2.8316050170174214" x2="21.9253639502088795" y2="-1.37387256803916613" z2="-13.6654889803608501" x3="23.7062850865433354" y3="-4.28205225107277609" z3="-35.3997150757260499"/>
                <propermotioninfo haspm="0"/>
                <elementmatrices>
                    <elementmatrix referencename="Priacodon_LACM_120451_Upper_Reduced_M2_M3">
                        <column c="0" x="0.988708019256591797" y="0.132973745465278625" z="0.0690969005227088928" h="0"/>
                        <column c="1" x="-0.134877979755401611" y="0.990580081939697266" z="0.0236450321972370148" h="0"/>
                        <column c="2" x="-0.065301842987537384" y="-0.0326976850628852844" z="0.9973297119140625" h="0"/>
                        <column c="3" x="-0.497924815192285319" y="-7.62002431309215122" z="-21.045159702020964" h="1"/>
                    </elementmatrix>
                    <elementmatrix referencename="Priacodon_LACM_120451_lower_m3_reduced">
                        <column c="0" x="0.959599042596670504" y="-0.278989536697067331" z="0.0365310260069195494" h="-8.04480831212499828e-17"/>
                        <column c="1" x="-0.204401622636235847" y="-0.780422523443120575" z="-0.590898182063817945" h="-3.93070550008442212e-17"/>
                        <column c="2" x="0.19336404554941497" y="0.559558328788169024" z="-0.805918620316303347" h="-5.47844613407655939e-17"/>
                        <column c="3" x="27.3198267138088227" y="-17.4736111932647482" z="-19.6957654350161988" h="0.999999999999993894"/>
                    </elementmatrix>
                </elementmatrices>
            </timestep>
            <timestep t="136">
                <triangle x1="20.0148403912692423" y1="-24.9421962613681245" z1="-2.76275735634228692" x2="22.0627261332241282" y2="-1.30295016328137736" z2="-13.6011247088382383" x3="23.8081622658230998" y3="-4.21661328269539037" z3="-35.3374949914013001"/>
                <propermotioninfo haspm="0"/>
                <elementmatrices>
                    <elementmatrix referencename="Priacodon_LACM_120451_Upper_Reduced_M2_M3">
                        <column c="0" x="0.988708019256591797" y="0.132973745465278625" z="0.0690969005227088928" h="0"/>
                        <column c="1" x="-0.134877979755401611" y="0.990580081939697266" z="0.0236450321972370148" h="0"/>
                        <column c="2" x="-0.065301842987537384" y="-0.0326976850628852844" z="0.9973297119140625" h="0"/>
                        <column c="3" x="-0.497924815192285319" y="-7.62002431309215122" z="-21.045159702020964" h="1"/>
                    </elementmatrix>
                    <elementmatrix referencename="Priacodon_LACM_120451_lower_m3_reduced">
                        <column c="0" x="0.959033999333635423" y="-0.281087216250018923" z="0.0352670523712589057" h="-8.04480831212499828e-17"/>
                        <column c="1" x="-0.206901072966000271" y="-0.780016375949698415" z="-0.590564475104789932" h="-3.93070550008442212e-17"/>
                        <column c="2" x="0.193509002704421257" y="0.559074619448151178" z="-0.806219471211917615" h="-5.47844613407655939e-17"/>
                        <column c="3" x="27.4138453890947176" y="-17.4149026920978081" z="-19.6373946536497286" h="0.999999999999993894"/>
                    </elementmatrix>
                </elementmatrices>
            </timestep>
            <timestep t="137">
                <triangle x1="20.1149627116703975" y1="-24.8659808045903858" z1="-2.69388495420915897" x2="22.2000795028044813" y2="-1.2320686939572334" z2="-13.5367851787736253" x3="23.9100158711757942" y3="-4.1511376998421774" z3="-35.2752517043156004"/>
                <propermotioninfo haspm="0"/>
                <elementmatrices>
                    <elementmatrix referencename="Priacodon_LACM_120451_Upper_Reduced_M2_M3">
                        <column c="0" x="0.988708019256591797" y="0.132973745465278625" z="0.0690969005227088928" h="0"/>
                        <column c="1" x="-0.134877979755401611" y="0.990580081939697266" z="0.0236450321972370148" h="0"/>
                        <column c="2" x="-0.065301842987537384" y="-0.0326976850628852844" z="0.9973297119140625" h="0"/>
                        <column c="3" x="-0.497924815192285319" y="-7.62002431309215122" z="-21.045159702020964" h="1"/>
                    </elementmatrix>
                    <elementmatrix referencename="Priacodon_LACM_120451_lower_m3_reduced">
                        <column c="0" x="0.958462672276785499" y="-0.283183746151372873" z="0.0340039963493622352" h="-8.04480831212499828e-17"/>
                        <column c="1" x="-0.209399178866178259" y="-0.779604732503054287" z="-0.590227451876808806" h="-3.93070550008442212e-17"/>
                        <column c="2" x="0.193652497381837901" y="0.558590571863235907" z="-0.806520479146846658" h="-5.47844613407655939e-17"/>
                        <column c="3" x="27.5078206248145918" y="-17.3561406360638308" z="-19.5789896287662764" h="0.999999999999993894"/>
                    </elementmatrix>
                </elementmatrices>
            </timestep>
            <timestep t="138">
                <triangle x1="20.2150939682407405" y1="-24.7897244299627921" z1="-2.62498782556090493" x2="22.3374239362156572" y2="-1.16122814248294115" z2="-13.4724703752241322" x3="24.0118460139211543" y3="-4.08562544928771398" z3="-35.2129851857053069"/>
                <propermotioninfo haspm="0"/>
                <elementmatrices>
                    <elementmatrix referencename="Priacodon_LACM_120451_Upper_Reduced_M2_M3">
                        <column c="0" x="0.988708019256591797" y="0.132973745465278625" z="0.0690969005227088928" h="0"/>
                        <column c="1" x="-0.134877979755401611" y="0.990580081939697266" z="0.0236450321972370148" h="0"/>
                        <column c="2" x="-0.065301842987537384" y="-0.0326976850628852844" z="0.9973297119140625" h="0"/>
                        <column c="3" x="-0.497924815192285319" y="-7.62002431309215122" z="-21.045159702020964" h="1"/>
                    </elementmatrix>
                    <elementmatrix referencename="Priacodon_LACM_120451_lower_m3_reduced">
                        <column c="0" x="0.957885065192945695" y="-0.285279112578466831" z="0.0327418662687028877" h="-8.04480831212499828e-17"/>
                        <column c="1" x="-0.211895923866470826" y="-0.779187595817201206" z="-0.589887114601907458" h="-3.93070550008442212e-17"/>
                        <column c="2" x="0.19379452863558827" y="0.558106189224804594" z="-0.806821642136510642" h="-5.47844613407655939e-17"/>
                        <column c="3" x="27.6017525842311926" y="-17.2973249276743708" z="-19.5205503062960801" h="0.999999999999993894"/>
                    </elementmatrix>
                </elementmatrices>
            </timestep>
            <timestep t="139">
                <triangle x1="20.3152342836556414" y1="-24.7134271553389233" z1="-2.55606598550343023" x2="22.4747593107822858" y2="-1.09042849100492623" z2="-13.4081802830838654" x3="24.1136528055336044" y3="-4.02007647804832668" z3="-35.1506954069599544"/>
                <propermotioninfo haspm="0"/>
                <elementmatrices>
                    <elementmatrix referencename="Priacodon_LACM_120451_Upper_Reduced_M2_M3">
                        <column c="0" x="0.988708019256591797" y="0.132973745465278625" z="0.0690969005227088928" h="0"/>
                        <column c="1" x="-0.134877979755401611" y="0.990580081939697266" z="0.0236450321972370148" h="0"/>
                        <column c="2" x="-0.065301842987537384" y="-0.0326976850628852844" z="0.9973297119140625" h="0"/>
                        <column c="3" x="-0.497924815192285319" y="-7.62002431309215122" z="-21.045159702020964" h="1"/>
                    </elementmatrix>
                    <elementmatrix referencename="Priacodon_LACM_120451_lower_m3_reduced">
                        <column c="0" x="0.957301181890346187" y="-0.287373301716309371" z="0.0314806704506495477" h="-8.04480831212499828e-17"/>
                        <column c="1" x="-0.214391291505551418" y="-0.778764968642369104" z="-0.589543465523968857" h="-3.93070550008442212e-17"/>
                        <column c="2" x="0.193935095529243734" y="0.55762147472644763" z="-0.807122958195307438" h="-5.47844613407655939e-17"/>
                        <column c="3" x="27.6956414308925716" y="-17.2384554697946619" z="-19.4620766323955436" h="0.999999999999993894"/>
                    </elementmatrix>
                </elementmatrices>
            </timestep>
            <timestep t="140">
                <triangle x1="20.4153837805307319" y1="-24.6370889988420032" z1="-2.48711944930555173" x2="22.6120855038887107" y2="-1.01966972139996193" z2="-13.3439148870840008" x3="24.215436357641515" y3="-3.9544907333824515" z3="-35.0883823396224059"/>
                <propermotioninfo haspm="0"/>
                <elementmatrices>
                    <elementmatrix referencename="Priacodon_LACM_120451_Upper_Reduced_M2_M3">
                        <column c="0" x="0.988708019256591797" y="0.132973745465278625" z="0.0690969005227088928" h="0"/>
                        <column c="1" x="-0.134877979755401611" y="0.990580081939697266" z="0.0236450321972370148" h="0"/>
                        <column c="2" x="-0.065301842987537384" y="-0.0326976850628852844" z="0.9973297119140625" h="0"/>
                        <column c="3" x="-0.497924815192285319" y="-7.62002431309215122" z="-21.045159702020964" h="1"/>
                    </elementmatrix>
                    <elementmatrix referencename="Priacodon_LACM_120451_lower_m3_reduced">
                        <column c="0" x="0.956711026218596494" y="-0.289466299757671019" z="0.0302204172104109173" h="-8.04480831212499828e-17"/>
                        <column c="1" x="-0.216885265331174554" y="-0.77833685376498718" z="-0.589196506908710727" h="-3.93070550008442212e-17"/>
                        <column c="2" x="0.194074197136030746" y="0.557136431563943102" z="-0.807424425336625395" h="-5.47844613407655939e-17"/>
                        <column c="3" x="27.7894873286310258" y="-17.1795321656443356" z="-19.40356855344751" h="0.999999999999993894"/>
                    </elementmatrix>
                </elementmatrices>
            </timestep>
            <timestep t="141">
                <triangle x1="20.5155425814211476" y1="-24.5607099788648036" z1="-2.41814823239891741" x2="22.7494023929798246" y2="-0.94895181527527539" z2="-13.2796741717928892" x3="24.3171967820264889" y3="-3.88886816279096781" z3="-35.0260459553891081"/>
                <propermotioninfo haspm="0"/>
                <elementmatrices>
                    <elementmatrix referencename="Priacodon_LACM_120451_Upper_Reduced_M2_M3">
                        <column c="0" x="0.988708019256591797" y="0.132973745465278625" z="0.0690969005227088928" h="0"/>
                        <column c="1" x="-0.134877979755401611" y="0.990580081939697266" z="0.0236450321972370148" h="0"/>
                        <column c="2" x="-0.065301842987537384" y="-0.0326976850628852844" z="0.9973297119140625" h="0"/>
                        <column c="3" x="-0.497924815192285319" y="-7.62002431309215122" z="-21.045159702020964" h="1"/>
                    </elementmatrix>
                    <elementmatrix referencename="Priacodon_LACM_120451_lower_m3_reduced">
                        <column c="0" x="0.956114602068660724" y="-0.291558092903175248" z="0.028961114856981357" h="-8.04480831212499828e-17"/>
                        <column c="1" x="-0.219377828900284649" y="-0.777903254007666356" z="-0.588846241043670782" h="-3.93070550008442212e-17"/>
                        <column c="2" x="0.194211832538836449" y="0.556651062935236474" z="-0.807726041572857323" h="-5.47844613407655939e-17"/>
                        <column c="3" x="27.883290441562032" y="-17.1205549187980388" z="-19.3450260160616949" h="0.999999999999993894"/>
                    </elementmatrix>
                </elementmatrices>
            </timestep>
            <timestep t="142">
                <triangle x1="20.6157108088206371" y1="-24.4842901140695162" z1="-2.3491523503779006" x2="22.8867098555618504" y2="-0.878274753968684596" z2="-13.2154581216161624" x3="24.4189341906226147" y3="-3.82320871401756257" z3="-34.9636862261101982"/>
                <propermotioninfo haspm="0"/>
                <elementmatrices>
                    <elementmatrix referencename="Priacodon_LACM_120451_Upper_Reduced_M2_M3">
                        <column c="0" x="0.988708019256591797" y="0.132973745465278625" z="0.0690969005227088928" h="0"/>
                        <column c="1" x="-0.134877979755401611" y="0.990580081939697266" z="0.0236450321972370148" h="0"/>
                        <column c="2" x="-0.065301842987537384" y="-0.0326976850628852844" z="0.9973297119140625" h="0"/>
                        <column c="3" x="-0.497924815192285319" y="-7.62002431309215122" z="-21.045159702020964" h="1"/>
                    </elementmatrix>
                    <elementmatrix referencename="Priacodon_LACM_120451_lower_m3_reduced">
                        <column c="0" x="0.955511913372831589" y="-0.293648667361389892" z="0.0277027716930859057" h="-8.04480831212499828e-17"/>
                        <column c="1" x="-0.221868965779123684" y="-0.777464172229179518" z="-0.588492670238192628" h="-3.93070550008442212e-17"/>
                        <column c="2" x="0.194348000830214779" y="0.556165372040418826" z="-0.808027804915412706" h="-5.47844613407655939e-17"/>
                        <column c="3" x="27.9770509340831275" y="-17.061523633186102" z="-19.2864489670749784" h="0.999999999999993894"/>
                    </elementmatrix>
                </elementmatrices>
            </timestep>
            <timestep t="143">
                <triangle x1="20.7158885851608332" y1="-24.4078294233876143" z1="-2.2801318189994908" x2="23.0240077692031626" y2="-0.807638518548701612" z2="-13.1512667207968299" x3="24.5206486955157139" y3="-3.7575123350490518" z3="-34.9013031237897664"/>
                <propermotioninfo haspm="0"/>
                <elementmatrices>
                    <elementmatrix referencename="Priacodon_LACM_120451_Upper_Reduced_M2_M3">
                        <column c="0" x="0.988708019256591797" y="0.132973745465278625" z="0.0690969005227088928" h="0"/>
                        <column c="1" x="-0.134877979755401611" y="0.990580081939697266" z="0.0236450321972370148" h="0"/>
                        <column c="2" x="-0.065301842987537384" y="-0.0326976850628852844" z="0.9973297119140625" h="0"/>
                        <column c="3" x="-0.497924815192285319" y="-7.62002431309215122" z="-21.045159702020964" h="1"/>
                    </elementmatrix>
                    <elementmatrix referencename="Priacodon_LACM_120451_lower_m3_reduced">
                        <column c="0" x="0.95490296410470521" y="-0.295738009348917363" z="0.0264453960151255149" h="-8.04480831212499828e-17"/>
                        <column c="1" x="-0.224358659543340416" y="-0.777019611324443304" z="-0.588135796823408774" h="-3.93070550008442212e-17"/>
                        <column c="2" x="0.194482701112392714" y="0.555679362081706207" z="-0.808329713374731029" h="-5.47844613407655939e-17"/>
                        <column c="3" x="28.0707689708728552" y="-17.002438213095072" z="-19.2278373535517844" h="0.999999999999993894"/>
                    </elementmatrix>
                </elementmatrices>
            </timestep>
            <timestep t="144">
                <triangle x1="20.8160760328104111" y1="-24.3313279260197532" z1="-2.21108665418319061" x2="23.1612960115351214" y2="-0.737043089814677366" z2="-13.087099953415386" x3="24.6223404089426374" y3="-3.69177897411574563" z3="-34.8388966205859703"/>
                <propermotioninfo haspm="0"/>
                <elementmatrices>
                    <elementmatrix referencename="Priacodon_LACM_120451_Upper_Reduced_M2_M3">
                        <column c="0" x="0.988708019256591797" y="0.132973745465278625" z="0.0690969005227088928" h="0"/>
                        <column c="1" x="-0.134877979755401611" y="0.990580081939697266" z="0.0236450321972370148" h="0"/>
                        <column c="2" x="-0.065301842987537384" y="-0.0326976850628852844" z="0.9973297119140625" h="0"/>
                        <column c="3" x="-0.497924815192285319" y="-7.62002431309215122" z="-21.045159702020964" h="1"/>
                    </elementmatrix>
                    <elementmatrix referencename="Priacodon_LACM_120451_lower_m3_reduced">
                        <column c="0" x="0.954287758279153686" y="-0.297826105090486015" z="0.0251889961131223777" h="-8.04480831212499828e-17"/>
                        <column c="1" x="-0.226846893778097802" y="-0.776569574224498793" z="-0.587775623152226756" h="-3.93070550008442212e-17"/>
                        <column c="2" x="0.194615932497275657" y="0.555193036263417761" z="-0.808631764960295096" h="-5.47844613407655939e-17"/>
                        <column c="3" x="28.1644447168897152" y="-16.943298563168451" z="-19.16919112278444" h="0.999999999999993894"/>
                    </elementmatrix>
                </elementmatrices>
            </timestep>
            <timestep t="145">
                <triangle x1="20.9162732740742499" y1="-24.2547856414356247" z1="-2.14201687201092117" x2="23.2985744602527909" y2="-0.666488448296918445" z2="-13.0229578033899074" x3="24.7240094432904662" y3="-3.62600857969178048" z3="-34.7764666888112899"/>
                <propermotioninfo haspm="0"/>
                <elementmatrices>
                    <elementmatrix referencename="Priacodon_LACM_120451_Upper_Reduced_M2_M3">
                        <column c="0" x="0.988708019256591797" y="0.132973745465278625" z="0.0690969005227088928" h="0"/>
                        <column c="1" x="-0.134877979755401611" y="0.990580081939697266" z="0.0236450321972370148" h="0"/>
                        <column c="2" x="-0.065301842987537384" y="-0.0326976850628852844" z="0.9973297119140625" h="0"/>
                        <column c="3" x="-0.497924815192285319" y="-7.62002431309215122" z="-21.045159702020964" h="1"/>
                    </elementmatrix>
                    <elementmatrix referencename="Priacodon_LACM_120451_lower_m3_reduced">
                        <column c="0" x="0.953666299952300345" y="-0.299912940819040852" z="0.0239335802706653437" h="-8.04480831212499828e-17"/>
                        <column c="1" x="-0.229333652078181849" y="-0.77611406389649229" z="-0.587412151599313148" h="-3.93070550008442212e-17"/>
                        <column c="2" x="0.1947476941064539" y="0.554706397791955519" z="-0.808933957680644578" h="-5.47844613407655939e-17"/>
                        <column c="3" x="28.2580783373709785" y="-16.8841045884072898" z="-19.1105102222934882" h="0.999999999999993894"/>
                    </elementmatrix>
                </elementmatrices>
            </timestep>
            <timestep t="146">
                <triangle x1="21.01648043119269" y1="-24.1782025893738499" z1="-2.0729224887269071" x2="23.4358429931158696" y2="-0.595974574256813661" z2="-12.9588402544761827" x3="24.8256559110958399" y3="-3.56020110049545657" z3="-34.7140133009326277"/>
                <propermotioninfo haspm="0"/>
                <elementmatrices>
                    <elementmatrix referencename="Priacodon_LACM_120451_Upper_Reduced_M2_M3">
                        <column c="0" x="0.988708019256591797" y="0.132973745465278625" z="0.0690969005227088928" h="0"/>
                        <column c="1" x="-0.134877979755401611" y="0.990580081939697266" z="0.0236450321972370148" h="0"/>
                        <column c="2" x="-0.065301842987537384" y="-0.0326976850628852844" z="0.9973297119140625" h="0"/>
                        <column c="3" x="-0.497924815192285319" y="-7.62002431309215122" z="-21.045159702020964" h="1"/>
                    </elementmatrix>
                    <elementmatrix referencename="Priacodon_LACM_120451_lower_m3_reduced">
                        <column c="0" x="0.953038593221490982" y="-0.301998502775834454" z="0.022679156764855133" h="-8.04480831212499828e-17"/>
                        <column c="1" x="-0.231818918048109529" y="-0.775653083343655791" z="-0.587045384561077244" h="-3.93070550008442212e-17"/>
                        <column c="2" x="0.194877985071208015" y="0.554219449875782977" z="-0.809236289543387444" h="-5.47844613407655939e-17"/>
                        <column c="3" x="28.3516699978316993" y="-16.8248561941708026" z="-19.0517945998280567" h="0.999999999999993894"/>
                    </elementmatrix>
                </elementmatrices>
            </timestep>
            <timestep t="147">
                <triangle x1="21.1166976263406809" y1="-24.1015787898418061" z1="-2.00380352073756152" x2="23.5731014879493976" y2="-0.525501447686971268" z2="-12.894747290267782" x3="24.9272799250441786" y3="-3.49435648548957634" z3="-34.6515364295715784"/>
                <propermotioninfo haspm="0"/>
                <elementmatrices>
                    <elementmatrix referencename="Priacodon_LACM_120451_Upper_Reduced_M2_M3">
                        <column c="0" x="0.988708019256591797" y="0.132973745465278625" z="0.0690969005227088928" h="0"/>
                        <column c="1" x="-0.134877979755401611" y="0.990580081939697266" z="0.0236450321972370148" h="0"/>
                        <column c="2" x="-0.065301842987537384" y="-0.0326976850628852844" z="0.9973297119140625" h="0"/>
                        <column c="3" x="-0.497924815192285319" y="-7.62002431309215122" z="-21.045159702020964" h="1"/>
                    </elementmatrix>
                    <elementmatrix referencename="Priacodon_LACM_120451_lower_m3_reduced">
                        <column c="0" x="0.952404642225267883" y="-0.304082777210517075" z="0.0214257338662501018" h="-8.04480831212499828e-17"/>
                        <column c="1" x="-0.234302675302236973" y="-0.775186635605286889" z="-0.586675324455656844" h="-3.93070550008442212e-17"/>
                        <column c="2" x="0.195006804532514594" y="0.553732195725403442" z="-0.809538758555215732" h="-5.47844613407655939e-17"/>
                        <column c="3" x="28.4452198640635388" y="-16.7655532861769814" z="-18.993044203366221" h="0.999999999999993894"/>
                    </elementmatrix>
                </elementmatrices>
            </timestep>
            <timestep t="148">
                <triangle x1="21.2169249816269954" y1="-24.0249142631155443" z1="-1.93465998461140032" x2="23.7103498226446057" y2="-0.455069048311344204" z2="-12.8306788941961969" x3="25.028881597968919" y3="-3.42847468388178989" z3="-34.5890360475045284"/>
                <propermotioninfo haspm="0"/>
                <elementmatrices>
                    <elementmatrix referencename="Priacodon_LACM_120451_Upper_Reduced_M2_M3">
                        <column c="0" x="0.988708019256591797" y="0.132973745465278625" z="0.0690969005227088928" h="0"/>
                        <column c="1" x="-0.134877979755401611" y="0.990580081939697266" z="0.0236450321972370148" h="0"/>
                        <column c="2" x="-0.065301842987537384" y="-0.0326976850628852844" z="0.9973297119140625" h="0"/>
                        <column c="3" x="-0.497924815192285319" y="-7.62002431309215122" z="-21.045159702020964" h="1"/>
                    </elementmatrix>
                    <elementmatrix referencename="Priacodon_LACM_120451_lower_m3_reduced">
                        <column c="0" x="0.951764451143343293" y="-0.306165750381228285" z="0.0201733198388112031" h="-8.04480831212499828e-17"/>
                        <column c="1" x="-0.236784907464867439" y="-0.774714723756729229" z="-0.58630197372290016" h="-3.93070550008442212e-17"/>
                        <column c="2" x="0.195134151641052411" y="0.553244638553339718" z="-0.809841362721916092" h="-5.47844613407655939e-17"/>
                        <column c="3" x="28.5387281021337458" y="-16.7061957705032462" z="-18.934258981115299" h="0.999999999999993894"/>
                    </elementmatrix>
                </elementmatrices>
            </timestep>
            <timestep t="149">
                <triangle x1="21.3171626190934127" y1="-23.9482090297396439" z1="-1.86549189707891294" x2="23.8475878751597037" y2="-0.384677355585365088" z2="-12.7666350495309437" x3="25.1304610428508326" y3="-3.36255564512491478" z3="-34.5265121276629117"/>
                <propermotioninfo haspm="0"/>
                <elementmatrices>
                    <elementmatrix referencename="Priacodon_LACM_120451_Upper_Reduced_M2_M3">
                        <column c="0" x="0.988708019256591797" y="0.132973745465278625" z="0.0690969005227088928" h="0"/>
                        <column c="1" x="-0.134877979755401611" y="0.990580081939697266" z="0.0236450321972370148" h="0"/>
                        <column c="2" x="-0.065301842987537384" y="-0.0326976850628852844" z="0.9973297119140625" h="0"/>
                        <column c="3" x="-0.497924815192285319" y="-7.62002431309215122" z="-21.045159702020964" h="1"/>
                    </elementmatrix>
                    <elementmatrix referencename="Priacodon_LACM_120451_lower_m3_reduced">
                        <column c="0" x="0.951118024196570211" y="-0.308247408554686741" z="0.0189219229398480578" h="-8.04480831212499828e-17"/>
                        <column c="1" x="-0.239265598170359195" y="-0.774237350909351973" z="-0.585925334824351829" h="-3.93070550008442212e-17"/>
                        <column c="2" x="0.19526002555720709" y="0.5527567815741119" z="-0.810144100048384663" h="-5.47844613407655939e-17"/>
                        <column c="3" x="28.6321948783840234" y="-16.6467835535870776" z="-18.875438881512224" h="0.999999999999993894"/>
                    </elementmatrix>
                </elementmatrices>
            </timestep>
            <timestep t="150">
                <triangle x1="21.4174106607139372" y1="-23.8714631105270385" z1="-1.7962992750324589" x2="23.9848155235207088" y2="-0.314326348696087887" z2="-12.7026157393796524" x3="25.2320183728172047" y3="-3.29659931891728508" z3="-34.4639646431333091"/>
                <propermotioninfo haspm="0"/>
                <elementmatrices>
                    <elementmatrix referencename="Priacodon_LACM_120451_Upper_Reduced_M2_M3">
                        <column c="0" x="0.988708019256591797" y="0.132973745465278625" z="0.0690969005227088928" h="0"/>
                        <column c="1" x="-0.134877979755401611" y="0.990580081939697266" z="0.0236450321972370148" h="0"/>
                        <column c="2" x="-0.065301842987537384" y="-0.0326976850628852844" z="0.9973297119140625" h="0"/>
                        <column c="3" x="-0.497924815192285319" y="-7.62002431309215122" z="-21.045159702020964" h="1"/>
                    </elementmatrix>
                    <elementmatrix referencename="Priacodon_LACM_120451_lower_m3_reduced">
                        <column c="0" x="0.950465365646915861" y="-0.310327738006281106" z="0.017671551419963915" h="-8.04480831212499828e-17"/>
                        <column c="1" x="-0.241744731063233714" y="-0.77375452021052904" z="-0.585545410243235365" h="-3.93070550008442212e-17"/>
                        <column c="2" x="0.195384425451077592" y="0.552268628004217499" z="-0.810446968538639401" h="-5.47844613407655939e-17"/>
                        <column c="3" x="28.7256203594294135" y="-16.5873165422265494" z="-18.8165838532238894" h="0.999999999999993894"/>
                    </elementmatrix>
                </elementmatrices>
            </timestep>
            <timestep t="151">
                <triangle x1="21.5176692283939524" y1="-23.7946765265589306" z1="-1.7270821355261603" x2="24.1220326458222054" y2="-0.244016006562310928" z2="-12.6386209466882082" x3="25.3335537011411418" y3="-3.23060565520306486" z3="-34.4013935671577045"/>
                <propermotioninfo haspm="0"/>
                <elementmatrices>
                    <elementmatrix referencename="Priacodon_LACM_120451_Upper_Reduced_M2_M3">
                        <column c="0" x="0.988708019256591797" y="0.132973745465278625" z="0.0690969005227088928" h="0"/>
                        <column c="1" x="-0.134877979755401611" y="0.990580081939697266" z="0.0236450321972370148" h="0"/>
                        <column c="2" x="-0.065301842987537384" y="-0.0326976850628852844" z="0.9973297119140625" h="0"/>
                        <column c="3" x="-0.497924815192285319" y="-7.62002431309215122" z="-21.045159702020964" h="1"/>
                    </elementmatrix>
                    <elementmatrix referencename="Priacodon_LACM_120451_lower_m3_reduced">
                        <column c="0" x="0.949806479797433045" y="-0.312406725020160425" z="0.0164222135230018898" h="-8.04480831212499828e-17"/>
                        <column c="1" x="-0.24422228979828306" y="-0.773266234843618561" z="-0.585162202484436844" h="-3.93070550008442212e-17"/>
                        <column c="2" x="0.195507350502481192" y="0.551780181062108688" z="-0.810749966195833727" h="-5.47844613407655939e-17"/>
                        <column c="3" x="28.8190047121572448" y="-16.5277946435810392" z="-18.7576938451474717" h="0.999999999999993894"/>
                    </elementmatrix>
                </elementmatrices>
            </timestep>
            <timestep t="152">
                <triangle x1="21.6179384439694644" y1="-23.7178492991846248" z1="-1.65784049577577974" x2="24.2592391202282158" y2="-0.173746307834733216" z2="-12.5746506542408412" x3="25.4350671412408289" y3="-3.16457460417259462" z3="-34.3387988731335838"/>
                <propermotioninfo haspm="0"/>
                <elementmatrices>
                    <elementmatrix referencename="Priacodon_LACM_120451_Upper_Reduced_M2_M3">
                        <column c="0" x="0.988708019256591797" y="0.132973745465278625" z="0.0690969005227088928" h="0"/>
                        <column c="1" x="-0.134877979755401611" y="0.990580081939697266" z="0.0236450321972370148" h="0"/>
                        <column c="2" x="-0.065301842987537384" y="-0.0326976850628852844" z="0.9973297119140625" h="0"/>
                        <column c="3" x="-0.497924815192285319" y="-7.62002431309215122" z="-21.045159702020964" h="1"/>
                    </elementmatrix>
                    <elementmatrix referencename="Priacodon_LACM_120451_lower_m3_reduced">
                        <column c="0" x="0.949141370992232059" y="-0.314484355889324552" z="0.015173917485990231" h="-8.04480831212499828e-17"/>
                        <column c="1" x="-0.246698258040678076" y="-0.772772498027942123" z="-0.584775714074489361" h="-3.93070550008442212e-17"/>
                        <column c="2" x="0.195628799900958772" y="0.551291443968172201" z="-0.811053091022269079" h="-5.47844613407655939e-17"/>
                        <column c="3" x="28.9123481037260106" y="-16.4682177651718114" z="-18.6987688064107758" h="0.999999999999993894"/>
                    </elementmatrix>
                </elementmatrices>
            </timestep>
            <timestep t="153">
                <triangle x1="21.7182184292062601" y1="-23.6409814500213891" z1="-1.58857437315862215" x2="24.396434824972939" y2="-0.103517230896086776" z2="-12.5107048446602569" x3="25.5365588066787268" y3="-3.09850611626272077" z3="-34.2761805346141841"/>
                <propermotioninfo haspm="0"/>
                <elementmatrices>
                    <elementmatrix referencename="Priacodon_LACM_120451_Upper_Reduced_M2_M3">
                        <column c="0" x="0.988708019256591797" y="0.132973745465278625" z="0.0690969005227088928" h="0"/>
                        <column c="1" x="-0.134877979755401611" y="0.990580081939697266" z="0.0236450321972370148" h="0"/>
                        <column c="2" x="-0.065301842987537384" y="-0.0326976850628852844" z="0.9973297119140625" h="0"/>
                        <column c="3" x="-0.497924815192285319" y="-7.62002431309215122" z="-21.045159702020964" h="1"/>
                    </elementmatrix>
                    <elementmatrix referencename="Priacodon_LACM_120451_lower_m3_reduced">
                        <column c="0" x="0.948470043616451375" y="-0.316560616915714799" z="0.0139266715390879391" h="-8.04480831212499828e-17"/>
                        <column c="1" x="-0.249172619466075773" y="-0.772273313018763563" z="-0.584385947561555263" h="-3.93070550008442212e-17"/>
                        <column c="2" x="0.195748772845780628" y="0.550802419944708244" z="-0.811356341019408789" h="-5.47844613407655939e-17"/>
                        <column c="3" x="29.005650701564246" y="-16.4085858148825956" z="-18.639808686372568" h="0.999999999999993894"/>
                    </elementmatrix>
                </elementmatrices>
            </timestep>
            <timestep t="154">
                <triangle x1="21.8185093057991324" y1="-23.5640730009543091" z1="-1.51928378521340157" x2="24.5336196383615821" y2="-0.0333287538612752066" z2="-12.4467835004077365" x3="25.6380288111608934" y3="-3.03240014215710296" z3="-34.2135385253086213"/>
                <propermotioninfo haspm="0"/>
                <elementmatrices>
                    <elementmatrix referencename="Priacodon_LACM_120451_Upper_Reduced_M2_M3">
                        <column c="0" x="0.988708019256591797" y="0.132973745465278625" z="0.0690969005227088928" h="0"/>
                        <column c="1" x="-0.134877979755401611" y="0.990580081939697266" z="0.0236450321972370148" h="0"/>
                        <column c="2" x="-0.065301842987537384" y="-0.0326976850628852844" z="0.9973297119140625" h="0"/>
                        <column c="3" x="-0.497924815192285319" y="-7.62002431309215122" z="-21.045159702020964" h="1"/>
                    </elementmatrix>
                    <elementmatrix referencename="Priacodon_LACM_120451_lower_m3_reduced">
                        <column c="0" x="0.947792502096229783" y="-0.318635494410303532" z="0.0126804839055308302" h="-8.04480831212499828e-17"/>
                        <column c="1" x="-0.251645357760727217" y="-0.771768683107266762" z="-0.583992905515410166" h="-3.93070550008442212e-17"/>
                        <column c="2" x="0.195867268545951351" y="0.550313112215908062" z="-0.811659714187890624" h="-5.47844613407655939e-17"/>
                        <column c="3" x="29.0989126733694654" y="-16.3488987009602376" z="-18.5808134346228968" h="0.999999999999993894"/>
                    </elementmatrix>
                </elementmatrices>
            </timestep>
            <timestep t="155">
                <triangle x1="21.9188111953710631" y1="-23.4871239741361819" z1="-1.44996874964013722" x2="24.6707934387711774" y2="0.0368191454224726655" z2="-12.3828866037832555" x3="25.7394772685361772" y3="-2.96625663278656226" z3="-34.1508728190820676"/>
                <propermotioninfo haspm="0"/>
                <elementmatrices>
                    <elementmatrix referencename="Priacodon_LACM_120451_Upper_Reduced_M2_M3">
                        <column c="0" x="0.988708019256591797" y="0.132973745465278625" z="0.0690969005227088928" h="0"/>
                        <column c="1" x="-0.134877979755401611" y="0.990580081939697266" z="0.0236450321972370148" h="0"/>
                        <column c="2" x="-0.065301842987537384" y="-0.0326976850628852844" z="0.9973297119140625" h="0"/>
                        <column c="3" x="-0.497924815192285319" y="-7.62002431309215122" z="-21.045159702020964" h="1"/>
                    </elementmatrix>
                    <elementmatrix referencename="Priacodon_LACM_120451_lower_m3_reduced">
                        <column c="0" x="0.947108750898676299" y="-0.320708974693185433" z="0.0114353628015769638" h="-8.04480831212499828e-17"/>
                        <column c="1" x="-0.254116456621584996" y="-0.771258611620534551" z="-0.583596590527425296" h="-3.93070550008442212e-17"/>
                        <column c="2" x="0.195984286220215298" y="0.549823524007833631" z="-0.811963208527540781" h="-5.47844613407655939e-17"/>
                        <column c="3" x="29.1921341871070297" y="-16.2891563320152564" z="-18.5217830009834614" h="0.999999999999993894"/>
                    </elementmatrix>
                </elementmatrices>
            </timestep>
            <timestep t="156">
                <triangle x1="22.0191242194724204" y1="-23.4101343919872846" z1="-1.38062928430003717" x2="24.807956104651339" y2="0.10692648937547089" z2="-12.3190141369256096" x3="25.8409042927954893" y3="-2.90007553932938045" z3="-34.0881833899559226"/>
                <propermotioninfo haspm="0"/>
                <elementmatrices>
                    <elementmatrix referencename="Priacodon_LACM_120451_Upper_Reduced_M2_M3">
                        <column c="0" x="0.988708019256591797" y="0.132973745465278625" z="0.0690969005227088928" h="0"/>
                        <column c="1" x="-0.134877979755401611" y="0.990580081939697266" z="0.0236450321972370148" h="0"/>
                        <column c="2" x="-0.065301842987537384" y="-0.0326976850628852844" z="0.9973297119140625" h="0"/>
                        <column c="3" x="-0.497924815192285319" y="-7.62002431309215122" z="-21.045159702020964" h="1"/>
                    </elementmatrix>
                    <elementmatrix referencename="Priacodon_LACM_120451_lower_m3_reduced">
                        <column c="0" x="0.946418794531840968" y="-0.322781044093666758" z="0.0101913164364528623" h="-8.04480831212499828e-17"/>
                        <column c="1" x="-0.256585899756410385" y="-0.770743101921527285" z="-0.583197005210550734" h="-3.93070550008442212e-17"/>
                        <column c="2" x="0.196099825097061226" y="0.549333658548396442" z="-0.812266822037385983" h="-5.47844613407655939e-17"/>
                        <column c="3" x="29.285315411009023" y="-16.2293586170224948" z="-18.4627173355078966" h="0.999999999999993894"/>
                    </elementmatrix>
                </elementmatrices>
            </timestep>
            <timestep t="157">
                <triangle x1="22.1194484995801659" y1="-23.3331042771953392" z1="-1.31126540721537443" x2="24.9451075145251124" y2="0.176993300685403643" z2="-12.2551660818125256" x3="25.9423099980710674" y3="-2.83385681321165706" z3="-34.0254702121080328"/>
                <propermotioninfo haspm="0"/>
                <elementmatrices>
                    <elementmatrix referencename="Priacodon_LACM_120451_Upper_Reduced_M2_M3">
                        <column c="0" x="0.988708019256591797" y="0.132973745465278625" z="0.0690969005227088928" h="0"/>
                        <column c="1" x="-0.134877979755401611" y="0.990580081939697266" z="0.0236450321972370148" h="0"/>
                        <column c="2" x="-0.065301842987537384" y="-0.0326976850628852844" z="0.9973297119140625" h="0"/>
                        <column c="3" x="-0.497924815192285319" y="-7.62002431309215122" z="-21.045159702020964" h="1"/>
                    </elementmatrix>
                    <elementmatrix referencename="Priacodon_LACM_120451_lower_m3_reduced">
                        <column c="0" x="0.945722637544685774" y="-0.32485168895035621" z="0.00894835301229890932" h="-8.04480831212499828e-17"/>
                        <column c="1" x="-0.259053670883881482" y="-0.770222157409059527" z="-0.582794152199298643" h="-3.93070550008442212e-17"/>
                        <column c="2" x="0.196213884414728423" y="0.548843519067335639" z="-0.812570552715667582" h="-5.47844613407655939e-17"/>
                        <column c="3" x="29.3784565135732123" y="-16.1695054653217021" z="-18.403616388482142" h="0.999999999999993894"/>
                    </elementmatrix>
                </elementmatrices>
            </timestep>
            <timestep t="158">
                <triangle x1="22.2197841570970489" y1="-23.2560336527152636" z1="-1.24187713656937726" x2="25.0822475469897519" y2="0.247019602307211095" z2="-12.1913424202607779" x3="26.043694498635702" y3="-2.76760040610758296" z3="-33.9627332598727847"/>
                <propermotioninfo haspm="0"/>
                <elementmatrices>
                    <elementmatrix referencename="Priacodon_LACM_120451_Upper_Reduced_M2_M3">
                        <column c="0" x="0.988708019256591797" y="0.132973745465278625" z="0.0690969005227088928" h="0"/>
                        <column c="1" x="-0.134877979755401611" y="0.990580081939697266" z="0.0236450321972370148" h="0"/>
                        <column c="2" x="-0.065301842987537384" y="-0.0326976850628852844" z="0.9973297119140625" h="0"/>
                        <column c="3" x="-0.497924815192285319" y="-7.62002431309215122" z="-21.045159702020964" h="1"/>
                    </elementmatrix>
                    <elementmatrix referencename="Priacodon_LACM_120451_lower_m3_reduced">
                        <column c="0" x="0.945020284527053223" y="-0.326920895611254314" z="0.007706480724115756" h="-8.04480831212499828e-17"/>
                        <column c="1" x="-0.261519753733699789" y="-0.769695781517778288" z="-0.582388034149725065" h="-3.93070550008442212e-17"/>
                        <column c="2" x="0.196326463421210434" y="0.548353108796197142" z="-0.812874398559854328" h="-5.47844613407655939e-17"/>
                        <column c="3" x="29.4715576635618248" y="-16.1095967866180949" z="-18.3444801104247475" h="0.999999999999993894"/>
                    </elementmatrix>
                </elementmatrices>
            </timestep>
            <timestep t="159">
                <triangle x1="22.3201313133507959" y1="-23.1789225417690687" z1="-1.1724644907060946" x2="25.2193760807175238" y2="0.317005417462899786" z2="-12.1275431339263182" x3="26.1450579089019755" y3="-2.70130626993980449" z3="-33.8999725077413387"/>
                <propermotioninfo haspm="0"/>
                <elementmatrices>
                    <elementmatrix referencename="Priacodon_LACM_120451_Upper_Reduced_M2_M3">
                        <column c="0" x="0.988708019256591797" y="0.132973745465278625" z="0.0690969005227088928" h="0"/>
                        <column c="1" x="-0.134877979755401611" y="0.990580081939697266" z="0.0236450321972370148" h="0"/>
                        <column c="2" x="-0.065301842987537384" y="-0.0326976850628852844" z="0.9973297119140625" h="0"/>
                        <column c="3" x="-0.497924815192285319" y="-7.62002431309215122" z="-21.045159702020964" h="1"/>
                    </elementmatrix>
                    <elementmatrix referencename="Priacodon_LACM_120451_lower_m3_reduced">
                        <column c="0" x="0.944311740109638031" y="-0.328988650433844121" z="0.00646570775971002775" h="-8.04480831212499828e-17"/>
                        <column c="1" x="-0.263984132046698128" y="-0.769163977718139935" z="-0.581978653739413265" h="-3.93070550008442212e-17"/>
                        <column c="2" x="0.196437561374261216" y="0.547862430968311998" z="-0.813178357566655796" h="-5.47844613407655939e-17"/>
                        <column c="3" x="29.5646190300005678" y="-16.0496324909830221" z="-18.2853084520871967" h="0.999999999999993894"/>
                    </elementmatrix>
                </elementmatrices>
            </timestep>
            <timestep t="160">
                <triangle x1="22.4204900895933363" y1="-23.1017709678457059" z1="-1.10302748813029305" x2="25.3564929944564987" y2="0.386950769641420944" z2="-12.063768204304381" x3="26.2464003434215414" y3="-2.63497435687970949" z3="-33.8371879303617433"/>
                <propermotioninfo haspm="0"/>
                <elementmatrices>
                    <elementmatrix referencename="Priacodon_LACM_120451_Upper_Reduced_M2_M3">
                        <column c="0" x="0.988708019256591797" y="0.132973745465278625" z="0.0690969005227088928" h="0"/>
                        <column c="1" x="-0.134877979755401611" y="0.990580081939697266" z="0.0236450321972370148" h="0"/>
                        <column c="2" x="-0.065301842987537384" y="-0.0326976850628852844" z="0.9973297119140625" h="0"/>
                        <column c="3" x="-0.497924815192285319" y="-7.62002431309215122" z="-21.045159702020964" h="1"/>
                    </elementmatrix>
                    <elementmatrix referencename="Priacodon_LACM_120451_lower_m3_reduced">
                        <column c="0" x="0.94359700896395482" y="-0.331054939785180691" z="0.00522604229964017918" h="-8.04480831212499828e-17"/>
                        <column c="1" x="-0.26644678957494683" y="-0.768626749516388763" z="-0.581566013667454973" h="-3.93070550008442212e-17"/>
                        <column c="2" x="0.196547177541399026" y="0.547371488818775509" z="-0.813482427732035052" h="-5.47844613407655939e-17"/>
                        <column c="3" x="29.657640782177392" y="-15.9896124888545152" z="-18.2261013644542444" h="0.999999999999993894"/>
                    </elementmatrix>
                </elementmatrices>
            </timestep>
            <timestep t="161">
                <triangle x1="22.5208606069999782" y1="-23.0245789547008997" z1="-1.03356614750731612" x2="25.4935981670313723" y2="0.456855682598501289" z2="-12.0000176127296108" x3="26.3477219168843249" y3="-2.5686046193477523" z3="-33.7743795025391549"/>
                <propermotioninfo haspm="0"/>
                <elementmatrices>
                    <elementmatrix referencename="Priacodon_LACM_120451_Upper_Reduced_M2_M3">
                        <column c="0" x="0.988708019256591797" y="0.132973745465278625" z="0.0690969005227088928" h="0"/>
                        <column c="1" x="-0.134877979755401611" y="0.990580081939697266" z="0.0236450321972370148" h="0"/>
                        <column c="2" x="-0.065301842987537384" y="-0.0326976850628852844" z="0.9973297119140625" h="0"/>
                        <column c="3" x="-0.497924815192285319" y="-7.62002431309215122" z="-21.045159702020964" h="1"/>
                    </elementmatrix>
                    <elementmatrix referencename="Priacodon_LACM_120451_lower_m3_reduced">
                        <column c="0" x="0.942876095802307801" y="-0.333119750041980967" z="0.00398749251716311315" h="-8.04480831212499828e-17"/>
                        <column c="1" x="-0.268907710081862428" y="-0.76808410045453146" z="-0.581150116654433946" h="-3.93070550008442212e-17"/>
                        <column c="2" x="0.196655311199911947" y="0.546880285584426029" z="-0.813786607051222965" h="-5.47844613407655939e-17"/>
                        <column c="3" x="29.7506230896414507" y="-15.9295366910378853" z="-18.16685879874424" h="0.999999999999993894"/>
                    </elementmatrix>
                </elementmatrices>
            </timestep>
            <timestep t="162">
                <triangle x1="22.62124298666863" y1="-22.947346526357002" z1="-0.964080487662977159" x2="25.63069147734425" y2="0.526720180356478718" z2="-11.9362913403762008" x3="26.4490227441178192" y3="-2.50219701001377892" z3="-33.7115471992359588"/>
                <propermotioninfo haspm="0"/>
                <elementmatrices>
                    <elementmatrix referencename="Priacodon_LACM_120451_Upper_Reduced_M2_M3">
                        <column c="0" x="0.988708019256591797" y="0.132973745465278625" z="0.0690969005227088928" h="0"/>
                        <column c="1" x="-0.134877979755401611" y="0.990580081939697266" z="0.0236450321972370148" h="0"/>
                        <column c="2" x="-0.065301842987537384" y="-0.0326976850628852844" z="0.9973297119140625" h="0"/>
                        <column c="3" x="-0.497924815192285319" y="-7.62002431309215122" z="-21.045159702020964" h="1"/>
                    </elementmatrix>
                    <elementmatrix referencename="Priacodon_LACM_120451_lower_m3_reduced">
                        <column c="0" x="0.942149005377760473" y="-0.335183067590713868" z="0.00275006657817964762" h="-8.04480831212499828e-17"/>
                        <column c="1" x="-0.271366877342313517" y="-0.767536034110316012" z="-0.580730965442406544" h="-3.93070550008442212e-17"/>
                        <column c="2" x="0.196761961636862381" y="0.546388824503822201" z="-0.814090893518729986" h="-5.47844613407655939e-17"/>
                        <column c="3" x="29.8435661222019775" y="-15.8694050087062806" z="-18.1075807064094363" h="0.999999999999993894"/>
                    </elementmatrix>
                </elementmatrices>
            </timestep>
            <timestep t="163">
                <triangle x1="22.7216373496189661" y1="-22.8700737071028044" z1="-0.894570527583435471" x2="25.7677728043754293" y2="0.596544287204165968" z2="-11.8725893682580033" x3="26.5503029400862829" y3="-2.43575148179731382" z3="-33.6486909955719753"/>
                <propermotioninfo haspm="0"/>
                <elementmatrices>
                    <elementmatrix referencename="Priacodon_LACM_120451_Upper_Reduced_M2_M3">
                        <column c="0" x="0.988708019256591797" y="0.132973745465278625" z="0.0690969005227088928" h="0"/>
                        <column c="1" x="-0.134877979755401611" y="0.990580081939697266" z="0.0236450321972370148" h="0"/>
                        <column c="2" x="-0.065301842987537384" y="-0.0326976850628852844" z="0.9973297119140625" h="0"/>
                        <column c="3" x="-0.497924815192285319" y="-7.62002431309215122" z="-21.045159702020964" h="1"/>
                    </elementmatrix>
                    <elementmatrix referencename="Priacodon_LACM_120451_lower_m3_reduced">
                        <column c="0" x="0.941415742484103646" y="-0.337244878827689998" z="0.00151377264118108135" h="-8.04480831212499828e-17"/>
                        <column c="1" x="-0.273824275142727835" y="-0.766982554097206726" z="-0.580308562794885074" h="-3.93070550008442212e-17"/>
                        <column c="2" x="0.196867128149091852" y="0.545897108817223975" z="-0.81439528512836068" h="-5.47844613407655939e-17"/>
                        <column c="3" x="29.9364700499271166" y="-15.8092173534013334" z="-18.0482670391363236" h="0.999999999999993894"/>
                    </elementmatrix>
                </elementmatrices>
            </timestep>
            <timestep t="164">
                <triangle x1="22.8220438167916875" y1="-22.7927605214934204" z1="-0.825036286415047559" x2="25.9048420271842375" y2="0.66632802769667121" z2="-11.8089116772286449" x3="26.6515626198899902" y3="-2.36926798786789572" z3="-33.5858108668245663"/>
                <propermotioninfo haspm="0"/>
                <elementmatrices>
                    <elementmatrix referencename="Priacodon_LACM_120451_Upper_Reduced_M2_M3">
                        <column c="0" x="0.988708019256591797" y="0.132973745465278625" z="0.0690969005227088928" h="0"/>
                        <column c="1" x="-0.134877979755401611" y="0.990580081939697266" z="0.0236450321972370148" h="0"/>
                        <column c="2" x="-0.065301842987537384" y="-0.0326976850628852844" z="0.9973297119140625" h="0"/>
                        <column c="3" x="-0.497924815192285319" y="-7.62002431309215122" z="-21.045159702020964" h="1"/>
                    </elementmatrix>
                    <elementmatrix referencename="Priacodon_LACM_120451_lower_m3_reduced">
                        <column c="0" x="0.940676311955823907" y="-0.33930517015915107" z="0.000278618857195183658" h="-8.04480831212499828e-17"/>
                        <column c="1" x="-0.276279887281199676" y="-0.76642366406436091" z="-0.579882911496818698" h="-3.93070550008442212e-17"/>
                        <column c="2" x="0.196970810043225364" y="0.545405141766569068" z="-0.81469977987322606" h="-5.47844613407655939e-17"/>
                        <column c="3" x="30.0293350431428507" y="-15.7489736370337141" z="-17.9889177488459353" h="0.999999999999993894"/>
                    </elementmatrix>
                </elementmatrices>
            </timestep>
            <timestep t="165">
                <triangle x1="22.922462509047655" y1="-22.7154069943501042" z1="-0.755477783464273855" x2="26.0418990249097853" y2="0.736071426655239947" z2="-11.7452582479816776" x3="26.7528018987644991" y3="-2.30274648164537155" z3="-33.5229067884288909"/>
                <propermotioninfo haspm="0"/>
                <elementmatrices>
                    <elementmatrix referencename="Priacodon_LACM_120451_Upper_Reduced_M2_M3">
                        <column c="0" x="0.988708019256591797" y="0.132973745465278625" z="0.0690969005227088928" h="0"/>
                        <column c="1" x="-0.134877979755401611" y="0.990580081939697266" z="0.0236450321972370148" h="0"/>
                        <column c="2" x="-0.065301842987537384" y="-0.0326976850628852844" z="0.9973297119140625" h="0"/>
                        <column c="3" x="-0.497924815192285319" y="-7.62002431309215122" z="-21.045159702020964" h="1"/>
                    </elementmatrix>
                    <elementmatrix referencename="Priacodon_LACM_120451_lower_m3_reduced">
                        <column c="0" x="0.939930718668071874" y="-0.341363928001359562" z="-0.000955386630267151854" h="-8.04480831212499828e-17"/>
                        <column c="1" x="-0.278733697567596028" y="-0.765859367696604676" z="-0.579454014354575442" h="-3.93070550008442212e-17"/>
                        <column c="2" x="0.19707300663567634" y="0.544912926595453206" z="-0.815004375745757459" h="-5.47844613407655939e-17"/>
                        <column c="3" x="30.1221612724318888" y="-15.6886737718836997" z="-17.9295327876941784" h="0.999999999999993894"/>
                    </elementmatrix>
                </elementmatrices>
            </timestep>
            <timestep t="166">
                <triangle x1="23.0228935471671505" y1="-22.6380131507600773" z1="-0.6858950381975224" x2="26.1789436767718016" y2="0.805774509167098696" z2="-11.6816290610506783" x3="26.8540208920798662" y3="-2.23618691680020998" z3="-33.4599787359779555"/>
                <propermotioninfo haspm="0"/>
                <elementmatrices>
                    <elementmatrix referencename="Priacodon_LACM_120451_Upper_Reduced_M2_M3">
                        <column c="0" x="0.988708019256591797" y="0.132973745465278625" z="0.0690969005227088928" h="0"/>
                        <column c="1" x="-0.134877979755401611" y="0.990580081939697266" z="0.0236450321972370148" h="0"/>
                        <column c="2" x="-0.065301842987537384" y="-0.0326976850628852844" z="0.9973297119140625" h="0"/>
                        <column c="3" x="-0.497924815192285319" y="-7.62002431309215122" z="-21.045159702020964" h="1"/>
                    </elementmatrix>
                    <elementmatrix referencename="Priacodon_LACM_120451_lower_m3_reduced">
                        <column c="0" x="0.939178967536629217" y="-0.343421138780689139" z="-0.00218823568526614219" h="-8.04480831212499828e-17"/>
                        <column c="1" x="-0.281185689823664209" y="-0.765289668714409177" z="-0.579021874195923658" h="-3.93070550008442212e-17"/>
                        <column c="2" x="0.19717371725265101" y="0.544420466549106474" z="-0.815309070737719521" h="-5.47844613407655939e-17"/>
                        <column c="3" x="30.2149489086324508" y="-15.6283176706017564" z="-17.870112108072135" h="0.999999999999993894"/>
                    </elementmatrix>
                </elementmatrices>
            </timestep>
            <timestep t="167">
                <triangle x1="23.1233370518490666" y1="-22.5605790160763817" z1="-0.616288070241049368" x2="26.3159758620714044" y2="0.875437300585280465" z2="-11.6180240968094104" x3="26.9552197153398865" y3="-2.16958924725380697" z3="-33.3970266852228619"/>
                <propermotioninfo haspm="0"/>
                <elementmatrices>
                    <elementmatrix referencename="Priacodon_LACM_120451_Upper_Reduced_M2_M3">
                        <column c="0" x="0.988708019256591797" y="0.132973745465278625" z="0.0690969005227088928" h="0"/>
                        <column c="1" x="-0.134877979755401611" y="0.990580081939697266" z="0.0236450321972370148" h="0"/>
                        <column c="2" x="-0.065301842987537384" y="-0.0326976850628852844" z="0.9973297119140625" h="0"/>
                        <column c="3" x="-0.497924815192285319" y="-7.62002431309215122" z="-21.045159702020964" h="1"/>
                    </elementmatrix>
                    <elementmatrix referencename="Priacodon_LACM_120451_lower_m3_reduced">
                        <column c="0" x="0.938421063517878018" y="-0.345476788933712586" z="-0.00341992017948646119" h="-8.04480831212499828e-17"/>
                        <column c="1" x="-0.28363584788313756" y="-0.764714570873864852" z="-0.578586493870012597" h="-3.93070550008442212e-17"/>
                        <column c="2" x="0.197272941230152654" y="0.54392776487437533" z="-0.815613862840222859" h="-5.47844613407655939e-17"/>
                        <column c="3" x="30.3076981228372695" y="-15.5679052462091292" z="-17.8106556626063899" h="0.999999999999993894"/>
                    </elementmatrix>
                </elementmatrices>
            </timestep>
            <timestep t="168">
                <triangle x1="23.2237931437100826" y1="-22.4831046159176857" z1="-0.546656899380797867" x2="26.4529954601919179" y2="0.945059826528470204" z2="-11.554443335471916" x3="27.0563984841813578" y3="-2.1029534271787762" z3="-33.3340506120729145"/>
                <propermotioninfo haspm="0"/>
                <elementmatrices>
                    <elementmatrix referencename="Priacodon_LACM_120451_Upper_Reduced_M2_M3">
                        <column c="0" x="0.988708019256591797" y="0.132973745465278625" z="0.0690969005227088928" h="0"/>
                        <column c="1" x="-0.134877979755401611" y="0.990580081939697266" z="0.0236450321972370148" h="0"/>
                        <column c="2" x="-0.065301842987537384" y="-0.0326976850628852844" z="0.9973297119140625" h="0"/>
                        <column c="3" x="-0.497924815192285319" y="-7.62002431309215122" z="-21.045159702020964" h="1"/>
                    </elementmatrix>
                    <elementmatrix referencename="Priacodon_LACM_120451_lower_m3_reduced">
                        <column c="0" x="0.937657011608766688" y="-0.347530864907292458" z="-0.00465043199229080769" h="-8.04480831212499828e-17"/>
                        <column c="1" x="-0.28608415559184297" y="-0.764134077966658443" z="-0.578147876247355086" h="-3.93070550008442212e-17"/>
                        <column c="2" x="0.197370677913986242" y="0.543434824819698403" z="-0.815918750043738261" h="-5.47844613407655939e-17"/>
                        <column c="3" x="30.4004090863923651" y="-15.5074364120984178" z="-17.7511634041593354" h="0.999999999999993894"/>
                    </elementmatrix>
                </elementmatrices>
            </timestep>
            <timestep t="169">
                <triangle x1="23.3242619432838865" y1="-22.4055899761681587" z1="-0.47700154556229446" x2="26.590002350599633" y2="1.01464211288082096" z2="-11.4908867570926763" x3="27.1575573143732676" y3="-2.03627941099927146" z3="-33.2710504925958332"/>
                <propermotioninfo haspm="0"/>
                <elementmatrices>
                    <elementmatrix referencename="Priacodon_LACM_120451_Upper_Reduced_M2_M3">
                        <column c="0" x="0.988708019256591797" y="0.132973745465278625" z="0.0690969005227088928" h="0"/>
                        <column c="1" x="-0.134877979755401611" y="0.990580081939697266" z="0.0236450321972370148" h="0"/>
                        <column c="2" x="-0.065301842987537384" y="-0.0326976850628852844" z="0.9973297119140625" h="0"/>
                        <column c="3" x="-0.497924815192285319" y="-7.62002431309215122" z="-21.045159702020964" h="1"/>
                    </elementmatrix>
                    <elementmatrix referencename="Priacodon_LACM_120451_lower_m3_reduced">
                        <column c="0" x="0.936886816846776993" y="-0.349583353158670007" z="-0.00587976301077352756" h="-8.04480831212499828e-17"/>
                        <column c="1" x="-0.288530596807806183" y="-0.763548193820045906" z="-0.577706024219807435" h="-3.93070550008442212e-17"/>
                        <column c="2" x="0.197466926659762509" y="0.542941649635085954" z="-0.816223730338109021" h="-5.47844613407655939e-17"/>
                        <column c="3" x="30.4930819708959611" y="-15.4469110820341236" z="-17.6916352858294772" h="0.999999999999993894"/>
                    </elementmatrix>
                </elementmatrices>
            </timestep>
            <timestep t="170">
                <triangle x1="23.4247435710203966" y1="-22.3280351229772407" z1="-0.407322028890501286" x2="26.7269964128446276" y2="1.08418418579178688" z2="-11.4273543415667262" x3="27.2586963218160854" y3="-1.96956715339128063" z3="-33.2080263030178457"/>
                <propermotioninfo haspm="0"/>
                <elementmatrices>
                    <elementmatrix referencename="Priacodon_LACM_120451_Upper_Reduced_M2_M3">
                        <column c="0" x="0.988708019256591797" y="0.132973745465278625" z="0.0690969005227088928" h="0"/>
                        <column c="1" x="-0.134877979755401611" y="0.990580081939697266" z="0.0236450321972370148" h="0"/>
                        <column c="2" x="-0.065301842987537384" y="-0.0326976850628852844" z="0.9973297119140625" h="0"/>
                        <column c="3" x="-0.497924815192285319" y="-7.62002431309215122" z="-21.045159702020964" h="1"/>
                    </elementmatrix>
                    <elementmatrix referencename="Priacodon_LACM_120451_lower_m3_reduced">
                        <column c="0" x="0.9361104843098913" y="-0.351634240155554723" z="-0.00710790512981407559" h="-8.04480831212499828e-17"/>
                        <column c="1" x="-0.290975155401359653" y="-0.762956922296828877" z="-0.577260940700550895" h="-3.93070550008442212e-17"/>
                        <column c="2" x="0.19756168683290265" y="0.542448242572098671" z="-0.816528801712565699" h="-5.47844613407655939e-17"/>
                        <column c="3" x="30.5857169481973159" y="-15.3863291701532319" z="-17.6320712609517543" h="0.999999999999993894"/>
                    </elementmatrix>
                </elementmatrices>
            </timestep>
            <timestep t="171">
                <triangle x1="23.5252381472849628" y1="-22.250440082759539" z1="-0.337618369629692161" x2="26.863977526561591" y2="1.15368607167597004" z2="-11.363846068629794" x3="27.3598156225409816" y3="-1.9028166092829073" z3="-33.1449780197239079"/>
                <propermotioninfo haspm="0"/>
                <elementmatrices>
                    <elementmatrix referencename="Priacodon_LACM_120451_Upper_Reduced_M2_M3">
                        <column c="0" x="0.988708019256591797" y="0.132973745465278625" z="0.0690969005227088928" h="0"/>
                        <column c="1" x="-0.134877979755401611" y="0.990580081939697266" z="0.0236450321972370148" h="0"/>
                        <column c="2" x="-0.065301842987537384" y="-0.0326976850628852844" z="0.9973297119140625" h="0"/>
                        <column c="3" x="-0.497924815192285319" y="-7.62002431309215122" z="-21.045159702020964" h="1"/>
                    </elementmatrix>
                    <elementmatrix referencename="Priacodon_LACM_120451_lower_m3_reduced">
                        <column c="0" x="0.935328019116560161" y="-0.353683512376213094" z="-0.00833485025213038383" h="-8.04480831212499828e-17"/>
                        <column c="1" x="-0.293417815255247794" y="-0.762360267295328797" z="-0.576812628624072343" h="-3.93070550008442212e-17"/>
                        <column c="2" x="0.19765495780864184" y="0.541954606883825796" z="-0.816833962155737336" h="-5.47844613407655939e-17"/>
                        <column c="3" x="30.6783141903956746" y="-15.3256905909657704" z="-17.5724712830978405" h="0.999999999999993894"/>
                    </elementmatrix>
                </elementmatrices>
            </timestep>
            <timestep t="172">
                <triangle x1="23.6257457923575309" y1="-22.1728048821945904" z1="-0.267890588203309576" x2="27.0009455714705418" y2="1.22314779721290945" z2="-11.3003619178584298" x3="27.4609153327090212" y3="-1.83602773385469842" z3="-33.0819056192577676"/>
                <propermotioninfo haspm="0"/>
                <elementmatrices>
                    <elementmatrix referencename="Priacodon_LACM_120451_Upper_Reduced_M2_M3">
                        <column c="0" x="0.988708019256591797" y="0.132973745465278625" z="0.0690969005227088928" h="0"/>
                        <column c="1" x="-0.134877979755401611" y="0.990580081939697266" z="0.0236450321972370148" h="0"/>
                        <column c="2" x="-0.065301842987537384" y="-0.0326976850628852844" z="0.9973297119140625" h="0"/>
                        <column c="3" x="-0.497924815192285319" y="-7.62002431309215122" z="-21.045159702020964" h="1"/>
                    </elementmatrix>
                    <elementmatrix referencename="Priacodon_LACM_120451_lower_m3_reduced">
                        <column c="0" x="0.934539426425665565" y="-0.355731156309558039" z="-0.00956059028833248711" h="-8.04480831212499828e-17"/>
                        <column c="1" x="-0.29585856026473395" y="-0.761758232749360276" z="-0.576361090946144627" h="-3.93070550008442212e-17"/>
                        <column c="2" x="0.197746738972033903" y="0.541460745824864365" z="-0.817139209655665888" h="-5.47844613407655939e-17"/>
                        <column c="3" x="30.7708738698389865" y="-15.2649952593554232" z="-17.5128353060764397" h="0.999999999999993894"/>
                    </elementmatrix>
                </elementmatrices>
            </timestep>
            <timestep t="173">
                <triangle x1="23.7262666264319151" y1="-22.0951295482267369" z1="-0.198138705193846576" x2="27.1379004273776765" y2="1.29256938934693677" z2="-11.2369018686701523" x3="27.5619955686104703" y3="-1.76920048253991791" z3="-33.0188090783222563"/>
                <propermotioninfo haspm="0"/>
                <elementmatrices>
                    <elementmatrix referencename="Priacodon_LACM_120451_Upper_Reduced_M2_M3">
                        <column c="0" x="0.988708019256591797" y="0.132973745465278625" z="0.0690969005227088928" h="0"/>
                        <column c="1" x="-0.134877979755401611" y="0.990580081939697266" z="0.0236450321972370148" h="0"/>
                        <column c="2" x="-0.065301842987537384" y="-0.0326976850628852844" z="0.9973297119140625" h="0"/>
                        <column c="3" x="-0.497924815192285319" y="-7.62002431309215122" z="-21.045159702020964" h="1"/>
                    </elementmatrix>
                    <elementmatrix referencename="Priacodon_LACM_120451_lower_m3_reduced">
                        <column c="0" x="0.933744711436490182" y="-0.357777158455237998" z="-0.01078511715697557" h="-8.04480831212499828e-17"/>
                        <column c="1" x="-0.298297374337705867" y="-0.761150822628206547" z="-0.575906330643807807" h="-3.93070550008442212e-17"/>
                        <column c="2" x="0.197837029717955026" y="0.540966662651297003" z="-0.817444542199820212" h="-5.47844613407655939e-17"/>
                        <column c="3" x="30.863396159122928" y="-15.2042430905799897" z="-17.4531632839336375" h="0.999999999999993894"/>
                    </elementmatrix>
                </elementmatrices>
            </timestep>
            <timestep t="174">
                <triangle x1="23.8268007696149482" y1="-22.017414108064898" z1="-0.128362741342688658" x2="27.2748419741761516" y2="1.3619508752869911" z2="-11.1734659003235599" x3="27.6630564466639512" y3="-1.70233481102483974" z3="-32.9556883737793243"/>
                <propermotioninfo haspm="0"/>
                <elementmatrices>
                    <elementmatrix referencename="Priacodon_LACM_120451_Upper_Reduced_M2_M3">
                        <column c="0" x="0.988708019256591797" y="0.132973745465278625" z="0.0690969005227088928" h="0"/>
                        <column c="1" x="-0.134877979755401611" y="0.990580081939697266" z="0.0236450321972370148" h="0"/>
                        <column c="2" x="-0.065301842987537384" y="-0.0326976850628852844" z="0.9973297119140625" h="0"/>
                        <column c="3" x="-0.497924815192285319" y="-7.62002431309215122" z="-21.045159702020964" h="1"/>
                    </elementmatrix>
                    <elementmatrix referencename="Priacodon_LACM_120451_lower_m3_reduced">
                        <column c="0" x="0.932943879388681285" y="-0.359821505323725976" z="-0.0120084227846134692" h="-8.04480831212499828e-17"/>
                        <column c="1" x="-0.300734241394782498" y="-0.760538040936592385" z="-0.575448350715348611" h="-3.93070550008442212e-17"/>
                        <column c="2" x="0.197925829451108148" y="0.540472360620670722" z="-0.81774995777510695" h="-5.47844613407655939e-17"/>
                        <column c="3" x="30.9558812310896592" y="-15.1434340002720482" z="-17.3934551709531213" h="0.999999999999993894"/>
                    </elementmatrix>
                </elementmatrices>
            </timestep>
            <timestep t="175">
                <triangle x1="23.9273483419257431" y1="-21.9396585891824571" z1="-0.0585627175500054165" x2="27.4117700918468827" y2="1.43129228250642226" z2="-11.1100539919185035" x3="27.7640980834157709" y3="-1.63543067524906505" z3="-32.8925434826502254"/>
                <propermotioninfo haspm="0"/>
                <elementmatrices>
                    <elementmatrix referencename="Priacodon_LACM_120451_Upper_Reduced_M2_M3">
                        <column c="0" x="0.988708019256591797" y="0.132973745465278625" z="0.0690969005227088928" h="0"/>
                        <column c="1" x="-0.134877979755401611" y="0.990580081939697266" z="0.0236450321972370148" h="0"/>
                        <column c="2" x="-0.065301842987537384" y="-0.0326976850628852844" z="0.9973297119140625" h="0"/>
                        <column c="3" x="-0.497924815192285319" y="-7.62002431309215122" z="-21.045159702020964" h="1"/>
                    </elementmatrix>
                    <elementmatrix referencename="Priacodon_LACM_120451_lower_m3_reduced">
                        <column c="0" x="0.932136935562216551" y="-0.36186418343640836" z="-0.0132304991058516085" h="-8.04480831212499828e-17"/>
                        <column c="1" x="-0.303169145369419302" y="-0.759919891714657791" z="-0.574987154180281457" h="-3.93070550008442212e-17"/>
                        <column c="2" x="0.198013137586026428" y="0.539977842991975598" z="-0.818055454367886736" h="-5.47844613407655939e-17"/>
                        <column c="3" x="31.048329258826751" y="-15.0825679044394718" z="-17.333710921656575" h="0.999999999999993894"/>
                    </elementmatrix>
                </elementmatrices>
            </timestep>
            <timestep t="176">
                <triangle x1="24.0279094632948436" y1="-21.8618630193169956" z1="0.011261345125425315" x2="27.5486846604593083" y2="1.50059363874284157" z2="-11.0466661223961875" x3="27.8651205955390324" y3="-1.56848803140577076" z3="-32.8293743821157236"/>
                <propermotioninfo haspm="0"/>
                <elementmatrices>
                    <elementmatrix referencename="Priacodon_LACM_120451_Upper_Reduced_M2_M3">
                        <column c="0" x="0.988708019256591797" y="0.132973745465278625" z="0.0690969005227088928" h="0"/>
                        <column c="1" x="-0.134877979755401611" y="0.990580081939697266" z="0.0236450321972370148" h="0"/>
                        <column c="2" x="-0.065301842987537384" y="-0.0326976850628852844" z="0.9973297119140625" h="0"/>
                        <column c="3" x="-0.497924815192285319" y="-7.62002431309215122" z="-21.045159702020964" h="1"/>
                    </elementmatrix>
                    <elementmatrix referencename="Priacodon_LACM_120451_lower_m3_reduced">
                        <column c="0" x="0.931323885277369423" y="-0.363905179325673678" z="-0.0144513380634006573" h="-8.04480831212499828e-17"/>
                        <column c="1" x="-0.305602070208014998" y="-0.75929637903793179" z="-0.574522744079327907" h="-3.93070550008442212e-17"/>
                        <column c="2" x="0.1980989535470771" y="0.539483113025623129" z="-0.818361029963985187" h="-5.47844613407655939e-17"/>
                        <column c="3" x="31.1407404156659631" y="-15.0216447194659182" z="-17.2739304908038989" h="0.999999999999993894"/>
                    </elementmatrix>
                </elementmatrices>
            </timestep>
            <timestep t="177">
                <triangle x1="24.1284842535634745" y1="-21.7840274264701819" z1="0.0811094254663142777" x2="27.6855855601721856" y2="1.5698549719979118" z2="-10.9833022705393351" x3="27.9661240998329745" y3="-1.50150683594203382" z3="-32.766181049516149"/>
                <propermotioninfo haspm="0"/>
                <elementmatrices>
                    <elementmatrix referencename="Priacodon_LACM_120451_Upper_Reduced_M2_M3">
                        <column c="0" x="0.988708019256591797" y="0.132973745465278625" z="0.0690969005227088928" h="0"/>
                        <column c="1" x="-0.134877979755401611" y="0.990580081939697266" z="0.0236450321972370148" h="0"/>
                        <column c="2" x="-0.065301842987537384" y="-0.0326976850628852844" z="0.9973297119140625" h="0"/>
                        <column c="3" x="-0.497924815192285319" y="-7.62002431309215122" z="-21.045159702020964" h="1"/>
                    </elementmatrix>
                    <elementmatrix referencename="Priacodon_LACM_120451_lower_m3_reduced">
                        <column c="0" x="0.930504733894674141" y="-0.365944479535001921" z="-0.0156709316081291086" h="-8.04480831212499828e-17"/>
                        <column c="1" x="-0.308032999870016977" y="-0.758667507017304787" z="-0.574055123474397466" h="-3.93070550008442212e-17"/>
                        <column c="2" x="0.198183276768465977" y="0.53898817398342469" z="-0.818666682548707336" h="-5.47844613407655939e-17"/>
                        <column c="3" x="31.2331148751821779" y="-14.9606643621115047" z="-17.2141138333935615" h="0.999999999999993894"/>
                    </elementmatrix>
                </elementmatrices>
            </timestep>
            <timestep t="178">
                <triangle x1="24.2290728324827462" y1="-21.7061518389075587" z1="0.150981502097035758" x2="27.8224726712344292" y2="1.63907631053717084" z2="-10.9199624149723071" x3="28.0671087132221295" y3="-1.43448704555910833" z3="-32.702963462351633"/>
                <propermotioninfo haspm="0"/>
                <elementmatrices>
                    <elementmatrix referencename="Priacodon_LACM_120451_Upper_Reduced_M2_M3">
                        <column c="0" x="0.988708019256591797" y="0.132973745465278625" z="0.0690969005227088928" h="0"/>
                        <column c="1" x="-0.134877979755401611" y="0.990580081939697266" z="0.0236450321972370148" h="0"/>
                        <column c="2" x="-0.065301842987537384" y="-0.0326976850628852844" z="0.9973297119140625" h="0"/>
                        <column c="3" x="-0.497924815192285319" y="-7.62002431309215122" z="-21.045159702020964" h="1"/>
                    </elementmatrix>
                    <elementmatrix referencename="Priacodon_LACM_120451_lower_m3_reduced">
                        <column c="0" x="0.929679486814889544" y="-0.367982070619052637" z="-0.0168892716991166751" h="-8.04480831212499828e-17"/>
                        <column c="1" x="-0.310461918328026554" y="-0.758033279799002924" z="-0.573584295448566372" h="-3.93070550008442212e-17"/>
                        <column c="2" x="0.198266106694240274" y="0.538493029128570555" z="-0.818972410106850623" h="-5.47844613407655939e-17"/>
                        <column c="3" x="31.3254528111922212" y="-14.8996267495132741" z="-17.1542609046628698" h="0.999999999999993894"/>
                    </elementmatrix>
                </elementmatrices>
            </timestep>
            <timestep t="179">
                <triangle x1="24.3296753197128552" y1="-21.6282362851583514" z1="0.220877553483740385" x2="27.9593458739858463" y2="1.70825768288984881" z2="-10.856646534161273" x3="28.1680745527556162" y3="-1.36742861721270614" z3="-32.6397215982821933"/>
                <propermotioninfo haspm="0"/>
                <elementmatrices>
                    <elementmatrix referencename="Priacodon_LACM_120451_Upper_Reduced_M2_M3">
                        <column c="0" x="0.988708019256591797" y="0.132973745465278625" z="0.0690969005227088928" h="0"/>
                        <column c="1" x="-0.134877979755401611" y="0.990580081939697266" z="0.0236450321972370148" h="0"/>
                        <column c="2" x="-0.065301842987537384" y="-0.0326976850628852844" z="0.9973297119140625" h="0"/>
                        <column c="3" x="-0.497924815192285319" y="-7.62002431309215122" z="-21.045159702020964" h="1"/>
                    </elementmatrix>
                    <elementmatrix referencename="Priacodon_LACM_120451_lower_m3_reduced">
                        <column c="0" x="0.928848149478964769" y="-0.370017939143753694" z="-0.0181063503037073199" h="-8.04480831212499828e-17"/>
                        <column c="1" x="-0.312888809567905657" y="-0.757393701564558985" z="-0.573110263106057838" h="-3.93070550008442212e-17"/>
                        <column c="2" x="0.19834744277829286" y="0.537997681725607357" z="-0.819278210622718106" h="-5.47844613407655939e-17"/>
                        <column c="3" x="31.4177543977537503" y="-14.8385317991857342" z="-17.0943716600882674" h="0.999999999999993894"/>
                    </elementmatrix>
                </elementmatrices>
            </timestep>
            <timestep t="180">
                <triangle x1="24.4302918348222917" y1="-21.5502807940152898" z1="0.290797557934523887" x2="28.0962050488579287" y2="1.77739911784867655" z2="-10.7933546064143115" x3="28.2690217356062803" y3="-1.30033150811328291" z3="-32.5764554351279045"/>
                <propermotioninfo haspm="0"/>
                <elementmatrices>
                    <elementmatrix referencename="Priacodon_LACM_120451_Upper_Reduced_M2_M3">
                        <column c="0" x="0.988708019256591797" y="0.132973745465278625" z="0.0690969005227088928" h="0"/>
                        <column c="1" x="-0.134877979755401611" y="0.990580081939697266" z="0.0236450321972370148" h="0"/>
                        <column c="2" x="-0.065301842987537384" y="-0.0326976850628852844" z="0.9973297119140625" h="0"/>
                        <column c="3" x="-0.497924815192285319" y="-7.62002431309215122" z="-21.045159702020964" h="1"/>
                    </elementmatrix>
                    <elementmatrix referencename="Priacodon_LACM_120451_lower_m3_reduced">
                        <column c="0" x="0.928010727368002275" y="-0.372052071686390429" z="-0.0193221593975621206" h="-8.04480831212499828e-17"/>
                        <column c="1" x="-0.315313657588881635" y="-0.756748776530785539" z="-0.57263302957222173" h="-3.93070550008442212e-17"/>
                        <column c="2" x="0.198427284484365529" y="0.537502135040417217" z="-0.819584082080131893" h="-5.47844613407655939e-17"/>
                        <column c="3" x="31.5100198091640209" y="-14.7773794290214617" z="-17.0344460553856507" h="0.999999999999993894"/>
                    </elementmatrix>
                </elementmatrices>
            </timestep>
            <timestep t="181">
                <triangle x1="24.5309224972870688" y1="-21.4722853945344312" z1="0.36074149359954788" x2="28.2330500763746741" y2="1.84650064446969475" z2="-10.7300866098815906" x3="28.3699503790700192" y3="-1.23319567572632671" z3="-32.513164950869097"/>
                <propermotioninfo haspm="0"/>
                <elementmatrices>
                    <elementmatrix referencename="Priacodon_LACM_120451_Upper_Reduced_M2_M3">
                        <column c="0" x="0.988708019256591797" y="0.132973745465278625" z="0.0690969005227088928" h="0"/>
                        <column c="1" x="-0.134877979755401611" y="0.990580081939697266" z="0.0236450321972370148" h="0"/>
                        <column c="2" x="-0.065301842987537384" y="-0.0326976850628852844" z="0.9973297119140625" h="0"/>
                        <column c="3" x="-0.497924815192285319" y="-7.62002431309215122" z="-21.045159702020964" h="1"/>
                    </elementmatrix>
                    <elementmatrix referencename="Priacodon_LACM_120451_lower_m3_reduced">
                        <column c="0" x="0.927167226003222544" y="-0.374084454835693359" z="-0.0205366909647120809" h="-8.04480831212499828e-17"/>
                        <column c="1" x="-0.317736446403653228" y="-0.756098508949747616" z="-0.572152597993513701" h="-3.93070550008442212e-17"/>
                        <column c="2" x="0.198505631286052919" y="0.537006392340196759" z="-0.819890022462446577" h="-5.47844613407655939e-17"/>
                        <column c="3" x="31.6022492199588356" y="-14.716169557291586" z="-16.9744840465106357" h="0.999999999999993894"/>
                    </elementmatrix>
                </elementmatrices>
            </timestep>
            <timestep t="182">
                <triangle x1="24.6315674264899123" y1="-21.3942501160349217" z1="0.43070933847119619" x2="28.3698808371533389" y2="1.91556229207207362" z2="-10.6668425225554948" x3="28.4708606005649258" y3="-1.16602107777261832" z3="-32.4498501236463923"/>
                <propermotioninfo haspm="0"/>
                <elementmatrices>
                    <elementmatrix referencename="Priacodon_LACM_120451_Upper_Reduced_M2_M3">
                        <column c="0" x="0.988708019256591797" y="0.132973745465278625" z="0.0690969005227088928" h="0"/>
                        <column c="1" x="-0.134877979755401611" y="0.990580081939697266" z="0.0236450321972370148" h="0"/>
                        <column c="2" x="-0.065301842987537384" y="-0.0326976850628852844" z="0.9973297119140625" h="0"/>
                        <column c="3" x="-0.497924815192285319" y="-7.62002431309215122" z="-21.045159702020964" h="1"/>
                    </elementmatrix>
                    <elementmatrix referencename="Priacodon_LACM_120451_lower_m3_reduced">
                        <column c="0" x="0.926317650945926552" y="-0.376115075191926995" z="-0.0217499369976111336" h="-8.04480831212499828e-17"/>
                        <column c="1" x="-0.320157160038495425" y="-0.755442903108733965" z="-0.57166897153747398" h="-3.93070550008442212e-17"/>
                        <column c="2" x="0.198582482666805449" y="0.53651045689343424" z="-0.820196029752561673" h="-5.47844613407655939e-17"/>
                        <column c="3" x="31.6944428049113611" y="-14.65490210264635" z="-16.9144855896588275" h="0.999999999999993894"/>
                    </elementmatrix>
                </elementmatrices>
            </timestep>
            <timestep t="183">
                <triangle x1="24.7322267417195079" y1="-21.316174988098858" z1="0.500701070384211633" x2="28.5066972119052764" y2="1.98458409023789528" z2="-10.6036223222707697" x3="28.5717525176305998" y3="-1.0988076722285447" z3="-32.3865109317609523"/>
                <propermotioninfo haspm="0"/>
                <elementmatrices>
                    <elementmatrix referencename="Priacodon_LACM_120451_Upper_Reduced_M2_M3">
                        <column c="0" x="0.988708019256591797" y="0.132973745465278625" z="0.0690969005227088928" h="0"/>
                        <column c="1" x="-0.134877979755401611" y="0.990580081939697266" z="0.0236450321972370148" h="0"/>
                        <column c="2" x="-0.065301842987537384" y="-0.0326976850628852844" z="0.9973297119140625" h="0"/>
                        <column c="3" x="-0.497924815192285319" y="-7.62002431309215122" z="-21.045159702020964" h="1"/>
                    </elementmatrix>
                    <elementmatrix referencename="Priacodon_LACM_120451_lower_m3_reduced">
                        <column c="0" x="0.925462007797460795" y="-0.378143919366978387" z="-0.0229618894971889212" h="-8.04480831212499828e-17"/>
                        <column c="1" x="-0.322575782533365552" y="-0.754781963330229844" z="-0.571182153392707614" h="-3.93070550008442212e-17"/>
                        <column c="2" x="0.198657838119933317" y="0.536014331969889124" z="-0.820502101932936267" h="-5.47844613407655939e-17"/>
                        <column c="3" x="31.7866007390309377" y="-14.5935769841156961" z="-16.8544506412661761" h="0.999999999999993894"/>
                    </elementmatrix>
                </elementmatrices>
            </timestep>
            <timestep t="184">
                <triangle x1="24.8329005621696624" y1="-21.2380600405710709" z1="0.570716667015860324" x2="28.6434990814366373" y2="2.05356606881198722" z2="-10.540425986704669" x3="28.6726262479272584" y3="-1.03155541732633793" z3="-32.3231473536745426"/>
                <propermotioninfo haspm="0"/>
                <elementmatrices>
                    <elementmatrix referencename="Priacodon_LACM_120451_Upper_Reduced_M2_M3">
                        <column c="0" x="0.988708019256591797" y="0.132973745465278625" z="0.0690969005227088928" h="0"/>
                        <column c="1" x="-0.134877979755401611" y="0.990580081939697266" z="0.0236450321972370148" h="0"/>
                        <column c="2" x="-0.065301842987537384" y="-0.0326976850628852844" z="0.9973297119140625" h="0"/>
                        <column c="3" x="-0.497924815192285319" y="-7.62002431309215122" z="-21.045159702020964" h="1"/>
                    </elementmatrix>
                    <elementmatrix referencename="Priacodon_LACM_120451_lower_m3_reduced">
                        <column c="0" x="0.92460030219917877" y="-0.380170973984444716" z="-0.0241725404729035247" h="-8.04480831212499828e-17"/>
                        <column c="1" x="-0.324992297942007735" y="-0.754115693971886714" z="-0.570692146768862818" h="-3.93070550008442212e-17"/>
                        <column c="2" x="0.198731697148609276" y="0.535518020840570208" z="-0.820808236985601347" h="-5.47844613407655939e-17"/>
                        <column c="3" x="31.8787231975619818" y="-14.5321941211096615" z="-16.7943791580092068" h="0.999999999999993894"/>
                    </elementmatrix>
                </elementmatrices>
            </timestep>
            <timestep t="185">
                <triangle x1="24.9335890069385684" y1="-21.1599053035589009" z1="0.640756105886046257" x2="28.7802863266492537" y2="2.1225082579017025" z2="-10.4772534933771126" x3="28.773481909235084" y3="-0.964264271554379881" z3="-32.259759368009739"/>
                <propermotioninfo haspm="0"/>
                <elementmatrices>
                    <elementmatrix referencename="Priacodon_LACM_120451_Upper_Reduced_M2_M3">
                        <column c="0" x="0.988708019256591797" y="0.132973745465278625" z="0.0690969005227088928" h="0"/>
                        <column c="1" x="-0.134877979755401611" y="0.990580081939697266" z="0.0236450321972370148" h="0"/>
                        <column c="2" x="-0.065301842987537384" y="-0.0326976850628852844" z="0.9973297119140625" h="0"/>
                        <column c="3" x="-0.497924815192285319" y="-7.62002431309215122" z="-21.045159702020964" h="1"/>
                    </elementmatrix>
                    <elementmatrix referencename="Priacodon_LACM_120451_lower_m3_reduced">
                        <column c="0" x="0.923732539832404664" y="-0.382196225679722335" z="-0.0253818819427940774" h="-8.04480831212499828e-17"/>
                        <column c="1" x="-0.327406690332058492" y="-0.753444099426495151" z="-0.570198954896609211" h="-3.93070550008442212e-17"/>
                        <column c="2" x="0.19880405926587244" y="0.535021526777713086" z="-0.821114432892173118" h="-5.47844613407655939e-17"/>
                        <column c="3" x="31.9708103559827848" y="-14.4707534334190662" z="-16.7342710968053225" h="0.999999999999993894"/>
                    </elementmatrix>
                </elementmatrices>
            </timestep>
            <timestep t="186">
                <triangle x1="25.0342921950279873" y1="-21.0817108074320529" z1="0.710819364357492489" x2="28.9170588285413359" y2="2.19141068787674076" z2="-10.4141048196508148" x3="28.8743196194533525" y3="-0.896934193657455303" z3="-32.1963469535500266"/>
                <propermotioninfo haspm="0"/>
                <elementmatrices>
                    <elementmatrix referencename="Priacodon_LACM_120451_Upper_Reduced_M2_M3">
                        <column c="0" x="0.988708019256591797" y="0.132973745465278625" z="0.0690969005227088928" h="0"/>
                        <column c="1" x="-0.134877979755401611" y="0.990580081939697266" z="0.0236450321972370148" h="0"/>
                        <column c="2" x="-0.065301842987537384" y="-0.0326976850628852844" z="0.9973297119140625" h="0"/>
                        <column c="3" x="-0.497924815192285319" y="-7.62002431309215122" z="-21.045159702020964" h="1"/>
                    </elementmatrix>
                    <elementmatrix referencename="Priacodon_LACM_120451_lower_m3_reduced">
                        <column c="0" x="0.922858726418395503" y="-0.384219661100094256" z="-0.0265899059335334351" h="-8.04480831212499828e-17"/>
                        <column c="1" x="-0.329818943785151419" y="-0.752767184121955313" z="-0.569702581027617838" h="-3.93070550008442212e-17"/>
                        <column c="2" x="0.198874923994630942" y="0.534524853054760829" z="-0.821420687633866997" h="-5.47844613407655939e-17"/>
                        <column c="3" x="32.0628623900043692" y="-14.4092548412159829" z="-16.6741264148130881" h="0.999999999999993894"/>
                    </elementmatrix>
                </elementmatrices>
            </timestep>
            <timestep t="187">
                <triangle x1="25.1350102453424995" y1="-21.0034765828223584" z1="0.780906419635872595" x2="29.0538164682083462" y2="2.26027338936892885" z2="-10.3509799427314508" x3="28.97513949659972" y3="-0.829565142637043174" z3="-32.1329100892399495"/>
                <propermotioninfo haspm="0"/>
                <elementmatrices>
                    <elementmatrix referencename="Priacodon_LACM_120451_Upper_Reduced_M2_M3">
                        <column c="0" x="0.988708019256591797" y="0.132973745465278625" z="0.0690969005227088928" h="0"/>
                        <column c="1" x="-0.134877979755401611" y="0.990580081939697266" z="0.0236450321972370148" h="0"/>
                        <column c="2" x="-0.065301842987537384" y="-0.0326976850628852844" z="0.9973297119140625" h="0"/>
                        <column c="3" x="-0.497924815192285319" y="-7.62002431309215122" z="-21.045159702020964" h="1"/>
                    </elementmatrix>
                    <elementmatrix referencename="Priacodon_LACM_120451_lower_m3_reduced">
                        <column c="0" x="0.921978867718303285" y="-0.386241266904818525" z="-0.0277966044804806266" h="-8.04480831212499828e-17"/>
                        <column c="1" x="-0.332229042397022833" y="-0.75208495252124774" z="-0.569203028434538405" h="-3.93070550008442212e-17"/>
                        <column c="2" x="0.198944290867665546" y="0.534028002946340008" z="-0.821726999191510377" h="-5.47844613407655939e-17"/>
                        <column c="3" x="32.1548794755693876" y="-14.3476982650541949" z="-16.6139450694325177" h="0.999999999999993894"/>
                    </elementmatrix>
                </elementmatrices>
            </timestep>
            <timestep t="188">
                <triangle x1="25.2357432766886731" y1="-20.9252026606235795" z1="0.851017248769966095" x2="29.1905591268436986" y2="2.32909639327202811" z2="-10.2878788396678029" x3="29.0759416588094055" y3="-0.762157077751571599" z3="-32.0694487541852595"/>
                <propermotioninfo haspm="0"/>
                <elementmatrices>
                    <elementmatrix referencename="Priacodon_LACM_120451_Upper_Reduced_M2_M3">
                        <column c="0" x="0.988708019256591797" y="0.132973745465278625" z="0.0690969005227088928" h="0"/>
                        <column c="1" x="-0.134877979755401611" y="0.990580081939697266" z="0.0236450321972370148" h="0"/>
                        <column c="2" x="-0.065301842987537384" y="-0.0326976850628852844" z="0.9973297119140625" h="0"/>
                        <column c="3" x="-0.497924815192285319" y="-7.62002431309215122" z="-21.045159702020964" h="1"/>
                    </elementmatrix>
                    <elementmatrix referencename="Priacodon_LACM_120451_lower_m3_reduced">
                        <column c="0" x="0.921092969533138128" y="-0.388261029765215759" z="-0.0290019696277337424" h="-8.04480831212499828e-17"/>
                        <column c="1" x="-0.334636970277615742" y="-0.751397409122403714" z="-0.568700300410978854" h="-3.93070550008442212e-17"/>
                        <column c="2" x="0.199012159427632618" y="0.533530979728240817" z="-0.822033365545555506" h="-5.47844613407655939e-17"/>
                        <column c="3" x="32.2468617888508575" y="-14.2860836258698427" z="-16.5537270183053593" h="0.999999999999993894"/>
                    </elementmatrix>
                </elementmatrices>
            </timestep>
            <timestep t="189">
                <triangle x1="25.3364914077743002" y1="-20.8468890719912068" z1="0.921151828651807669" x2="29.3272866857395869" y2="2.39787973074154337" z2="-10.2248014873519022" x3="29.1767262243344163" y3="-0.694709958516680715" z3="-32.0059629276530373"/>
                <propermotioninfo haspm="0"/>
                <elementmatrices>
                    <elementmatrix referencename="Priacodon_LACM_120451_Upper_Reduced_M2_M3">
                        <column c="0" x="0.988708019256591797" y="0.132973745465278625" z="0.0690969005227088928" h="0"/>
                        <column c="1" x="-0.134877979755401611" y="0.990580081939697266" z="0.0236450321972370148" h="0"/>
                        <column c="2" x="-0.065301842987537384" y="-0.0326976850628852844" z="0.9973297119140625" h="0"/>
                        <column c="3" x="-0.497924815192285319" y="-7.62002431309215122" z="-21.045159702020964" h="1"/>
                    </elementmatrix>
                    <elementmatrix referencename="Priacodon_LACM_120451_lower_m3_reduced">
                        <column c="0" x="0.920201037703728186" y="-0.390278936364757967" z="-0.0302059934281820111" h="-8.04480831212499828e-17"/>
                        <column c="1" x="-0.337042711551185314" y="-0.750704558458475946" z="-0.56819440027148238" h="-3.93070550008442212e-17"/>
                        <column c="2" x="0.19907852922706698" y="0.533033786677393651" z="-0.822339784676094476" h="-5.47844613407655939e-17"/>
                        <column c="3" x="32.3388095062510601" y="-14.2244108449818469" z="-16.4934722193153362" h="0.999999999999993894"/>
                    </elementmatrix>
                </elementmatrices>
            </timestep>
            <timestep t="190">
                <triangle x1="25.43725475720764" y1="-20.7685358483422675" z1="0.991310136016842591" x2="29.4639990262877589" y2="2.46662343319448762" z2="-10.1617478625191904" x3="29.2774933115427984" y3="-0.627223744705525554" z3="-31.9424525890718485"/>
                <propermotioninfo haspm="0"/>
                <elementmatrices>
                    <elementmatrix referencename="Priacodon_LACM_120451_Upper_Reduced_M2_M3">
                        <column c="0" x="0.988708019256591797" y="0.132973745465278625" z="0.0690969005227088928" h="0"/>
                        <column c="1" x="-0.134877979755401611" y="0.990580081939697266" z="0.0236450321972370148" h="0"/>
                        <column c="2" x="-0.065301842987537384" y="-0.0326976850628852844" z="0.9973297119140625" h="0"/>
                        <column c="3" x="-0.497924815192285319" y="-7.62002431309215122" z="-21.045159702020964" h="1"/>
                    </elementmatrix>
                    <elementmatrix referencename="Priacodon_LACM_120451_lower_m3_reduced">
                        <column c="0" x="0.919303078110682681" y="-0.392294973399154923" z="-0.0314086679435582189" h="-8.04480831212499828e-17"/>
                        <column c="1" x="-0.339446250356403079" y="-0.750006405097508155" z="-0.567685331351507227" h="-3.93070550008442212e-17"/>
                        <column c="2" x="0.199143399828384804" y="0.532536427071850005" z="-0.822646254562870438" h="-5.47844613407655939e-17"/>
                        <column c="3" x="32.4307228044003963" y="-14.1626798440924659" z="-16.4331806305884918" h="0.999999999999993894"/>
                    </elementmatrix>
                </elementmatrices>
            </timestep>
            <timestep t="191">
                <triangle x1="25.5380334434966088" y1="-20.6901430213550981" z1="1.06149214744407594" x2="29.6006960299803161" y2="2.53532753230920349" z2="-10.0987179417486761" x3="29.3782430389178089" y3="-0.559698396348991878" z3="-31.8789177180318717"/>
                <propermotioninfo haspm="0"/>
                <elementmatrices>
                    <elementmatrix referencename="Priacodon_LACM_120451_Upper_Reduced_M2_M3">
                        <column c="0" x="0.988708019256591797" y="0.132973745465278625" z="0.0690969005227088928" h="0"/>
                        <column c="1" x="-0.134877979755401611" y="0.990580081939697266" z="0.0236450321972370148" h="0"/>
                        <column c="2" x="-0.065301842987537384" y="-0.0326976850628852844" z="0.9973297119140625" h="0"/>
                        <column c="3" x="-0.497924815192285319" y="-7.62002431309215122" z="-21.045159702020964" h="1"/>
                    </elementmatrix>
                    <elementmatrix referencename="Priacodon_LACM_120451_lower_m3_reduced">
                        <column c="0" x="0.918399096674352378" y="-0.394309127576443208" z="-0.0326099852444911714" h="-8.04480831212499828e-17"/>
                        <column c="1" x="-0.341847570846461835" y="-0.749302953642506542" z="-0.56717309700740326" h="-3.93070550008442212e-17"/>
                        <column c="2" x="0.199206770803886907" y="0.532038904190758499" z="-0.822952773185292363" h="-5.47844613407655939e-17"/>
                        <column c="3" x="32.5226018601561861" y="-14.1008905452878253" z="-16.3728522104934058" h="0.999999999999993894"/>
                    </elementmatrix>
                </elementmatrices>
            </timestep>
            <timestep t="192">
                <triangle x1="25.6388275850480021" y1="-20.6117106229691558" z1="1.13169783935622625" x2="29.7373775784104524" y2="2.6039920600251385" z2="-10.0357117014630841" x3="29.4789755250571908" y3="-0.492133873735998151" z3="-31.8153582942850264"/>
                <propermotioninfo haspm="0"/>
                <elementmatrices>
                    <elementmatrix referencename="Priacodon_LACM_120451_Upper_Reduced_M2_M3">
                        <column c="0" x="0.988708019256591797" y="0.132973745465278625" z="0.0690969005227088928" h="0"/>
                        <column c="1" x="-0.134877979755401611" y="0.990580081939697266" z="0.0236450321972370148" h="0"/>
                        <column c="2" x="-0.065301842987537384" y="-0.0326976850628852844" z="0.9973297119140625" h="0"/>
                        <column c="3" x="-0.497924815192285319" y="-7.62002431309215122" z="-21.045159702020964" h="1"/>
                    </elementmatrix>
                    <elementmatrix referencename="Priacodon_LACM_120451_lower_m3_reduced">
                        <column c="0" x="0.917489099354791282" y="-0.396321385617072919" z="-0.0338099374105581205" h="-8.04480831212499828e-17"/>
                        <column c="1" x="-0.344246657189179739" y="-0.748594208731406807" z="-0.566657700616390314" h="-3.93070550008442212e-17"/>
                        <column c="2" x="0.199268641735761309" y="0.531541221314345114" z="-0.823259338522447703" h="-5.47844613407655939e-17"/>
                        <column c="3" x="32.6144468506015173" y="-14.0390428710384008" z="-16.3124869176415075" h="0.999999999999993894"/>
                    </elementmatrix>
                </elementmatrices>
            </timestep>
            <timestep t="193">
                <triangle x1="25.7396373001666987" y1="-20.5332386853847666" z1="1.20192718801988896" x2="29.874043553273264" y2="2.67261704854264615" z2="-9.97272911792900274" x3="29.5796908886723209" y3="-0.424530137413733577" z3="-31.7517742977451007"/>
                <propermotioninfo haspm="0"/>
                <elementmatrices>
                    <elementmatrix referencename="Priacodon_LACM_120451_Upper_Reduced_M2_M3">
                        <column c="0" x="0.988708019256591797" y="0.132973745465278625" z="0.0690969005227088928" h="0"/>
                        <column c="1" x="-0.134877979755401611" y="0.990580081939697266" z="0.0236450321972370148" h="0"/>
                        <column c="2" x="-0.065301842987537384" y="-0.0326976850628852844" z="0.9973297119140625" h="0"/>
                        <column c="3" x="-0.497924815192285319" y="-7.62002431309215122" z="-21.045159702020964" h="1"/>
                    </elementmatrix>
                    <elementmatrix referencename="Priacodon_LACM_120451_lower_m3_reduced">
                        <column c="0" x="0.916573092151715674" y="-0.398331734253995928" z="-0.0350085165303366183" h="-8.04480831212499828e-17"/>
                        <column c="1" x="-0.346643493567105221" y="-0.747880175037045847" z="-0.566139145576535996" h="-3.93070550008442212e-17"/>
                        <column c="2" x="0.199329012216085816" y="0.531043381723889651" z="-0.823565948553115934" h="-5.47844613407655939e-17"/>
                        <column c="3" x="32.7062579530440516" y="-13.9771367441995515" z="-16.2520847108873099" h="0.999999999999993894"/>
                    </elementmatrix>
                </elementmatrices>
            </timestep>
            <timestep t="194">
                <triangle x1="25.8404627070549289" y1="-20.454727241062983" z1="1.27218016954568824" x2="30.0106938363665492" y2="2.74120253032274874" z2="-9.90977016725705795" x3="29.6803892485874954" y3="-0.356887148187941428" z3="-31.6881657084879009"/>
                <propermotioninfo haspm="0"/>
                <elementmatrices>
                    <elementmatrix referencename="Priacodon_LACM_120451_Upper_Reduced_M2_M3">
                        <column c="0" x="0.988708019256591797" y="0.132973745465278625" z="0.0690969005227088928" h="0"/>
                        <column c="1" x="-0.134877979755401611" y="0.990580081939697266" z="0.0236450321972370148" h="0"/>
                        <column c="2" x="-0.065301842987537384" y="-0.0326976850628852844" z="0.9973297119140625" h="0"/>
                        <column c="3" x="-0.497924815192285319" y="-7.62002431309215122" z="-21.045159702020964" h="1"/>
                    </elementmatrix>
                    <elementmatrix referencename="Priacodon_LACM_120451_lower_m3_reduced">
                        <column c="0" x="0.915651081104466691" y="-0.400340160232752984" z="-0.0362057147014570313" h="-8.04480831212499828e-17"/>
                        <column c="1" x="-0.34903806417762101" y="-0.747160857267129885" z="-0.565617435306733363" h="-3.93070550008442212e-17"/>
                        <column c="2" x="0.199387881846830706" y="0.530545388701705978" z="-0.823872601255781878" h="-5.47844613407655939e-17"/>
                        <column c="3" x="32.7980353450148883" y="-13.9151720880120209" z="-16.1916455493287224" h="0.999999999999993894"/>
                    </elementmatrix>
                </elementmatrices>
            </timestep>
            <timestep t="195">
                <triangle x1="25.9413039238114607" y1="-20.3761763227253105" z1="1.34245675988842983" x2="30.1473283095915363" y2="2.80974853808696245" z2="-9.84683482540205546" x3="29.7810707237391199" y3="-0.289204867123149079" z3="-31.6245325067513861"/>
                <propermotioninfo haspm="0"/>
                <elementmatrices>
                    <elementmatrix referencename="Priacodon_LACM_120451_Upper_Reduced_M2_M3">
                        <column c="0" x="0.988708019256591797" y="0.132973745465278625" z="0.0690969005227088928" h="0"/>
                        <column c="1" x="-0.134877979755401611" y="0.990580081939697266" z="0.0236450321972370148" h="0"/>
                        <column c="2" x="-0.065301842987537384" y="-0.0326976850628852844" z="0.9973297119140625" h="0"/>
                        <column c="3" x="-0.497924815192285319" y="-7.62002431309215122" z="-21.045159702020964" h="1"/>
                    </elementmatrix>
                    <elementmatrix referencename="Priacodon_LACM_120451_lower_m3_reduced">
                        <column c="0" x="0.914723072291969252" y="-0.402346650311560916" z="-0.0374015240306543387" h="-8.04480831212499828e-17"/>
                        <column c="1" x="-0.351430353233047998" y="-0.746436260164204057" z="-0.565092573246678165" h="-3.93070550008442212e-17"/>
                        <column c="2" x="0.199445250239862176" y="0.530047245531119482" z="-0.82417929460864936" h="-5.47844613407655939e-17"/>
                        <column c="3" x="32.8897792042674197" y="-13.8531488261024514" z="-16.1311693923072994" h="0.999999999999993894"/>
                    </elementmatrix>
                </elementmatrices>
            </timestep>
            <timestep t="196">
                <triangle x1="26.0421610684308149" y1="-20.2975859633535087" z1="1.41275693484726794" x2="30.2839468549537152" y2="2.8782551048170415" z2="-9.78392306816314949" x3="29.8817354331749172" y3="-0.221483255542954005" z3="-31.5608746729357748"/>
                <propermotioninfo haspm="0"/>
                <elementmatrices>
                    <elementmatrix referencename="Priacodon_LACM_120451_Upper_Reduced_M2_M3">
                        <column c="0" x="0.988708019256591797" y="0.132973745465278625" z="0.0690969005227088928" h="0"/>
                        <column c="1" x="-0.134877979755401611" y="0.990580081939697266" z="0.0236450321972370148" h="0"/>
                        <column c="2" x="-0.065301842987537384" y="-0.0326976850628852844" z="0.9973297119140625" h="0"/>
                        <column c="3" x="-0.497924815192285319" y="-7.62002431309215122" z="-21.045159702020964" h="1"/>
                    </elementmatrix>
                    <elementmatrix referencename="Priacodon_LACM_120451_lower_m3_reduced">
                        <column c="0" x="0.913789071832691979" y="-0.404351191261400289" z="-0.0385959366338202228" h="-8.04480831212499828e-17"/>
                        <column c="1" x="-0.353820344960750099" y="-0.745706388505619655" z="-0.564564562856846197" h="-3.93070550008442212e-17"/>
                        <column c="2" x="0.199501117016943785" y="0.529548955496444651" z="-0.824486026589653531" h="-5.47844613407655939e-17"/>
                        <column c="3" x="32.9814897087760812" y="-13.7910668824838538" z="-16.0706561994084893" h="0.999999999999993894"/>
                    </elementmatrix>
                </elementmatrices>
            </timestep>
            <timestep t="197">
                <triangle x1="26.1430342588024871" y1="-20.2189561961893816" z1="1.4830806700658572" x2="30.4205493545635512" y2="2.94672226375479251" z2="-9.72103487118399201" x3="29.9823834960531244" y3="-0.153722275030251154" z3="-31.4971921876037015"/>
                <propermotioninfo haspm="0"/>
                <elementmatrices>
                    <elementmatrix referencename="Priacodon_LACM_120451_Upper_Reduced_M2_M3">
                        <column c="0" x="0.988708019256591797" y="0.132973745465278625" z="0.0690969005227088928" h="0"/>
                        <column c="1" x="-0.134877979755401611" y="0.990580081939697266" z="0.0236450321972370148" h="0"/>
                        <column c="2" x="-0.065301842987537384" y="-0.0326976850628852844" z="0.9973297119140625" h="0"/>
                        <column c="3" x="-0.497924815192285319" y="-7.62002431309215122" z="-21.045159702020964" h="1"/>
                    </elementmatrix>
                    <elementmatrix referencename="Priacodon_LACM_120451_lower_m3_reduced">
                        <column c="0" x="0.912849085884607669" y="-0.406353769866102665" z="-0.0397889446360554927" h="-8.04480831212499828e-17"/>
                        <column c="1" x="-0.356208023603237223" y="-0.744971247103505263" z="-0.564033407618470983" h="-3.93070550008442212e-17"/>
                        <column c="2" x="0.199555481809739282" y="0.52905052188296553" z="-0.824792795176475524" h="-5.47844613407655939e-17"/>
                        <column c="3" x="33.0731670367352208" y="-13.7289261815561652" z="-16.0101059304619611" h="0.999999999999993894"/>
                    </elementmatrix>
                </elementmatrices>
            </timestep>
            <timestep t="198">
                <triangle x1="26.243923612710212" y1="-20.1402870547345465" z1="1.5534279410325178" x2="30.5571356906373452" y2="3.01515004840184186" z2="-9.65817020995291209" x3="30.0830150316417679" y3="-0.0859218874275011757" z3="-31.4334850314803234"/>
                <propermotioninfo haspm="0"/>
                <elementmatrices>
                    <elementmatrix referencename="Priacodon_LACM_120451_Upper_Reduced_M2_M3">
                        <column c="0" x="0.988708019256591797" y="0.132973745465278625" z="0.0690969005227088928" h="0"/>
                        <column c="1" x="-0.134877979755401611" y="0.990580081939697266" z="0.0236450321972370148" h="0"/>
                        <column c="2" x="-0.065301842987537384" y="-0.0326976850628852844" z="0.9973297119140625" h="0"/>
                        <column c="3" x="-0.497924815192285319" y="-7.62002431309215122" z="-21.045159702020964" h="1"/>
                    </elementmatrix>
                    <elementmatrix referencename="Priacodon_LACM_120451_lower_m3_reduced">
                        <column c="0" x="0.911903120645151222" y="-0.408354372922437037" z="-0.0409805401717213899" h="-8.04480831212499828e-17"/>
                        <column c="1" x="-0.358593373418269912" y="-0.744230840804732008" z="-0.563499111033519795" h="-3.93070550008442212e-17"/>
                        <column c="2" x="0.199608344259815468" y="0.528551947976911851" z="-0.825099598346554552" h="-5.47844613407655939e-17"/>
                        <column c="3" x="33.1648113665579558" y="-13.6667266481066818" z="-15.9495185455417978" h="0.999999999999993894"/>
                    </elementmatrix>
                </elementmatrices>
            </timestep>
            <timestep t="199">
                <triangle x1="26.3448292478311359" y1="-20.0615785727502249" z1="1.62379872308039719" x2="30.6937057454979403" y2="3.08353849251941359" z2="-9.59532905980304918" x3="30.1836301593178256" y3="-0.0180820548369826639" z3="-31.3697531854534333"/>
                <propermotioninfo haspm="0"/>
                <elementmatrices>
                    <elementmatrix referencename="Priacodon_LACM_120451_Upper_Reduced_M2_M3">
                        <column c="0" x="0.988708019256591797" y="0.132973745465278625" z="0.0690969005227088928" h="0"/>
                        <column c="1" x="-0.134877979755401611" y="0.990580081939697266" z="0.0236450321972370148" h="0"/>
                        <column c="2" x="-0.065301842987537384" y="-0.0326976850628852844" z="0.9973297119140625" h="0"/>
                        <column c="3" x="-0.497924815192285319" y="-7.62002431309215122" z="-21.045159702020964" h="1"/>
                    </elementmatrix>
                    <elementmatrix referencename="Priacodon_LACM_120451_lower_m3_reduced">
                        <column c="0" x="0.910951182351180555" y="-0.410352987240198253" z="-0.0421707153844916513" h="-8.04480831212499828e-17"/>
                        <column c="1" x="-0.360976378678963261" y="-0.74348517449088436" z="-0.562961676624671559" h="-3.93070550008442212e-17"/>
                        <column c="2" x="0.199659704018644246" y="0.52805323706543883" z="-0.825406434077102125" h="-5.47844613407655939e-17"/>
                        <column c="3" x="33.2564228768749217" y="-13.6044682073106209" z="-15.8888940049668044" h="0.999999999999993894"/>
                    </elementmatrix>
                </elementmatrices>
            </timestep>
            <timestep t="200">
                <triangle x1="26.4457512817350704" y1="-19.9828307842570325" z1="1.69419299138763257" x2="30.8302594015755353" y2="3.1518876301280887" z2="-9.5325113959125396" x3="30.284228998566455" y3="0.0497972603789413881" z3="-31.3059966305736488"/>
                <propermotioninfo haspm="0"/>
                <elementmatrices>
                    <elementmatrix referencename="Priacodon_LACM_120451_Upper_Reduced_M2_M3">
                        <column c="0" x="0.988708019256591797" y="0.132973745465278625" z="0.0690969005227088928" h="0"/>
                        <column c="1" x="-0.134877979755401611" y="0.990580081939697266" z="0.0236450321972370148" h="0"/>
                        <column c="2" x="-0.065301842987537384" y="-0.0326976850628852844" z="0.9973297119140625" h="0"/>
                        <column c="3" x="-0.497924815192285319" y="-7.62002431309215122" z="-21.045159702020964" h="1"/>
                    </elementmatrix>
                    <elementmatrix referencename="Priacodon_LACM_120451_lower_m3_reduced">
                        <column c="0" x="0.90999327727893442" y="-0.412349599642292342" z="-0.0433594624274047102" h="-8.04480831212499828e-17"/>
                        <column c="1" x="-0.363357023673890001" y="-0.742734253078225826" z="-0.562421107935293207" h="-3.93070550008442212e-17"/>
                        <column c="2" x="0.199709560747604903" y="0.527554392436604624" z="-0.825713300345115142" h="-5.47844613407655939e-17"/>
                        <column c="3" x="33.3480017465331784" y="-13.5421507847315752" z="-15.8282322693007664" h="0.999999999999993894"/>
                    </elementmatrix>
                </elementmatrices>
            </timestep>
            <timestep t="201">
                <triangle x1="26.5466898318836861" y1="-19.9040437235346879" z1="1.76461072097751259" x2="30.9667965414084279" y2="3.22019749550764178" z2="-9.4697171933046711" x3="30.3848116689801948" y3="0.117716095597641512" z3="-31.2422153480544615"/>
                <propermotioninfo haspm="0"/>
                <elementmatrices>
                    <elementmatrix referencename="Priacodon_LACM_120451_Upper_Reduced_M2_M3">
                        <column c="0" x="0.988708019256591797" y="0.132973745465278625" z="0.0690969005227088928" h="0"/>
                        <column c="1" x="-0.134877979755401611" y="0.990580081939697266" z="0.0236450321972370148" h="0"/>
                        <column c="2" x="-0.065301842987537384" y="-0.0326976850628852844" z="0.9973297119140625" h="0"/>
                        <column c="3" x="-0.497924815192285319" y="-7.62002431309215122" z="-21.045159702020964" h="1"/>
                    </elementmatrix>
                    <elementmatrix referencename="Priacodon_LACM_120451_lower_m3_reduced">
                        <column c="0" x="0.909029411743991322" y="-0.414344196964824774" z="-0.0445467734629146975" h="-8.04480831212499828e-17"/>
                        <column c="1" x="-0.365735292707184301" y="-0.74197808151766742" z="-0.561877408529416145" h="-3.93070550008442212e-17"/>
                        <column c="2" x="0.199757914117986213" y="0.527055417379349023" z="-0.826020195127389112" h="-5.47844613407655939e-17"/>
                        <column c="3" x="33.4395481545949735" y="-13.4797743063219997" z="-15.7675332993526673" h="0.999999999999993894"/>
                    </elementmatrix>
                </elementmatrices>
            </timestep>
            <timestep t="202">
                <triangle x1="26.6476450156298021" y1="-19.8252174251218953" z1="1.83505188671863806" x2="31.1033170476438343" y2="3.2884681231967301" z2="-9.40694642684805515" x3="30.4853782902582076" y3="0.185674487935871824" z3="-31.1784093192724221"/>
                <propermotioninfo haspm="0"/>
                <elementmatrices>
                    <elementmatrix referencename="Priacodon_LACM_120451_Upper_Reduced_M2_M3">
                        <column c="0" x="0.988708019256591797" y="0.132973745465278625" z="0.0690969005227088928" h="0"/>
                        <column c="1" x="-0.134877979755401611" y="0.990580081939697266" z="0.0236450321972370148" h="0"/>
                        <column c="2" x="-0.065301842987537384" y="-0.0326976850628852844" z="0.9973297119140625" h="0"/>
                        <column c="3" x="-0.497924815192285319" y="-7.62002431309215122" z="-21.045159702020964" h="1"/>
                    </elementmatrix>
                    <elementmatrix referencename="Priacodon_LACM_120451_lower_m3_reduced">
                        <column c="0" x="0.908059592101226554" y="-0.41633676605718628" z="-0.0457326406629435314" h="-8.04480831212499828e-17"/>
                        <column c="1" x="-0.368111170098645357" y="-0.74121666479473558" z="-0.56133058199171304" h="-3.93070550008442212e-17"/>
                        <column c="2" x="0.199804763810988939" y="0.526556315183472123" z="-0.826327116400531581" h="-5.47844613407655939e-17"/>
                        <column c="3" x="33.5310622803365561" y="-13.4173386984237268" z="-15.7067970561770274" h="0.999999999999993894"/>
                    </elementmatrix>
                </elementmatrices>
            </timestep>
            <timestep t="203">
                <triangle x1="26.7486169502165261" y1="-19.7463519238160217" z1="1.90551646332509783" x2="31.2398208030386328" y2="3.35669954799274262" z2="-9.34419907125677085" x3="30.585928982205445" y3="0.253672474249629687" z3="-31.1145785257672252"/>
                <propermotioninfo haspm="0"/>
                <elementmatrices>
                    <elementmatrix referencename="Priacodon_LACM_120451_Upper_Reduced_M2_M3">
                        <column c="0" x="0.988708019256591797" y="0.132973745465278625" z="0.0690969005227088928" h="0"/>
                        <column c="1" x="-0.134877979755401611" y="0.990580081939697266" z="0.0236450321972370148" h="0"/>
                        <column c="2" x="-0.065301842987537384" y="-0.0326976850628852844" z="0.9973297119140625" h="0"/>
                        <column c="3" x="-0.497924815192285319" y="-7.62002431309215122" z="-21.045159702020964" h="1"/>
                    </elementmatrix>
                    <elementmatrix referencename="Priacodon_LACM_120451_lower_m3_reduced">
                        <column c="0" x="0.907083824744773448" y="-0.418327293782140175" z="-0.0469170562089329529" h="-8.04480831212499828e-17"/>
                        <column c="1" x="-0.370484640183840863" y="-0.740450007929537968" z="-0.560780631927474404" h="-3.93070550008442212e-17"/>
                        <column c="2" x="0.199850109517727748" y="0.526057089139611911" z="-0.826634062140975012" h="-5.47844613407655939e-17"/>
                        <column c="3" x="33.6225443032470395" y="-13.3548438877684035" z="-15.6460235010740831" h="0.999999999999993894"/>
                    </elementmatrix>
                </elementmatrices>
            </timestep>
            <timestep t="204">
                <triangle x1="26.8496057527765508" y1="-19.6674472546729078" z1="1.97600442535663312" x2="31.3763076904601235" y2="3.42489180495151313" z2="-9.28147510109056029" x3="30.6864638647319019" y3="0.321710091133828868" z3="-31.0507229492418126"/>
                <propermotioninfo haspm="0"/>
                <elementmatrices>
                    <elementmatrix referencename="Priacodon_LACM_120451_Upper_Reduced_M2_M3">
                        <column c="0" x="0.988708019256591797" y="0.132973745465278625" z="0.0690969005227088928" h="0"/>
                        <column c="1" x="-0.134877979755401611" y="0.990580081939697266" z="0.0236450321972370148" h="0"/>
                        <column c="2" x="-0.065301842987537384" y="-0.0326976850628852844" z="0.9973297119140625" h="0"/>
                        <column c="3" x="-0.497924815192285319" y="-7.62002431309215122" z="-21.045159702020964" h="1"/>
                    </elementmatrix>
                    <elementmatrix referencename="Priacodon_LACM_120451_lower_m3_reduced">
                        <column c="0" x="0.906102116107978195" y="-0.420315767015908781" z="-0.048100012291895082" h="-8.04480831212499828e-17"/>
                        <column c="1" x="-0.372855687314210205" y="-0.739678115976731942" z="-0.56022756196258372" h="-3.93070550008442212e-17"/>
                        <column c="2" x="0.199893950939233345" y="0.525557742539222938" z="-0.826941030324991111" h="-5.47844613407655939e-17"/>
                        <column c="3" x="33.7139944030271792" y="-13.292289801478077" z="-15.5852125955900789" h="0.999999999999993894"/>
                    </elementmatrix>
                </elementmatrices>
            </timestep>
            <timestep t="205">
                <triangle x1="26.9506115403313444" y1="-19.5885034530066413" z1="2.04651574721879292" x2="31.5127775928868452" y2="3.4930449293871364" z2="-9.21877449075497779" x3="30.7869830578518062" y3="0.389787374922123675" z3="-30.9868425715625868"/>
                <propermotioninfo haspm="0"/>
                <elementmatrices>
                    <elementmatrix referencename="Priacodon_LACM_120451_Upper_Reduced_M2_M3">
                        <column c="0" x="0.988708019256591797" y="0.132973745465278625" z="0.0690969005227088928" h="0"/>
                        <column c="1" x="-0.134877979755401611" y="0.990580081939697266" z="0.0236450321972370148" h="0"/>
                        <column c="2" x="-0.065301842987537384" y="-0.0326976850628852844" z="0.9973297119140625" h="0"/>
                        <column c="3" x="-0.497924815192285319" y="-7.62002431309215122" z="-21.045159702020964" h="1"/>
                    </elementmatrix>
                    <elementmatrix referencename="Priacodon_LACM_120451_lower_m3_reduced">
                        <column c="0" x="0.905114472663358649" y="-0.422302172648259699" z="-0.0492815011124648414" h="-8.04480831212499828e-17"/>
                        <column c="1" x="-0.375224295857167489" y="-0.738900994025489588" z="-0.559671375743495347" h="-3.93070550008442212e-17"/>
                        <column c="2" x="0.199936287786454003" y="0.525058278674554901" z="-0.827248018928703366" h="-5.47844613407655939e-17"/>
                        <column c="3" x="33.8054127595882221" y="-13.2296763670655153" z="-15.5243643015175188" h="0.999999999999993894"/>
                    </elementmatrix>
                </elementmatrices>
            </timestep>
            <timestep t="206">
                <triangle x1="27.0516344297904112" y1="-19.5095205543893151" z1="2.11705040316312143" x2="31.6492303934092973" y2="3.56115895687168837" z2="-9.15609721450156044" x3="30.8874866816828124" y3="0.457904361686614081" z3="-30.9229373747594067"/>
                <propermotioninfo haspm="0"/>
                <elementmatrices>
                    <elementmatrix referencename="Priacodon_LACM_120451_Upper_Reduced_M2_M3">
                        <column c="0" x="0.988708019256591797" y="0.132973745465278625" z="0.0690969005227088928" h="0"/>
                        <column c="1" x="-0.134877979755401611" y="0.990580081939697266" z="0.0236450321972370148" h="0"/>
                        <column c="2" x="-0.065301842987537384" y="-0.0326976850628852844" z="0.9973297119140625" h="0"/>
                        <column c="3" x="-0.497924815192285319" y="-7.62002431309215122" z="-21.045159702020964" h="1"/>
                    </elementmatrix>
                    <elementmatrix referencename="Priacodon_LACM_120451_lower_m3_reduced">
                        <column c="0" x="0.904120900922561588" y="-0.42428649758259257" z="-0.0504615148809506933" h="-8.04480831212499828e-17"/>
                        <column c="1" x="-0.377590450196204463" y="-0.738118647199465516" z="-0.559112076937208768" h="-3.93070550008442212e-17"/>
                        <column c="2" x="0.199977119780258228" y="0.524558700838630099" z="-0.827555025928100707" h="-5.47844613407655939e-17"/>
                        <column c="3" x="33.8967995530506911" y="-13.167003512434853" z="-15.4634785808954085" h="0.999999999999993894"/>
                    </elementmatrix>
                </elementmatrices>
            </timestep>
            <timestep t="207">
                <triangle x1="27.1526745379504817" y1="-19.4304985946507713" z1="2.18760836728731167" x2="31.7856659752307529" y2="3.62923392323503968" z2="-9.09344324642800927" x3="30.9879748564452484" y3="0.526061087237655656" z3="-30.8590073410257943"/>
                <propermotioninfo haspm="0"/>
                <elementmatrices>
                    <elementmatrix referencename="Priacodon_LACM_120451_Upper_Reduced_M2_M3">
                        <column c="0" x="0.988708019256591797" y="0.132973745465278625" z="0.0690969005227088928" h="0"/>
                        <column c="1" x="-0.134877979755401611" y="0.990580081939697266" z="0.0236450321972370148" h="0"/>
                        <column c="2" x="-0.065301842987537384" y="-0.0326976850628852844" z="0.9973297119140625" h="0"/>
                        <column c="3" x="-0.497924815192285319" y="-7.62002431309215122" z="-21.045159702020964" h="1"/>
                    </elementmatrix>
                    <elementmatrix referencename="Priacodon_LACM_120451_lower_m3_reduced">
                        <column c="0" x="0.903121407436319856" y="-0.426268728736025226" z="-0.0516400458173864318" h="-8.04480831212499828e-17"/>
                        <column c="1" x="-0.37995413473099432" y="-0.737331080656762006" z="-0.558549669231245272" h="-3.93070550008442212e-17"/>
                        <column c="2" x="0.200016446651436031" y="0.524059012325222895" z="-0.827862049299050606" h="-5.47844613407655939e-17"/>
                        <column c="3" x="33.9881549637432272" y="-13.1042711658819364" z="-15.4025553960095145" h="0.999999999999993894"/>
                    </elementmatrix>
                </elementmatrices>
            </timestep>
            <timestep t="208">
                <triangle x1="27.2537319814947523" y1="-19.3514376098784275" z1="2.25818961353538938" x2="31.9220842216679941" y2="3.69726986456457052" z2="-9.03081256047834202" x3="31.08844770246127" y3="0.594257587123578901" z3="-30.7950524527190375"/>
                <propermotioninfo haspm="0"/>
                <elementmatrices>
                    <elementmatrix referencename="Priacodon_LACM_120451_Upper_Reduced_M2_M3">
                        <column c="0" x="0.988708019256591797" y="0.132973745465278625" z="0.0690969005227088928" h="0"/>
                        <column c="1" x="-0.134877979755401611" y="0.990580081939697266" z="0.0236450321972370148" h="0"/>
                        <column c="2" x="-0.065301842987537384" y="-0.0326976850628852844" z="0.9973297119140625" h="0"/>
                        <column c="3" x="-0.497924815192285319" y="-7.62002431309215122" z="-21.045159702020964" h="1"/>
                    </elementmatrix>
                    <elementmatrix referencename="Priacodon_LACM_120451_lower_m3_reduced">
                        <column c="0" x="0.902115998794408958" y="-0.428248853039480515" z="-0.0528170861515824888" h="-8.04480831212499828e-17"/>
                        <column c="1" x="-0.382315333877493169" y="-0.73653829958989625" z="-0.557984156333623638" h="-3.93070550008442212e-17"/>
                        <column c="2" x="0.200054268140700764" y="0.52355921642883696" z="-0.828169087017312733" h="-5.47844613407655939e-17"/>
                        <column c="3" x="34.0794791722013457" y="-13.0414792560948918" z="-15.3415947093926075" h="0.999999999999993894"/>
                    </elementmatrix>
                </elementmatrices>
            </timestep>
            <timestep t="209">
                <triangle x1="27.3548068769921571" y1="-19.2723376364169532" z1="2.32879411569787287" x2="32.0584850161521189" y2="3.76526681720498235" z2="-8.96820513044308143" x3="31.1889053401541183" y3="0.662493896630502732" z3="-30.7310726923602573"/>
                <propermotioninfo haspm="0"/>
                <elementmatrices>
                    <elementmatrix referencename="Priacodon_LACM_120451_Upper_Reduced_M2_M3">
                        <column c="0" x="0.988708019256591797" y="0.132973745465278625" z="0.0690969005227088928" h="0"/>
                        <column c="1" x="-0.134877979755401611" y="0.990580081939697266" z="0.0236450321972370148" h="0"/>
                        <column c="2" x="-0.065301842987537384" y="-0.0326976850628852844" z="0.9973297119140625" h="0"/>
                        <column c="3" x="-0.497924815192285319" y="-7.62002431309215122" z="-21.045159702020964" h="1"/>
                    </elementmatrix>
                    <elementmatrix referencename="Priacodon_LACM_120451_lower_m3_reduced">
                        <column c="0" x="0.90110468162560331" y="-0.430226857437771115" z="-0.0539926281231766919" h="-8.04480831212499828e-17"/>
                        <column c="1" x="-0.384674032068044403" y="-0.735740309225764388" z="-0.557415541972835604" h="-3.93070550008442212e-17"/>
                        <column c="2" x="0.200090583998691257" y="0.523059316444683731" z="-0.828476137058552498" h="-5.47844613407655939e-17"/>
                        <column c="3" x="34.1707723591663068" y="-12.9786277121544948" z="-15.2805964838247217" h="0.999999999999993894"/>
                    </elementmatrix>
                </elementmatrices>
            </timestep>
            <timestep t="210">
                <triangle x1="27.4558993408965364" y1="-19.1931987108681064" z1="2.39942184741195597" x2="32.1948682422292478" y2="3.83322481775801283" z2="-8.90562092995942045" x3="31.2893478900473028" y3="0.730770050782055591" z3="-30.6670680426345896"/>
                <propermotioninfo haspm="0"/>
                <elementmatrices>
                    <elementmatrix referencename="Priacodon_LACM_120451_Upper_Reduced_M2_M3">
                        <column c="0" x="0.988708019256591797" y="0.132973745465278625" z="0.0690969005227088928" h="0"/>
                        <column c="1" x="-0.134877979755401611" y="0.990580081939697266" z="0.0236450321972370148" h="0"/>
                        <column c="2" x="-0.065301842987537384" y="-0.0326976850628852844" z="0.9973297119140625" h="0"/>
                        <column c="3" x="-0.497924815192285319" y="-7.62002431309215122" z="-21.045159702020964" h="1"/>
                    </elementmatrix>
                    <elementmatrix referencename="Priacodon_LACM_120451_lower_m3_reduced">
                        <column c="0" x="0.900087462597634169" y="-0.43220272888968736" z="-0.0551666639816858623" h="-8.04480831212499828e-17"/>
                        <column c="1" x="-0.387030213751479946" y="-0.734937114825609639" z="-0.556843829897820553" h="-3.93070550008442212e-17"/>
                        <column c="2" x="0.200125393985972788" y="0.522559315668661539" z="-0.828783197398353155" h="-5.47844613407655939e-17"/>
                        <column c="3" x="34.2620347055838863" y="-12.9157164635347677" z="-15.2195606823333609" h="0.999999999999993894"/>
                    </elementmatrix>
                </elementmatrices>
            </timestep>
            <timestep t="211">
                <triangle x1="27.5570094895459263" y1="-19.1140208700904424" z1="2.47007278216167236" x2="32.3312337835613803" y2="3.90114390308223413" z2="-8.84305993251139455" x3="31.3897754727638052" y3="0.7990860843391836" z3="-30.6030384863912452"/>
                <propermotioninfo haspm="0"/>
                <elementmatrices>
                    <elementmatrix referencename="Priacodon_LACM_120451_Upper_Reduced_M2_M3">
                        <column c="0" x="0.988708019256591797" y="0.132973745465278625" z="0.0690969005227088928" h="0"/>
                        <column c="1" x="-0.134877979755401611" y="0.990580081939697266" z="0.0236450321972370148" h="0"/>
                        <column c="2" x="-0.065301842987537384" y="-0.0326976850628852844" z="0.9973297119140625" h="0"/>
                        <column c="3" x="-0.497924815192285319" y="-7.62002431309215122" z="-21.045159702020964" h="1"/>
                    </elementmatrix>
                    <elementmatrix referencename="Priacodon_LACM_120451_lower_m3_reduced">
                        <column c="0" x="0.899064348417142556" y="-0.434176454368081777" z="-0.0563391859865567945" h="-8.04480831212499828e-17"/>
                        <column c="1" x="-0.389383863393223395" y="-0.734128721684984331" z="-0.556269023877942415" h="-3.93070550008442212e-17"/>
                        <column c="2" x="0.200158697873039276" y="0.522059217397332853" z="-0.829090266012231236" h="-5.47844613407655939e-17"/>
                        <column c="3" x="34.35326639260321" y="-12.852745440103309" z="-15.1584872681938165" h="0.999999999999993894"/>
                    </elementmatrix>
                </elementmatrices>
            </timestep>
            <timestep t="212">
                <triangle x1="27.6581374391617452" y1="-19.0348041511991006" z1="2.54074689327808478" x2="32.4675815239270804" y2="3.96902411029277058" z2="-8.78052211143005934" x3="31.4901882090252876" y3="0.867442031799880553" z3="-30.5389840066436697"/>
                <propermotioninfo haspm="0"/>
                <elementmatrices>
                    <elementmatrix referencename="Priacodon_LACM_120451_Upper_Reduced_M2_M3">
                        <column c="0" x="0.988708019256591797" y="0.132973745465278625" z="0.0690969005227088928" h="0"/>
                        <column c="1" x="-0.134877979755401611" y="0.990580081939697266" z="0.0236450321972370148" h="0"/>
                        <column c="2" x="-0.065301842987537384" y="-0.0326976850628852844" z="0.9973297119140625" h="0"/>
                        <column c="3" x="-0.497924815192285319" y="-7.62002431309215122" z="-21.045159702020964" h="1"/>
                    </elementmatrix>
                    <elementmatrix referencename="Priacodon_LACM_120451_lower_m3_reduced">
                        <column c="0" x="0.89803534582963862" y="-0.436148020859955909" z="-0.0575101864072175561" h="-8.04480831212499828e-17"/>
                        <column c="1" x="-0.391734965475392549" y="-0.73331513513371771" z="-0.555691127702963139" h="-3.93070550008442212e-17"/>
                        <column c="2" x="0.200190495440314198" y="0.521559024927902848" z="-0.829397340875647648" h="-5.47844613407655939e-17"/>
                        <column c="3" x="34.4444676015755533" y="-12.789714572121877" z="-15.097376204929315" h="0.999999999999993894"/>
                    </elementmatrix>
                </elementmatrices>
            </timestep>
            <timestep t="213">
                <triangle x1="27.7592833058480508" y1="-18.9555485915655346" z1="2.61144415393943863" x2="32.6039113472222937" y2="4.03686547676110052" z2="-8.71800743989367177" x3="31.5905862196512892" y3="0.935837927399013836" z3="-30.4749045865696289"/>
                <propermotioninfo haspm="0"/>
                <elementmatrices>
                    <elementmatrix referencename="Priacodon_LACM_120451_Upper_Reduced_M2_M3">
                        <column c="0" x="0.988708019256591797" y="0.132973745465278625" z="0.0690969005227088928" h="0"/>
                        <column c="1" x="-0.134877979755401611" y="0.990580081939697266" z="0.0236450321972370148" h="0"/>
                        <column c="2" x="-0.065301842987537384" y="-0.0326976850628852844" z="0.9973297119140625" h="0"/>
                        <column c="3" x="-0.497924815192285319" y="-7.62002431309215122" z="-21.045159702020964" h="1"/>
                    </elementmatrix>
                    <elementmatrix referencename="Priacodon_LACM_120451_lower_m3_reduced">
                        <column c="0" x="0.897000461619454459" y="-0.438117415366545304" z="-0.058679657523127815" h="-8.04480831212499828e-17"/>
                        <column c="1" x="-0.394083504496901771" y="-0.732496360535879409" z="-0.5551101451830186" h="-3.93070550008442212e-17"/>
                        <column c="2" x="0.200220786478152779" y="0.521058741558198091" z="-0.829704419964022888" h="-5.47844613407655939e-17"/>
                        <column c="3" x="34.5356385140530762" y="-12.7266237902467232" z="-15.0362274563113552" h="0.999999999999993894"/>
                    </elementmatrix>
                </elementmatrices>
            </timestep>
            <timestep t="214">
                <triangle x1="27.8604472055907806" y1="-18.8762542288173059" z1="2.68216453717136183" x2="32.7402231374610793" y2="4.10466804011475084" z2="-8.65551589092784823" x3="31.6909696255584485" y3="1.00427380510803843" z3="-30.4108002095112937"/>
                <propermotioninfo haspm="0"/>
                <elementmatrices>
                    <elementmatrix referencename="Priacodon_LACM_120451_Upper_Reduced_M2_M3">
                        <column c="0" x="0.988708019256591797" y="0.132973745465278625" z="0.0690969005227088928" h="0"/>
                        <column c="1" x="-0.134877979755401611" y="0.990580081939697266" z="0.0236450321972370148" h="0"/>
                        <column c="2" x="-0.065301842987537384" y="-0.0326976850628852844" z="0.9973297119140625" h="0"/>
                        <column c="3" x="-0.497924815192285319" y="-7.62002431309215122" z="-21.045159702020964" h="1"/>
                    </elementmatrix>
                    <elementmatrix referencename="Priacodon_LACM_120451_lower_m3_reduced">
                        <column c="0" x="0.895959702609700703" y="-0.440084624903406219" z="-0.0598475916238303055" h="-8.04480831212499828e-17"/>
                        <column c="1" x="-0.396429464973563517" y="-0.731672403289744366" z="-0.554526080148593614" h="-3.93070550008442212e-17"/>
                        <column c="2" x="0.200249570786842745" y="0.520558370586644004" z="-0.830011501252748918" h="-5.47844613407655939e-17"/>
                        <column c="3" x="34.6267793117877574" y="-12.6634730255291821" z="-14.975040986359863" h="0.999999999999993894"/>
                    </elementmatrix>
                </elementmatrices>
            </timestep>
            <timestep t="215">
                <triangle x1="27.9616292542569695" y1="-18.7969211008377748" z1="2.75290801584702649" x2="32.8765167787764057" y2="4.1724318382371095" z2="-8.59304743740577237" x3="31.7913385477596933" y3="1.07274969863481928" z3="-30.3466708589754255"/>
                <propermotioninfo haspm="0"/>
                <elementmatrices>
                    <elementmatrix referencename="Priacodon_LACM_120451_Upper_Reduced_M2_M3">
                        <column c="0" x="0.988708019256591797" y="0.132973745465278625" z="0.0690969005227088928" h="0"/>
                        <column c="1" x="-0.134877979755401611" y="0.990580081939697266" z="0.0236450321972370148" h="0"/>
                        <column c="2" x="-0.065301842987537384" y="-0.0326976850628852844" z="0.9973297119140625" h="0"/>
                        <column c="3" x="-0.497924815192285319" y="-7.62002431309215122" z="-21.045159702020964" h="1"/>
                    </elementmatrix>
                    <elementmatrix referencename="Priacodon_LACM_120451_lower_m3_reduced">
                        <column c="0" x="0.894913075662221336" y="-0.44204963650050022" z="-0.0610139810090014126" h="-8.04480831212499828e-17"/>
                        <column c="1" x="-0.398772831438190922" y="-0.730843268827757853" z="-0.553938936450495856" h="-3.93070550008442212e-17"/>
                        <column c="2" x="0.200276848176605876" y="0.520057915312244212" z="-0.830318582717203824" h="-5.47844613407655939e-17"/>
                        <column c="3" x="34.7178901767301085" y="-12.6002622094160337" z="-14.9138167593434812" h="0.999999999999993894"/>
                    </elementmatrix>
                </elementmatrices>
            </timestep>
            <timestep t="216">
                <triangle x1="28.0628295675940009" y1="-18.7175492457659196" z1="2.82367456268734074" x2="33.0127921554209038" y2="4.24015690926713162" z2="-8.53060205204833721" x3="31.8916931073634444" y3="1.1412656414233826" z3="-30.2825165186333933"/>
                <propermotioninfo haspm="0"/>
                <elementmatrices>
                    <elementmatrix referencename="Priacodon_LACM_120451_Upper_Reduced_M2_M3">
                        <column c="0" x="0.988708019256591797" y="0.132973745465278625" z="0.0690969005227088928" h="0"/>
                        <column c="1" x="-0.134877979755401611" y="0.990580081939697266" z="0.0236450321972370148" h="0"/>
                        <column c="2" x="-0.065301842987537384" y="-0.0326976850628852844" z="0.9973297119140625" h="0"/>
                        <column c="3" x="-0.497924815192285319" y="-7.62002431309215122" z="-21.045159702020964" h="1"/>
                    </elementmatrix>
                    <elementmatrix referencename="Priacodon_LACM_120451_lower_m3_reduced">
                        <column c="0" x="0.893860587677548057" y="-0.444012437202280175" z="-0.0621788179885021247" h="-8.04480831212499828e-17"/>
                        <column c="1" x="-0.401113588440700164" y="-0.730008962616498502" z="-0.553348717959831315" h="-3.93070550008442212e-17"/>
                        <column c="2" x="0.200302618467599197" y="0.519557379034557676" z="-0.830625662332764136" h="-5.47844613407655939e-17"/>
                        <column c="3" x="34.8089712910279729" y="-12.5369912737499831" z="-14.8525547397797855" h="0.999999999999993894"/>
                    </elementmatrix>
                </elementmatrices>
            </timestep>
            <timestep t="217">
                <triangle x1="28.1640482612288281" y1="-18.6381387019960094" z1="2.89446415026111303" x2="33.1490491517675849" y2="4.30784329159911916" z2="-8.46817970742436898" x3="31.9920334255727994" y3="1.20982166665372226" z3="-30.2183371723213625"/>
                <propermotioninfo haspm="0"/>
                <elementmatrices>
                    <elementmatrix referencename="Priacodon_LACM_120451_Upper_Reduced_M2_M3">
                        <column c="0" x="0.988708019256591797" y="0.132973745465278625" z="0.0690969005227088928" h="0"/>
                        <column c="1" x="-0.134877979755401611" y="0.990580081939697266" z="0.0236450321972370148" h="0"/>
                        <column c="2" x="-0.065301842987537384" y="-0.0326976850628852844" z="0.9973297119140625" h="0"/>
                        <column c="3" x="-0.497924815192285319" y="-7.62002431309215122" z="-21.045159702020964" h="1"/>
                    </elementmatrix>
                    <elementmatrix referencename="Priacodon_LACM_120451_lower_m3_reduced">
                        <column c="0" x="0.892802245594855326" y="-0.445973014067776063" z="-0.0633420948824285207" h="-8.04480831212499828e-17"/>
                        <column c="1" x="-0.403451720548211712" y="-0.729169490156643008" z="-0.552755428567978546" h="-3.93070550008442212e-17"/>
                        <column c="2" x="0.200326881489916508" y="0.519056765053677371" z="-0.830932738074818711" h="-5.47844613407655939e-17"/>
                        <column c="3" x="34.9000228370253325" y="-12.4736601507701224" z="-14.7912548924355338" h="0.999999999999993894"/>
                    </elementmatrix>
                </elementmatrices>
            </timestep>
            <timestep t="218">
                <triangle x1="28.2652854506672426" y1="-18.5586895081774514" z1="2.96527675098524579" x2="33.2852876523107" y2="4.37549102388243227" z2="-8.40578037595076033" x3="32.0923596236847786" y3="1.27841780724153686" z3="-30.1541328040403371"/>
                <propermotioninfo haspm="0"/>
                <elementmatrices>
                    <elementmatrix referencename="Priacodon_LACM_120451_Upper_Reduced_M2_M3">
                        <column c="0" x="0.988708019256591797" y="0.132973745465278625" z="0.0690969005227088928" h="0"/>
                        <column c="1" x="-0.134877979755401611" y="0.990580081939697266" z="0.0236450321972370148" h="0"/>
                        <column c="2" x="-0.065301842987537384" y="-0.0326976850628852844" z="0.9973297119140625" h="0"/>
                        <column c="3" x="-0.497924815192285319" y="-7.62002431309215122" z="-21.045159702020964" h="1"/>
                    </elementmatrix>
                    <elementmatrix referencename="Priacodon_LACM_120451_lower_m3_reduced">
                        <column c="0" x="0.891738056391913947" y="-0.447931354170679807" z="-0.0645038040211625141" h="-8.04480831212499828e-17"/>
                        <column c="1" x="-0.405787212345152026" y="-0.728324856982930258" z="-0.55215907218656235" h="-3.93070550008442212e-17"/>
                        <column c="2" x="0.200349637083588633" y="0.518556076670208976" z="-0.831239807918781826" h="-5.47844613407655939e-17"/>
                        <column c="3" x="34.9910449972611772" y="-12.4102687731123495" z="-14.7299171823268669" h="0.999999999999993894"/>
                    </elementmatrix>
                </elementmatrices>
            </timestep>
            <timestep t="219">
                <triangle x1="28.3665412512930502" y1="-18.4792017032144109" z1="3.03611233712491746" x2="33.4215075416664007" y2="4.44310014502128237" z2="-8.34340402989268171" x3="32.1926718230894764" y3="1.34705409583807345" z3="-30.0899033979563271"/>
                <propermotioninfo haspm="0"/>
                <elementmatrices>
                    <elementmatrix referencename="Priacodon_LACM_120451_Upper_Reduced_M2_M3">
                        <column c="0" x="0.988708019256591797" y="0.132973745465278625" z="0.0690969005227088928" h="0"/>
                        <column c="1" x="-0.134877979755401611" y="0.990580081939697266" z="0.0236450321972370148" h="0"/>
                        <column c="2" x="-0.065301842987537384" y="-0.0326976850628852844" z="0.9973297119140625" h="0"/>
                        <column c="3" x="-0.497924815192285319" y="-7.62002431309215122" z="-21.045159702020964" h="1"/>
                    </elementmatrix>
                    <elementmatrix referencename="Priacodon_LACM_120451_lower_m3_reduced">
                        <column c="0" x="0.890668027085046221" y="-0.449887444599429531" z="-0.0656639377454224238" h="-8.04480831212499828e-17"/>
                        <column c="1" x="-0.408120048433355642" y="-0.727475068664123481" z="-0.551559652747429352" h="-3.93070550008442212e-17"/>
                        <column c="2" x="0.200370885098585694" y="0.518055317185248332" z="-0.831546869840106839" h="-5.47844613407655939e-17"/>
                        <column c="3" x="35.0820379544681629" y="-12.3468170738098308" z="-14.6685415747195744" h="0.999999999999993894"/>
                    </elementmatrix>
                </elementmatrices>
            </timestep>
            <timestep t="220">
                <triangle x1="28.4738971776374825" y1="-18.3751957285475633" z1="3.12076757244450409" x2="33.5516273053035334" y2="4.48619109645631298" z2="-8.29484733301452515" x3="32.2918624821425553" y3="1.40850875959636257" z3="-30.0020188841577919"/>
                <propermotioninfo haspm="0"/>
                <elementmatrices>
                    <elementmatrix referencename="Priacodon_LACM_120451_Upper_Reduced_M2_M3">
                        <column c="0" x="0.988708019256591797" y="0.132973745465278625" z="0.0690969005227088928" h="0"/>
                        <column c="1" x="-0.134877979755401611" y="0.990580081939697266" z="0.0236450321972370148" h="0"/>
                        <column c="2" x="-0.065301842987537384" y="-0.0326976850628852844" z="0.9973297119140625" h="0"/>
                        <column c="3" x="-0.497924815192285319" y="-7.62002431309215122" z="-21.045159702020964" h="1"/>
                    </elementmatrix>
                    <elementmatrix referencename="Priacodon_LACM_120451_lower_m3_reduced">
                        <column c="0" x="0.889592164729077761" y="-0.451841272457297105" z="-0.0668224884063134128" h="-8.04480831212499828e-17"/>
                        <column c="1" x="-0.410450213432166477" y="-0.726620130802975273" z="-0.550957174202620803" h="-3.93070550008442212e-17"/>
                        <column c="2" x="0.200390625394816835" y="0.517554489900360459" z="-0.831853921814299402" h="-5.47844613407655939e-17"/>
                        <column c="3" x="35.1730018915715448" y="-12.2833049862934587" z="-14.6071280351293016" h="0.999999999999993894"/>
                    </elementmatrix>
                </elementmatrices>
            </timestep>
        </timesteps>
        <deltas count="0"/>
    </advancedtrajectory>
</trajectoryinfos>
