# Supplementary material for: Molar occlusion and jaw roll in early crown mammals
Source: Sci Rep. 2020 Dec 24;10:22378. doi: 10.1038/s41598-020-79159-4 (PMC7759581; doi:10.1038/s41598-020-79159-4)
Supplement: Supplementary file 12 — Supplementary Information 12. [file 41598_2020_79159_MOESM12_ESM.ofaproject › scenetree.xml]

<?xml version="1.0" encoding="UTF-8"?>
<!DOCTYPE ofaproject>
<project version="0.2">
    <sceneelements count="17">
        <element id="0" type="Coordinatesystem" name="Coordinatesystem"/>
        <element id="1" type="SceneVCGModel" name="Priacodon_LACM_120451_LOWER_Reduced_m2-4">
            <name>Priacodon_LACM_120451_LOWER_Reduced_m2-4</name>
            <opacity>1</opacity>
            <visible>1</visible>
            <boundingboxshown>0</boundingboxshown>
            <transform>
                <entry col="0" row="0">0.9730809926986693</entry>
                <entry col="1" row="0">0.1549606770277023</entry>
                <entry col="2" row="0">0.1705888211727142</entry>
                <entry col="3" row="0">22.43327903747559</entry>
                <entry col="0" row="1">0.008830667473375796</entry>
                <entry col="1" row="1">-0.7647261023521423</entry>
                <entry col="2" row="1">0.6442949771881102</entry>
                <entry col="3" row="1">-35.24732208251953</entry>
                <entry col="0" row="2">0.2302941083908081</entry>
                <entry col="1" row="2">-0.6254448294639586</entry>
                <entry col="2" row="2">-0.7455088496208191</entry>
                <entry col="3" row="2">-19.47776031494141</entry>
                <entry col="0" row="3">0</entry>
                <entry col="1" row="3">0</entry>
                <entry col="2" row="3">0</entry>
                <entry col="3" row="3">1</entry>
            </transform>
            <origin>
                <entry col="0" row="0">1</entry>
                <entry col="1" row="0">0</entry>
                <entry col="2" row="0">0</entry>
                <entry col="3" row="0">0</entry>
                <entry col="0" row="1">0</entry>
                <entry col="1" row="1">1</entry>
                <entry col="2" row="1">0</entry>
                <entry col="3" row="1">0</entry>
                <entry col="0" row="2">0</entry>
                <entry col="1" row="2">0</entry>
                <entry col="2" row="2">1</entry>
                <entry col="3" row="2">0</entry>
                <entry col="0" row="3">0</entry>
                <entry col="1" row="3">0</entry>
                <entry col="2" row="3">0</entry>
                <entry col="3" row="3">1</entry>
            </origin>
            <drawmode>6</drawmode>
            <wireframe>0</wireframe>
            <modelColor r="255" g="255" b="255"/>
            <clippingColor r="0" g="204" b="0"/>
            <ambientColor r="58" g="58" b="58"/>
            <diffuseColor r="140" g="140" b="140"/>
            <specularColor r="148" g="148" b="148"/>
            <shininess>128</shininess>
            <advancedColoring>1</advancedColoring>
            <preSetCenter x="9.4614" y="3.49885" z="8.16672"/>
            <filename>models/fa887866125c2d181e01a13e5bf6e100.ofamodel</filename>
        </element>
        <element id="2" type="SceneTrianglePath" name="SceneTrianglePath">
            <visible>1</visible>
            <scenetrianglepath radiusone="0" radiustwo="0" apexfrom="0" apexto="0"/>
            <radiusVisible>1</radiusVisible>
            <radiusColor r="255" g="255" b="255"/>
        </element>
        <element id="3" type="SceneTriangle" name="SceneTriangle">
            <name>SceneTriangle</name>
            <opacity>1</opacity>
            <visible>1</visible>
            <boundingboxshown>0</boundingboxshown>
            <transform>
                <entry col="0" row="0">0.5495097637176514</entry>
                <entry col="1" row="0">0.5907717347145081</entry>
                <entry col="2" row="0">-0.5907857418060303</entry>
                <entry col="3" row="0">23.42613983154297</entry>
                <entry col="0" row="1">0.5907717347145081</entry>
                <entry col="1" row="1">0.2252634763717651</entry>
                <entry col="2" row="1">0.7747548818588257</entry>
                <entry col="3" row="1">-13.21426868438721</entry>
                <entry col="0" row="2">0.5907857418060303</entry>
                <entry col="1" row="2">-0.7747548818588257</entry>
                <entry col="2" row="2">-0.2252267897129059</entry>
                <entry col="3" row="2">-53.4594841003418</entry>
                <entry col="0" row="3">0</entry>
                <entry col="1" row="3">0</entry>
                <entry col="2" row="3">0</entry>
                <entry col="3" row="3">1</entry>
            </transform>
            <origin>
                <entry col="0" row="0">1</entry>
                <entry col="1" row="0">0</entry>
                <entry col="2" row="0">0</entry>
                <entry col="3" row="0">1.795483946800232</entry>
                <entry col="0" row="1">0</entry>
                <entry col="1" row="1">1</entry>
                <entry col="2" row="1">0</entry>
                <entry col="3" row="1">-21.00037002563477</entry>
                <entry col="0" row="2">0</entry>
                <entry col="1" row="2">0</entry>
                <entry col="2" row="2">1</entry>
                <entry col="3" row="2">-17.83895301818848</entry>
                <entry col="0" row="3">0</entry>
                <entry col="1" row="3">0</entry>
                <entry col="2" row="3">0</entry>
                <entry col="3" row="3">1</entry>
            </origin>
            <points>
                <point idx="0" x="3.19983" y="23.1337" z="16.5026" h="1"/>
                <point idx="1" x="-6.7908" y="18.867" z="19.1753" h="1"/>
                <point idx="2" x="3.59097" y="-42.0007" z="-35.6779" h="1"/>
            </points>
            <boundingspherediameter>53.2834</boundingspherediameter>
            <elementmatrices>
                <elementmatrix referencename="Priacodon_LACM_120451_LOWER_Reduced_m2-4">
                    <column c="0" x="0.973080992698669434" y="0.00883066747337579727" z="0.230294108390808105" h="0"/>
                    <column c="1" x="0.154960677027702332" y="-0.764726102352142334" z="-0.62544482946395874" h="0"/>
                    <column c="2" x="0.170588821172714233" y="0.644294977188110352" z="-0.745508849620819092" h="0"/>
                    <column c="3" x="22.4332790374755859" y="-35.2473220825195312" z="-19.4777603149414062" h="1"/>
                </elementmatrix>
                <elementmatrix referencename="Priacodon_LACM_120451_Upper_Reduced_M2_M3">
                    <column c="0" x="0.988708019256591797" y="0.132973745465278625" z="0.0690969005227088928" h="0"/>
                    <column c="1" x="-0.134877979755401611" y="0.990580081939697266" z="0.0236450321972370148" h="0"/>
                    <column c="2" x="-0.065301842987537384" y="-0.0326976850628852844" z="0.9973297119140625" h="0"/>
                    <column c="3" x="-0.439637064933776855" y="-6.72801399230957031" z="-18.5815849304199219" h="1"/>
                </elementmatrix>
            </elementmatrices>
        </element>
        <element id="4" type="SceneTriangle" name="SceneTriangle_1">
            <name>SceneTriangle_1</name>
            <opacity>1</opacity>
            <visible>1</visible>
            <boundingboxshown>0</boundingboxshown>
            <transform>
                <entry col="0" row="0">0.5018648505210876</entry>
                <entry col="1" row="0">0.5996765494346619</entry>
                <entry col="2" row="0">-0.6233134865760803</entry>
                <entry col="3" row="0">22.60028266906738</entry>
                <entry col="0" row="1">0.5996765494346619</entry>
                <entry col="1" row="1">0.2780835926532745</entry>
                <entry col="2" row="1">0.7503716349601746</entry>
                <entry col="3" row="1">3.954055309295654</entry>
                <entry col="0" row="2">0.6233134865760803</entry>
                <entry col="1" row="2">-0.7503716349601746</entry>
                <entry col="2" row="2">-0.2200515866279602</entry>
                <entry col="3" row="2">-46.25131988525391</entry>
                <entry col="0" row="3">0</entry>
                <entry col="1" row="3">0</entry>
                <entry col="2" row="3">0</entry>
                <entry col="3" row="3">1</entry>
            </transform>
            <origin>
                <entry col="0" row="0">1</entry>
                <entry col="1" row="0">0</entry>
                <entry col="2" row="0">0</entry>
                <entry col="3" row="0">2.876903772354126</entry>
                <entry col="0" row="1">0</entry>
                <entry col="1" row="1">1</entry>
                <entry col="2" row="1">0</entry>
                <entry col="3" row="1">-21.85207176208496</entry>
                <entry col="0" row="2">0</entry>
                <entry col="1" row="2">0</entry>
                <entry col="2" row="2">1</entry>
                <entry col="3" row="2">-16.71427345275879</entry>
                <entry col="0" row="3">0</entry>
                <entry col="1" row="3">0</entry>
                <entry col="2" row="3">0</entry>
                <entry col="3" row="3">1</entry>
            </origin>
            <points>
                <point idx="0" x="2.59751" y="24.0597" z="15.101" h="1"/>
                <point idx="1" x="-8.35132" y="19.6444" z="18.3275" h="1"/>
                <point idx="2" x="5.75381" y="-43.7041" z="-33.4285" h="1"/>
            </points>
            <boundingspherediameter>42.2599</boundingspherediameter>
            <elementmatrices>
                <elementmatrix referencename="Priacodon_LACM_120451_LOWER_Reduced_m2-4">
                    <column c="0" x="0.973081005702906676" y="0.00883066719113430147" z="0.230294106865890552" h="0"/>
                    <column c="1" x="0.154960681664662314" y="-0.76472607757789024" z="-0.625444812441795395" h="0"/>
                    <column c="2" x="0.170588814047765241" y="0.644294998885817205" z="-0.745508826864218377" h="0"/>
                    <column c="3" x="21.6801162568845989" y="-17.8033324343200086" z="-11.8129236267087041" h="1"/>
                </elementmatrix>
                <elementmatrix referencename="Priacodon_LACM_120451_Upper_Reduced_M2_M3">
                    <column c="0" x="0.988708045416324288" y="0.132973752418400759" z="0.0690969036700767453" h="0"/>
                    <column c="1" x="-0.134877981294844573" y="0.990580053632370339" z="0.0236450313491445747" h="0"/>
                    <column c="2" x="-0.0653018459987901589" y="-0.0326976836097645565" z="0.997329699946659542" h="0"/>
                    <column c="3" x="-0.439637067350175992" y="-6.72801394553846688" z="-18.5815845144435769" h="1"/>
                </elementmatrix>
            </elementmatrices>
        </element>
        <element id="5" type="SceneTriangle" name="SceneTriangle_4">
            <name>SceneTriangle_4</name>
            <opacity>1</opacity>
            <visible>1</visible>
            <boundingboxshown>0</boundingboxshown>
            <transform>
                <entry col="0" row="0">0.5343958735466003</entry>
                <entry col="1" row="0">0.5948662161827087</entry>
                <entry col="2" row="0">-0.6004625558853149</entry>
                <entry col="3" row="0">26.4531135559082</entry>
                <entry col="0" row="1">0.5948662161827087</entry>
                <entry col="1" row="1">0.2399857342243195</entry>
                <entry col="2" row="1">0.7671642899513245</entry>
                <entry col="3" row="1">9.348675727844238</entry>
                <entry col="0" row="2">0.6004625558853149</entry>
                <entry col="1" row="2">-0.7671642899513245</entry>
                <entry col="2" row="2">-0.2256184071302414</entry>
                <entry col="3" row="2">-41.10239410400391</entry>
                <entry col="0" row="3">0</entry>
                <entry col="1" row="3">0</entry>
                <entry col="2" row="3">0</entry>
                <entry col="3" row="3">1</entry>
            </transform>
            <origin>
                <entry col="0" row="0">1</entry>
                <entry col="1" row="0">0</entry>
                <entry col="2" row="0">0</entry>
                <entry col="3" row="0">2.024873971939087</entry>
                <entry col="0" row="1">0</entry>
                <entry col="1" row="1">1</entry>
                <entry col="2" row="1">0</entry>
                <entry col="3" row="1">-20.87708854675293</entry>
                <entry col="0" row="2">0</entry>
                <entry col="1" row="2">0</entry>
                <entry col="2" row="2">1</entry>
                <entry col="3" row="2">-17.97478866577148</entry>
                <entry col="0" row="3">0</entry>
                <entry col="1" row="3">0</entry>
                <entry col="2" row="3">0</entry>
                <entry col="3" row="3">1</entry>
            </origin>
            <points>
                <point idx="0" x="3.09551" y="23.0492" z="16.5059" h="1"/>
                <point idx="1" x="-7.14526" y="18.7049" z="19.4437" h="1"/>
                <point idx="2" x="4.04975" y="-41.7542" z="-35.9496" h="1"/>
            </points>
            <boundingspherediameter>41.2272</boundingspherediameter>
            <elementmatrices>
                <elementmatrix referencename="Priacodon_LACM_120451_LOWER_Reduced_m2-4">
                    <column c="0" x="0.973081005702906676" y="0.00883066719113430147" z="0.230294106865890552" h="0"/>
                    <column c="1" x="0.154960681664662314" y="-0.76472607757789024" z="-0.625444812441795395" h="0"/>
                    <column c="2" x="0.170588814047765241" y="0.644294998885817205" z="-0.745508826864218377" h="0"/>
                    <column c="3" x="25.6378571766563752" y="-12.591403052151886" z="-7.03341101670686797" h="1"/>
                </elementmatrix>
                <elementmatrix referencename="Priacodon_LACM_120451_Upper_Reduced_M2_M3">
                    <column c="0" x="0.988708045416324288" y="0.132973752418400759" z="0.0690969036700767453" h="0"/>
                    <column c="1" x="-0.134877981294844573" y="0.990580053632370339" z="0.0236450313491445747" h="0"/>
                    <column c="2" x="-0.0653018459987901589" y="-0.0326976836097645565" z="0.997329699946659542" h="0"/>
                    <column c="3" x="-0.439637067350175992" y="-6.72801394553846688" z="-18.5815845144435769" h="1"/>
                </elementmatrix>
            </elementmatrices>
        </element>
        <element id="6" type="SceneVCGModel" name="Priacodon_LACM_120451_Upper_Reduced_M2_M3">
            <name>Priacodon_LACM_120451_Upper_Reduced_M2_M3</name>
            <opacity>1</opacity>
            <visible>1</visible>
            <boundingboxshown>0</boundingboxshown>
            <transform>
                <entry col="0" row="0">0.9887080192565917</entry>
                <entry col="1" row="0">-0.1348779797554016</entry>
                <entry col="2" row="0">-0.06530184298753737</entry>
                <entry col="3" row="0">-0.4396370649337769</entry>
                <entry col="0" row="1">0.1329737454652786</entry>
                <entry col="1" row="1">0.9905800819396972</entry>
                <entry col="2" row="1">-0.03269768506288528</entry>
                <entry col="3" row="1">-6.72801399230957</entry>
                <entry col="0" row="2">0.06909690052270889</entry>
                <entry col="1" row="2">0.02364503219723701</entry>
                <entry col="2" row="2">0.9973297119140625</entry>
                <entry col="3" row="2">-18.58158493041992</entry>
                <entry col="0" row="3">0</entry>
                <entry col="1" row="3">0</entry>
                <entry col="2" row="3">0</entry>
                <entry col="3" row="3">1</entry>
            </transform>
            <origin>
                <entry col="0" row="0">1</entry>
                <entry col="1" row="0">0</entry>
                <entry col="2" row="0">0</entry>
                <entry col="3" row="0">0</entry>
                <entry col="0" row="1">0</entry>
                <entry col="1" row="1">1</entry>
                <entry col="2" row="1">0</entry>
                <entry col="3" row="1">0</entry>
                <entry col="0" row="2">0</entry>
                <entry col="1" row="2">0</entry>
                <entry col="2" row="2">1</entry>
                <entry col="3" row="2">0</entry>
                <entry col="0" row="3">0</entry>
                <entry col="1" row="3">0</entry>
                <entry col="2" row="3">0</entry>
                <entry col="3" row="3">1</entry>
            </origin>
            <drawmode>6</drawmode>
            <wireframe>0</wireframe>
            <modelColor r="255" g="255" b="255"/>
            <clippingColor r="0" g="204" b="0"/>
            <ambientColor r="58" g="58" b="58"/>
            <diffuseColor r="140" g="140" b="140"/>
            <specularColor r="148" g="148" b="148"/>
            <shininess>128</shininess>
            <advancedColoring>1</advancedColoring>
            <preSetCenter x="4.90425" y="5.28583" z="4.19536"/>
            <filename>models/4d7cfc871c73c6f2873a4f774ec9293a.ofamodel</filename>
        </element>
        <element id="7" type="ScenePath" name="ScenePath">
            <visible>1</visible>
        </element>
        <element id="8" type="ScenePathPoint" name="ScenePathPoint_4">
            <name>ScenePathPoint_4</name>
            <opacity>1</opacity>
            <visible>1</visible>
            <boundingboxshown>0</boundingboxshown>
            <transform>
                <entry col="0" row="0">1</entry>
                <entry col="1" row="0">0</entry>
                <entry col="2" row="0">0</entry>
                <entry col="3" row="0">22.43330001831055</entry>
                <entry col="0" row="1">0</entry>
                <entry col="1" row="1">1</entry>
                <entry col="2" row="1">0</entry>
                <entry col="3" row="1">-35.24729919433594</entry>
                <entry col="0" row="2">0</entry>
                <entry col="1" row="2">0</entry>
                <entry col="2" row="2">1</entry>
                <entry col="3" row="2">-19.47769927978516</entry>
                <entry col="0" row="3">0</entry>
                <entry col="1" row="3">0</entry>
                <entry col="2" row="3">0</entry>
                <entry col="3" row="3">1</entry>
            </transform>
            <origin>
                <entry col="0" row="0">1</entry>
                <entry col="1" row="0">0</entry>
                <entry col="2" row="0">0</entry>
                <entry col="3" row="0">0</entry>
                <entry col="0" row="1">0</entry>
                <entry col="1" row="1">1</entry>
                <entry col="2" row="1">0</entry>
                <entry col="3" row="1">0</entry>
                <entry col="0" row="2">0</entry>
                <entry col="1" row="2">0</entry>
                <entry col="2" row="2">1</entry>
                <entry col="3" row="2">0</entry>
                <entry col="0" row="3">0</entry>
                <entry col="1" row="3">0</entry>
                <entry col="2" row="3">0</entry>
                <entry col="3" row="3">1</entry>
            </origin>
        </element>
        <element id="9" type="ScenePathPoint" name="ScenePathPoint_1">
            <name>ScenePathPoint_1</name>
            <opacity>1</opacity>
            <visible>1</visible>
            <boundingboxshown>0</boundingboxshown>
            <transform>
                <entry col="0" row="0">1</entry>
                <entry col="1" row="0">0</entry>
                <entry col="2" row="0">0</entry>
                <entry col="3" row="0">21.36639976501465</entry>
                <entry col="0" row="1">0</entry>
                <entry col="1" row="1">1</entry>
                <entry col="2" row="1">0</entry>
                <entry col="3" row="1">-18.347900390625</entry>
                <entry col="0" row="2">0</entry>
                <entry col="1" row="2">0</entry>
                <entry col="2" row="2">1</entry>
                <entry col="3" row="2">-12.22329998016357</entry>
                <entry col="0" row="3">0</entry>
                <entry col="1" row="3">0</entry>
                <entry col="2" row="3">0</entry>
                <entry col="3" row="3">1</entry>
            </transform>
            <origin>
                <entry col="0" row="0">1</entry>
                <entry col="1" row="0">0</entry>
                <entry col="2" row="0">0</entry>
                <entry col="3" row="0">0</entry>
                <entry col="0" row="1">0</entry>
                <entry col="1" row="1">1</entry>
                <entry col="2" row="1">0</entry>
                <entry col="3" row="1">0</entry>
                <entry col="0" row="2">0</entry>
                <entry col="1" row="2">0</entry>
                <entry col="2" row="2">1</entry>
                <entry col="3" row="2">0</entry>
                <entry col="0" row="3">0</entry>
                <entry col="1" row="3">0</entry>
                <entry col="2" row="3">0</entry>
                <entry col="3" row="3">1</entry>
            </origin>
        </element>
        <element id="10" type="ScenePathPoint" name="ScenePathPoint_2">
            <name>ScenePathPoint_2</name>
            <opacity>1</opacity>
            <visible>1</visible>
            <boundingboxshown>0</boundingboxshown>
            <transform>
                <entry col="0" row="0">1</entry>
                <entry col="1" row="0">0</entry>
                <entry col="2" row="0">0</entry>
                <entry col="3" row="0">20.19709968566895</entry>
                <entry col="0" row="1">0</entry>
                <entry col="1" row="1">1</entry>
                <entry col="2" row="1">0</entry>
                <entry col="3" row="1">-17.12919998168945</entry>
                <entry col="0" row="2">0</entry>
                <entry col="1" row="2">0</entry>
                <entry col="2" row="2">1</entry>
                <entry col="3" row="2">-11.99339962005615</entry>
                <entry col="0" row="3">0</entry>
                <entry col="1" row="3">0</entry>
                <entry col="2" row="3">0</entry>
                <entry col="3" row="3">1</entry>
            </transform>
            <origin>
                <entry col="0" row="0">1</entry>
                <entry col="1" row="0">0</entry>
                <entry col="2" row="0">0</entry>
                <entry col="3" row="0">0</entry>
                <entry col="0" row="1">0</entry>
                <entry col="1" row="1">1</entry>
                <entry col="2" row="1">0</entry>
                <entry col="3" row="1">0</entry>
                <entry col="0" row="2">0</entry>
                <entry col="1" row="2">0</entry>
                <entry col="2" row="2">1</entry>
                <entry col="3" row="2">0</entry>
                <entry col="0" row="3">0</entry>
                <entry col="1" row="3">0</entry>
                <entry col="2" row="3">0</entry>
                <entry col="3" row="3">1</entry>
            </origin>
        </element>
        <element id="11" type="ScenePathPoint" name="ScenePathPoint_3">
            <name>ScenePathPoint_3</name>
            <opacity>1</opacity>
            <visible>1</visible>
            <boundingboxshown>0</boundingboxshown>
            <transform>
                <entry col="0" row="0">1</entry>
                <entry col="1" row="0">0</entry>
                <entry col="2" row="0">0</entry>
                <entry col="3" row="0">25.6378002166748</entry>
                <entry col="0" row="1">0</entry>
                <entry col="1" row="1">1</entry>
                <entry col="2" row="1">0</entry>
                <entry col="3" row="1">-12.59140014648438</entry>
                <entry col="0" row="2">0</entry>
                <entry col="1" row="2">0</entry>
                <entry col="2" row="2">1</entry>
                <entry col="3" row="2">-7.03341007232666</entry>
                <entry col="0" row="3">0</entry>
                <entry col="1" row="3">0</entry>
                <entry col="2" row="3">0</entry>
                <entry col="3" row="3">1</entry>
            </transform>
            <origin>
                <entry col="0" row="0">1</entry>
                <entry col="1" row="0">0</entry>
                <entry col="2" row="0">0</entry>
                <entry col="3" row="0">0</entry>
                <entry col="0" row="1">0</entry>
                <entry col="1" row="1">1</entry>
                <entry col="2" row="1">0</entry>
                <entry col="3" row="1">0</entry>
                <entry col="0" row="2">0</entry>
                <entry col="1" row="2">0</entry>
                <entry col="2" row="2">1</entry>
                <entry col="3" row="2">0</entry>
                <entry col="0" row="3">0</entry>
                <entry col="1" row="3">0</entry>
                <entry col="2" row="3">0</entry>
                <entry col="3" row="3">1</entry>
            </origin>
        </element>
    </sceneelements>
    <scenetree>
        <item id="0"/>
        <item id="1" parent="0"/>
        <item id="2" parent="1"/>
        <item id="3" parent="2"/>
        <item id="4" parent="2"/>
        <item id="5" parent="2"/>
        <item id="6" parent="0"/>
        <item id="7" parent="0"/>
        <item id="8" parent="7"/>
        <item id="9" parent="7"/>
        <item id="10" parent="7"/>
        <item id="11" parent="7"/>
    </scenetree>
    <points>
        <point x="-0.7270524501800537" y="-0.6257071495056152" z="0.4438062608242035" referencename="Priacodon_LACM_120451_LOWER_Reduced_m2-4" hidden="0" faceindex="106204"/>
        <point x="-0.08375141769647598" y="-0.7976070046424866" z="-2.977221012115479" referencename="Priacodon_LACM_120451_LOWER_Reduced_m2-4" hidden="0" faceindex="6222"/>
    </points>
    <scenewindows>
        <window id="0">
            <transform>
                <entry col="0" row="0">-0.1400898986542869</entry>
                <entry col="1" row="0">-0.3802220574113812</entry>
                <entry col="2" row="0">0.9142242653489833</entry>
                <entry col="3" row="0">49.65737540849351</entry>
                <entry col="0" row="1">-0.8910023353009501</entry>
                <entry col="1" row="1">0.4511154070119856</entry>
                <entry col="2" row="1">0.05108549740057367</entry>
                <entry col="3" row="1">72.24015148196085</entry>
                <entry col="0" row="2">-0.4318444844886701</entry>
                <entry col="1" row="2">-0.8074193932611893</entry>
                <entry col="2" row="2">-0.401975452736169</entry>
                <entry col="3" row="2">0</entry>
                <entry col="0" row="3">0</entry>
                <entry col="1" row="3">0</entry>
                <entry col="2" row="3">0</entry>
                <entry col="3" row="3">1</entry>
            </transform>
            <scale>2.713699999999949</scale>
            <oldscale>2.695699999999949</oldscale>
        </window>
    </scenewindows>
</project>
