# Supplementary material for: Molar occlusion and jaw roll in early crown mammals
Source: Sci Rep. 2020 Dec 24;10:22378. doi: 10.1038/s41598-020-79159-4 (PMC7759581; doi:10.1038/s41598-020-79159-4)
Supplement: Supplementary file 12 — Supplementary Information 12. [file 41598_2020_79159_MOESM12_ESM.ofaproject › documents/master.xml]

<?xml version="1.0" encoding="UTF-8"?>
<!DOCTYPE ofadocuments>
<documents version="0.1">
    <document name="Report (02.08.2017 16:26:01)" ref="doc_1.bin"/>
    <document name="Report (02.08.2017 16:29:56)" ref="doc_2.bin"/>
    <document name="Report (02.08.2017 16:30:36)" ref="doc_3.bin"/>
    <document name="Report (02.08.2017 16:45:52)" ref="doc_4.bin"/>
    <document name="Report (02.08.2017 16:49:14)" ref="doc_5.bin"/>
    <document name="Report (02.08.2017 16:50:08)" ref="doc_6.bin"/>
    <document name="Report (02.08.2017 16:55:15)" ref="doc_7.bin"/>
    <document name="Report (02.08.2017 16:58:20)" ref="doc_8.bin"/>
    <document name="Report (02.08.2017 17:12:27)" ref="doc_9.bin"/>
    <document name="Report (02.08.2017 17:39:38)" ref="doc_10.bin"/>
    <document name="Report (02.08.2017 17:44:08)" ref="doc_11.bin"/>
    <document name="Report (02.08.2017 17:44:49)" ref="doc_12.bin"/>
    <document name="Report (02.08.2017 17:45:39)" ref="doc_13.bin"/>
    <document name="Report (02.08.2017 17:47:08)" ref="doc_14.bin"/>
    <document name="Report (02.08.2017 17:47:25)" ref="doc_15.bin"/>
    <document name="Report (02.08.2017 17:48:14)" ref="doc_16.bin"/>
    <document name="Report (02.08.2017 17:48:46)" ref="doc_17.bin"/>
    <document name="Report (02.08.2017 17:49:05)" ref="doc_18.bin"/>
    <document name="Report (02.08.2017 17:49:40)" ref="doc_19.bin"/>
    <document name="Report (02.08.2017 17:50:21)" ref="doc_20.bin"/>
    <document name="Report (02.08.2017 17:51:13)" ref="doc_21.bin"/>
    <document name="Report (02.08.2017 17:56:13)" ref="doc_22.bin"/>
    <document name="Report (02.08.2017 18:08:10)" ref="doc_23.bin"/>
    <document name="Report (02.08.2017 18:10:33)" ref="doc_24.bin"/>
    <document name="Report (02.08.2017 18:10:52)" ref="doc_25.bin"/>
    <document name="Report (02.08.2017 18:13:23)" ref="doc_26.bin"/>
    <document name="Report (02.08.2017 18:14:04)" ref="doc_27.bin"/>
    <document name="Report (02.08.2017 18:18:45)" ref="doc_28.bin"/>
    <document name="Report (02.08.2017 18:27:28)" ref="doc_29.bin"/>
    <document name="Report (02.08.2017 18:58:56)" ref="doc_30.bin"/>
    <document name="Report (02.11.2017 13:41:10)" ref="doc_31.bin"/>
    <document name="Report (02.11.2017 13:43:39)" ref="doc_32.bin"/>
    <document name="Report (02.11.2017 13:44:40)" ref="doc_33.bin"/>
    <document name="Report (02.11.2017 13:46:17)" ref="doc_34.bin"/>
    <document name="Report (02.11.2017 13:48:08)" ref="doc_35.bin"/>
    <document name="Report (02.11.2017 13:59:36)" ref="doc_36.bin"/>
    <document name="Report (02.11.2017 15:45:36)" ref="doc_37.bin"/>
    <document name="Report (02.11.2017 17:02:57)" ref="doc_38.bin"/>
    <document name="Report (02.11.2017 17:52:31)" ref="doc_39.bin"/>
    <document name="Report (02.11.2017 17:54:07)" ref="doc_40.bin"/>
    <document name="Report (02.11.2017 17:55:59)" ref="doc_41.bin"/>
    <document name="Report (02.11.2017 17:58:57)" ref="doc_42.bin"/>
    <document name="Report (02.11.2017 18:00:23)" ref="doc_43.bin"/>
    <document name="Report (02.11.2017 18:01:02)" ref="doc_44.bin"/>
    <document name="Report (02.11.2017 18:39:15)" ref="doc_45.bin"/>
    <document name="Report (02.11.2017 19:43:07)" ref="doc_46.bin"/>
    <document name="Report (03.08.2017 13:20:21)" ref="doc_47.bin"/>
    <document name="Report (03.11.2017 12:56:00)" ref="doc_48.bin"/>
    <document name="Report (03.11.2017 17:21:24)" ref="doc_49.bin"/>
    <document name="Report (12.09.2017 17:02:54)" ref="doc_50.bin"/>
    <document name="Report (12.09.2017 17:12:47)" ref="doc_51.bin"/>
    <document name="Report (12.09.2017 17:48:25)" ref="doc_52.bin"/>
    <document name="Report (12.09.2017 17:50:00)" ref="doc_53.bin"/>
    <document name="Report (12.09.2017 19:19:57)" ref="doc_54.bin"/>
    <document name="Report (13.03.2017 16:29:12)" ref="doc_55.bin"/>
    <document name="Report (13.03.2017 16:30:26)" ref="doc_56.bin"/>
    <document name="Report (13.03.2017 16:40:13)" ref="doc_57.bin"/>
    <document name="Report (13.09.2017 14:24:17)" ref="doc_58.bin"/>
    <document name="Report (13.09.2017 15:02:56)" ref="doc_59.bin"/>
    <document name="Report (13.09.2017 15:03:24)" ref="doc_60.bin"/>
    <document name="Report (13.09.2017 15:23:37)" ref="doc_61.bin"/>
    <document name="Report (13.09.2017 16:52:26)" ref="doc_62.bin"/>
    <document name="Report (13.09.2017 17:16:55)" ref="doc_63.bin"/>
    <document name="Report (13.09.2017 18:05:20)" ref="doc_64.bin"/>
    <document name="Report (13.09.2017 18:38:44)" ref="doc_65.bin"/>
    <document name="Report (15.08.2017 18:21:05)" ref="doc_66.bin"/>
    <document name="Report (16.08.2017 12:26:43)" ref="doc_67.bin"/>
    <document name="Report (16.08.2017 12:56:14)" ref="doc_68.bin"/>
    <document name="Report (16.08.2017 12:58:55)" ref="doc_69.bin"/>
    <document name="Report (16.08.2017 14:19:48)" ref="doc_70.bin"/>
    <document name="Report (16.08.2017 14:59:03)" ref="doc_71.bin"/>
    <document name="Report (16.08.2017 15:00:04)" ref="doc_72.bin"/>
    <document name="Report (16.08.2017 15:00:44)" ref="doc_73.bin"/>
    <document name="Report (16.08.2017 15:01:02)" ref="doc_74.bin"/>
    <document name="Report (16.08.2017 15:11:22)" ref="doc_75.bin"/>
    <document name="Report (16.08.2017 15:23:38)" ref="doc_76.bin"/>
    <document name="Report (16.08.2017 15:28:38)" ref="doc_77.bin"/>
    <document name="Report (17.08.2017 14:43:22)" ref="doc_78.bin"/>
    <document name="Report (17.08.2017 14:54:42)" ref="doc_79.bin"/>
</documents>
