# Supplementary material for: Molar occlusion and jaw roll in early crown mammals
Source: Sci Rep. 2020 Dec 24;10:22378. doi: 10.1038/s41598-020-79159-4 (PMC7759581; doi:10.1038/s41598-020-79159-4)
Supplement: Supplementary file 12 — Supplementary Information 12. [file 41598_2020_79159_MOESM12_ESM.ofaproject › trajectory/infos.xml]

<?xml version="1.0" encoding="UTF-8"?>
<!DOCTYPE ofatrajectory>
<trajectoryinfos version="0.6">
    <mode>1</mode>
    <advancedtrajectory>
        <lambda>0.01</lambda>
        <visible>1</visible>
        <timesteps triangles="281" elementmatrices="281">
            <timestep t="0">
                <triangle x1="28.2209587097167969" y1="-10.8179950714111328" z1="-51.8601531982421875" x2="18.6313209533691406" y2="-15.6105422973632812" z2="-55.0588111877441406" x3="20.7837677001953125" y3="-65.6864013671875" z3="10.5866012573242188"/>
                <propermotioninfo haspm="0"/>
                <elementmatrices>
                    <elementmatrix referencename="Priacodon_LACM_120451_LOWER_Reduced_m2-4">
                        <column c="0" x="0.973080992698669323" y="0.00883066747337579554" z="0.230294108390808078" h="0"/>
                        <column c="1" x="0.154960677027702304" y="-0.764726102352142334" z="-0.625444829463958629" h="0"/>
                        <column c="2" x="0.170588821172714206" y="0.644294977188110241" z="-0.745508849620819092" h="0"/>
                        <column c="3" x="22.4332790374755859" y="-35.2473220825195312" z="-19.4777603149414062" h="1"/>
                    </elementmatrix>
                    <elementmatrix referencename="Priacodon_LACM_120451_Upper_Reduced_M2_M3">
                        <column c="0" x="0.988708019256591686" y="0.132973745465278625" z="0.0690969005227088928" h="0"/>
                        <column c="1" x="-0.134877979755401611" y="0.990580081939697155" z="0.0236450321972370113" h="0"/>
                        <column c="2" x="-0.0653018429875373702" y="-0.0326976850628852844" z="0.9973297119140625" h="0"/>
                        <column c="3" x="-0.439637064933776855" y="-6.72801399230957031" z="-18.5815849304199219" h="1"/>
                    </elementmatrix>
                </elementmatrices>
            </timestep>
            <timestep t="1">
                <triangle x1="28.2145938873291016" y1="-10.7044267654418945" z1="-51.8121757507324219" x2="18.6268901824951172" y2="-15.4996891021728516" z2="-55.0125656127929688" x3="20.7717361450195312" y3="-65.5619277954101562" z3="10.6434850692749023"/>
                <propermotioninfo haspm="0"/>
                <elementmatrices>
                    <elementmatrix referencename="Priacodon_LACM_120451_LOWER_Reduced_m2-4">
                        <column c="0" x="0.973014366774207495" y="0.00908729521018091652" z="0.230565475550268462" h="0"/>
                        <column c="1" x="0.15530163312563075" y="-0.764817872677914345" z="-0.625248016492435665" h="0"/>
                        <column c="2" x="0.170658783806916764" y="0.644182468441306999" z="-0.74559005845322901" h="0"/>
                        <column c="3" x="22.4231055956886323" y="-35.1285155829236828" z="-19.4265126757883237" h="1"/>
                    </elementmatrix>
                    <elementmatrix referencename="Priacodon_LACM_120451_Upper_Reduced_M2_M3">
                        <column c="0" x="0.988708019256591686" y="0.132973745465278625" z="0.0690969005227088928" h="0"/>
                        <column c="1" x="-0.134877979755401611" y="0.990580081939697155" z="0.0236450321972370113" h="0"/>
                        <column c="2" x="-0.0653018429875373702" y="-0.0326976850628852844" z="0.9973297119140625" h="0"/>
                        <column c="3" x="-0.439637064933776855" y="-6.72801399230957031" z="-18.5815849304199219" h="1"/>
                    </elementmatrix>
                </elementmatrices>
            </timestep>
            <timestep t="2">
                <triangle x1="28.2082271575927734" y1="-10.5908575057983398" z1="-51.7641983032226562" x2="18.6224613189697266" y2="-15.3888349533081055" z2="-54.9663162231445312" x3="20.7596988677978516" y3="-65.4374465942382812" z3="10.7003641128540039"/>
                <propermotioninfo haspm="0"/>
                <elementmatrices>
                    <elementmatrix referencename="Priacodon_LACM_120451_LOWER_Reduced_m2-4">
                        <column c="0" x="0.972947609171760708" y="0.00934396289899732009" z="0.230836772554260328" h="0"/>
                        <column c="1" x="0.155642553792118304" y="-0.764909529812747069" z="-0.625051089429890738" h="0"/>
                        <column c="2" x="0.170728793566142067" y="0.644069958560646527" z="-0.745671225091204426" h="0"/>
                        <column c="3" x="22.412929566954702" y="-35.0097092879889615" z="-19.3752676993580124" h="1"/>
                    </elementmatrix>
                    <elementmatrix referencename="Priacodon_LACM_120451_Upper_Reduced_M2_M3">
                        <column c="0" x="0.988708019256591686" y="0.132973745465278625" z="0.0690969005227088928" h="0"/>
                        <column c="1" x="-0.134877979755401611" y="0.990580081939697155" z="0.0236450321972370113" h="0"/>
                        <column c="2" x="-0.0653018429875373702" y="-0.0326976850628852844" z="0.9973297119140625" h="0"/>
                        <column c="3" x="-0.439637064933776855" y="-6.72801399230957031" z="-18.5815849304199219" h="1"/>
                    </elementmatrix>
                </elementmatrices>
            </timestep>
            <timestep t="3">
                <triangle x1="28.2018623352050781" y1="-10.4772891998291016" z1="-51.7162246704101562" x2="18.6180324554443359" y2="-15.2779817581176758" z2="-54.9200706481933594" x3="20.7476577758789062" y3="-65.3129730224609375" z3="10.7572393417358398"/>
                <propermotioninfo haspm="0"/>
                <elementmatrices>
                    <elementmatrix referencename="Priacodon_LACM_120451_LOWER_Reduced_m2-4">
                        <column c="0" x="0.972880719902394109" y="0.00960067049728322713" z="0.231107999357817034" h="0"/>
                        <column c="1" x="0.155983438970658611" y="-0.765001073741448545" z="-0.624854048308963961" h="0"/>
                        <column c="2" x="0.170798850438786315" y="0.64395744756477713" z="-0.74575234952129188" h="0"/>
                        <column c="3" x="22.4027509520657695" y="-34.8909031988085019" z="-19.324025386335471" h="1"/>
                    </elementmatrix>
                    <elementmatrix referencename="Priacodon_LACM_120451_Upper_Reduced_M2_M3">
                        <column c="0" x="0.988708019256591686" y="0.132973745465278625" z="0.0690969005227088928" h="0"/>
                        <column c="1" x="-0.134877979755401611" y="0.990580081939697155" z="0.0236450321972370113" h="0"/>
                        <column c="2" x="-0.0653018429875373702" y="-0.0326976850628852844" z="0.9973297119140625" h="0"/>
                        <column c="3" x="-0.439637064933776855" y="-6.72801399230957031" z="-18.5815849304199219" h="1"/>
                    </elementmatrix>
                </elementmatrices>
            </timestep>
            <timestep t="4">
                <triangle x1="28.19549560546875" y1="-10.3637199401855469" z1="-51.6682472229003906" x2="18.6136035919189453" y2="-15.1671276092529297" z2="-54.8738212585449219" x3="20.7356090545654297" y3="-65.1884994506835938" z3="10.8141107559204102"/>
                <propermotioninfo haspm="0"/>
                <elementmatrices>
                    <elementmatrix referencename="Priacodon_LACM_120451_LOWER_Reduced_m2-4">
                        <column c="0" x="0.972813698977193719" y="0.00985741796249025616" z="0.231379155915983709" h="0"/>
                        <column c="1" x="0.156324288604751199" y="-0.7650925044488458" z="-0.624656893162314097" h="0"/>
                        <column c="2" x="0.170868954413237822" y="0.643844935472347446" z="-0.745833431730045682" h="0"/>
                        <column c="3" x="22.392569751814257" y="-34.7720973164753531" z="-19.2727857374052576" h="1"/>
                    </elementmatrix>
                    <elementmatrix referencename="Priacodon_LACM_120451_Upper_Reduced_M2_M3">
                        <column c="0" x="0.988708019256591686" y="0.132973745465278625" z="0.0690969005227088928" h="0"/>
                        <column c="1" x="-0.134877979755401611" y="0.990580081939697155" z="0.0236450321972370113" h="0"/>
                        <column c="2" x="-0.0653018429875373702" y="-0.0326976850628852844" z="0.9973297119140625" h="0"/>
                        <column c="3" x="-0.439637064933776855" y="-6.72801399230957031" z="-18.5815849304199219" h="1"/>
                    </elementmatrix>
                </elementmatrices>
            </timestep>
            <timestep t="5">
                <triangle x1="28.1891269683837891" y1="-10.2501516342163086" z1="-51.620269775390625" x2="18.6091747283935547" y2="-15.0562734603881836" z2="-54.8275718688964844" x3="20.7235565185546875" y3="-65.0640182495117188" z3="10.8709774017333984"/>
                <propermotioninfo haspm="0"/>
                <elementmatrices>
                    <elementmatrix referencename="Priacodon_LACM_120451_LOWER_Reduced_m2-4">
                        <column c="0" x="0.972746546407268542" y="0.0101142052520634164" z="0.231650242183817107" h="0"/>
                        <column c="1" x="0.156665102637901316" y="-0.765183821919784291" z="-0.624459624022619342" h="0"/>
                        <column c="2" x="0.170939105477877051" y="0.643732422302005336" z="-0.745914471704026472" h="0"/>
                        <column c="3" x="22.3823859669929952" y="-34.6532916420825359" z="-19.2215487532514864" h="1"/>
                    </elementmatrix>
                    <elementmatrix referencename="Priacodon_LACM_120451_Upper_Reduced_M2_M3">
                        <column c="0" x="0.988708019256591686" y="0.132973745465278625" z="0.0690969005227088928" h="0"/>
                        <column c="1" x="-0.134877979755401611" y="0.990580081939697155" z="0.0236450321972370113" h="0"/>
                        <column c="2" x="-0.0653018429875373702" y="-0.0326976850628852844" z="0.9973297119140625" h="0"/>
                        <column c="3" x="-0.439637064933776855" y="-6.72801399230957031" z="-18.5815849304199219" h="1"/>
                    </elementmatrix>
                </elementmatrices>
            </timestep>
            <timestep t="6">
                <triangle x1="28.1827602386474609" y1="-10.1365833282470703" z1="-51.572296142578125" x2="18.6047477722167969" y2="-14.9454193115234375" z2="-54.7813224792480469" x3="20.7114982604980469" y3="-64.9395370483398438" z3="10.9278392791748047"/>
                <propermotioninfo haspm="0"/>
                <elementmatrices>
                    <elementmatrix referencename="Priacodon_LACM_120451_LOWER_Reduced_m2-4">
                        <column c="0" x="0.972679262203749007" y="0.0103710323234411043" z="0.231921258116385698" h="0"/>
                        <column c="1" x="0.157005881013620285" y="-0.765275026139128567" z="-0.624262240922575984" h="0"/>
                        <column c="2" x="0.171009303621076747" y="0.643619908072400104" z="-0.745995469429801994" h="0"/>
                        <column c="3" x="22.3721995983952411" y="-34.5344861767230711" z="-19.1703144345578096" h="1"/>
                    </elementmatrix>
                    <elementmatrix referencename="Priacodon_LACM_120451_Upper_Reduced_M2_M3">
                        <column c="0" x="0.988708019256591686" y="0.132973745465278625" z="0.0690969005227088928" h="0"/>
                        <column c="1" x="-0.134877979755401611" y="0.990580081939697155" z="0.0236450321972370113" h="0"/>
                        <column c="2" x="-0.0653018429875373702" y="-0.0326976850628852844" z="0.9973297119140625" h="0"/>
                        <column c="3" x="-0.439637064933776855" y="-6.72801399230957031" z="-18.5815849304199219" h="1"/>
                    </elementmatrix>
                </elementmatrices>
            </timestep>
            <timestep t="7">
                <triangle x1="28.1763916015625" y1="-10.023015022277832" z1="-51.524322509765625" x2="18.6003208160400391" y2="-14.8345651626586914" z2="-54.7350730895996094" x3="20.6994342803955078" y3="-64.8150634765625" z3="10.9846973419189453"/>
                <propermotioninfo haspm="0"/>
                <elementmatrices>
                    <elementmatrix referencename="Priacodon_LACM_120451_LOWER_Reduced_m2-4">
                        <column c="0" x="0.972611846377786637" y="0.0106278991340551347" z="0.232192203668769442" h="0"/>
                        <column c="1" x="0.157346623675425318" y="-0.765366117091762166" z="-0.624064743894899521" h="0"/>
                        <column c="2" x="0.1710795488312018" y="0.643507392802179834" z="-0.746076424893947543" h="0"/>
                        <column c="3" x="22.36201064681471" y="-34.4156809214899226" z="-19.1190827820074816" h="1"/>
                    </elementmatrix>
                    <elementmatrix referencename="Priacodon_LACM_120451_Upper_Reduced_M2_M3">
                        <column c="0" x="0.988708019256591686" y="0.132973745465278625" z="0.0690969005227088928" h="0"/>
                        <column c="1" x="-0.134877979755401611" y="0.990580081939697155" z="0.0236450321972370113" h="0"/>
                        <column c="2" x="-0.0653018429875373702" y="-0.0326976850628852844" z="0.9973297119140625" h="0"/>
                        <column c="3" x="-0.439637064933776855" y="-6.72801399230957031" z="-18.5815849304199219" h="1"/>
                    </elementmatrix>
                </elementmatrices>
            </timestep>
            <timestep t="8">
                <triangle x1="28.1700210571289062" y1="-9.90944576263427734" z1="-51.476348876953125" x2="18.5958938598632812" y2="-14.7237119674682617" z2="-54.6888236999511719" x3="20.6873645782470703" y3="-64.690582275390625" z3="11.0415506362915039"/>
                <propermotioninfo haspm="0"/>
                <elementmatrices>
                    <elementmatrix referencename="Priacodon_LACM_120451_LOWER_Reduced_m2-4">
                        <column c="0" x="0.972544298940556051" y="0.0108848056413307359" z="0.232463078796060041" h="0"/>
                        <column c="1" x="0.157687330566839451" y="-0.76545709476258661" z="-0.623867132972324878" h="0"/>
                        <column c="2" x="0.171149841096609301" y="0.643394876509994162" z="-0.746157338083044852" h="0"/>
                        <column c="3" x="22.3518191130455151" y="-34.2968758774759905" z="-19.0678537962832806" h="1"/>
                    </elementmatrix>
                    <elementmatrix referencename="Priacodon_LACM_120451_Upper_Reduced_M2_M3">
                        <column c="0" x="0.988708019256591686" y="0.132973745465278625" z="0.0690969005227088928" h="0"/>
                        <column c="1" x="-0.134877979755401611" y="0.990580081939697155" z="0.0236450321972370113" h="0"/>
                        <column c="2" x="-0.0653018429875373702" y="-0.0326976850628852844" z="0.9973297119140625" h="0"/>
                        <column c="3" x="-0.439637064933776855" y="-6.72801399230957031" z="-18.5815849304199219" h="1"/>
                    </elementmatrix>
                </elementmatrices>
            </timestep>
            <timestep t="9">
                <triangle x1="28.1636524200439453" y1="-9.79587745666503906" z1="-51.428375244140625" x2="18.5914669036865234" y2="-14.6128578186035156" z2="-54.6425704956054688" x3="20.6752910614013672" y3="-64.56610107421875" z3="11.0984001159667969"/>
                <propermotioninfo haspm="0"/>
                <elementmatrices>
                    <elementmatrix referencename="Priacodon_LACM_120451_LOWER_Reduced_m2-4">
                        <column c="0" x="0.972476619903252626" y="0.0111417518026865493" z="0.232733883453361018" h="0"/>
                        <column c="1" x="0.158028001631391801" y="-0.765547959136522738" z="-0.623669408187604857" h="0"/>
                        <column c="2" x="0.171220180405648625" y="0.643282359214492394" z="-0.746238208983682982" h="0"/>
                        <column c="3" x="22.3416249978821924" y="-34.1780710457742245" z="-19.0166274780675337" h="1"/>
                    </elementmatrix>
                    <elementmatrix referencename="Priacodon_LACM_120451_Upper_Reduced_M2_M3">
                        <column c="0" x="0.988708019256591686" y="0.132973745465278625" z="0.0690969005227088928" h="0"/>
                        <column c="1" x="-0.134877979755401611" y="0.990580081939697155" z="0.0236450321972370113" h="0"/>
                        <column c="2" x="-0.0653018429875373702" y="-0.0326976850628852844" z="0.9973297119140625" h="0"/>
                        <column c="3" x="-0.439637064933776855" y="-6.72801399230957031" z="-18.5815849304199219" h="1"/>
                    </elementmatrix>
                </elementmatrices>
            </timestep>
            <timestep t="10">
                <triangle x1="28.1572818756103516" y1="-9.68230915069580078" z1="-51.380401611328125" x2="18.5870418548583984" y2="-14.5020036697387695" z2="-54.5963211059570312" x3="20.6632099151611328" y3="-64.4416275024414062" z3="11.1552448272705078"/>
                <propermotioninfo haspm="0"/>
                <elementmatrices>
                    <elementmatrix referencename="Priacodon_LACM_120451_LOWER_Reduced_m2-4">
                        <column c="0" x="0.972408809277093722" y="0.011398737575534645" z="0.233004617595787361" h="0"/>
                        <column c="1" x="0.158368636812617203" y="-0.765638710198510264" z="-0.623471569573511797" h="0"/>
                        <column c="2" x="0.171290566746661099" y="0.643169840934323167" z="-0.746319037582457656" h="0"/>
                        <column c="3" x="22.3314283021197468" y="-34.0592664274774322" z="-18.9654038280421666" h="1"/>
                    </elementmatrix>
                    <elementmatrix referencename="Priacodon_LACM_120451_Upper_Reduced_M2_M3">
                        <column c="0" x="0.988708019256591686" y="0.132973745465278625" z="0.0690969005227088928" h="0"/>
                        <column c="1" x="-0.134877979755401611" y="0.990580081939697155" z="0.0236450321972370113" h="0"/>
                        <column c="2" x="-0.0653018429875373702" y="-0.0326976850628852844" z="0.9973297119140625" h="0"/>
                        <column c="3" x="-0.439637064933776855" y="-6.72801399230957031" z="-18.5815849304199219" h="1"/>
                    </elementmatrix>
                </elementmatrices>
            </timestep>
            <timestep t="11">
                <triangle x1="28.1509113311767578" y1="-9.5687408447265625" z1="-51.332427978515625" x2="18.5826168060302734" y2="-14.3911495208740234" z2="-54.5500679016113281" x3="20.6511249542236328" y3="-64.3171463012695312" z3="11.2120857238769531"/>
                <propermotioninfo haspm="0"/>
                <elementmatrices>
                    <elementmatrix referencename="Priacodon_LACM_120451_LOWER_Reduced_m2-4">
                        <column c="0" x="0.972340867073319126" y="0.0116557629172805363" z="0.233275281178465854" h="0"/>
                        <column c="1" x="0.158709236054056707" y="-0.765729347933507665" z="-0.623273617162836802" h="0"/>
                        <column c="2" x="0.171361000107980666" y="0.643057321688136674" z="-0.746399823865971812" h="0"/>
                        <column c="3" x="22.3212290265535778" y="-33.9404620236784709" z="-18.9141828468886324" h="1"/>
                    </elementmatrix>
                    <elementmatrix referencename="Priacodon_LACM_120451_Upper_Reduced_M2_M3">
                        <column c="0" x="0.988708019256591686" y="0.132973745465278625" z="0.0690969005227088928" h="0"/>
                        <column c="1" x="-0.134877979755401611" y="0.990580081939697155" z="0.0236450321972370113" h="0"/>
                        <column c="2" x="-0.0653018429875373702" y="-0.0326976850628852844" z="0.9973297119140625" h="0"/>
                        <column c="3" x="-0.439637064933776855" y="-6.72801399230957031" z="-18.5815849304199219" h="1"/>
                    </elementmatrix>
                </elementmatrices>
            </timestep>
            <timestep t="12">
                <triangle x1="28.1445407867431641" y1="-9.45517253875732422" z1="-51.2844581604003906" x2="18.5781936645507812" y2="-14.2802953720092773" z2="-54.503814697265625" x3="20.6390342712402344" y3="-64.1926651000976562" z3="11.2689218521118164"/>
                <propermotioninfo haspm="0"/>
                <elementmatrices>
                    <elementmatrix referencename="Priacodon_LACM_120451_LOWER_Reduced_m2-4">
                        <column c="0" x="0.972272793303189942" y="0.0119128277853231684" z="0.233545874156534911" h="0"/>
                        <column c="1" x="0.159049799299257055" y="-0.765819872326491624" z="-0.623075550988389737" h="0"/>
                        <column c="2" x="0.171431480477933079" y="0.642944801494582219" z="-0.746480567820835716" h="0"/>
                        <column c="3" x="22.3110271719795072" y="-33.8216578354701056" z="-18.8629645352879294" h="1"/>
                    </elementmatrix>
                    <elementmatrix referencename="Priacodon_LACM_120451_Upper_Reduced_M2_M3">
                        <column c="0" x="0.988708019256591686" y="0.132973745465278625" z="0.0690969005227088928" h="0"/>
                        <column c="1" x="-0.134877979755401611" y="0.990580081939697155" z="0.0236450321972370113" h="0"/>
                        <column c="2" x="-0.0653018429875373702" y="-0.0326976850628852844" z="0.9973297119140625" h="0"/>
                        <column c="3" x="-0.439637064933776855" y="-6.72801399230957031" z="-18.5815849304199219" h="1"/>
                    </elementmatrix>
                </elementmatrices>
            </timestep>
            <timestep t="13">
                <triangle x1="28.1381683349609375" y1="-9.34160423278808594" z1="-51.2364845275878906" x2="18.5737686157226562" y2="-14.1694412231445312" z2="-54.4575614929199219" x3="20.6269378662109375" y3="-64.0681838989257812" z3="11.3257532119750977"/>
                <propermotioninfo haspm="0"/>
                <elementmatrices>
                    <elementmatrix referencename="Priacodon_LACM_120451_LOWER_Reduced_m2-4">
                        <column c="0" x="0.972204587977989032" y="0.0121699321370549382" z="0.23381639648514474" h="0"/>
                        <column c="1" x="0.159390326491771123" y="-0.765910283362458366" z="-0.622877371082999565" h="0"/>
                        <column c="2" x="0.171502007844836574" y="0.64283228037230955" z="-0.746561269433665853" h="0"/>
                        <column c="3" x="22.300822739193805" y="-33.7028538639451014" z="-18.8117488939206652" h="1"/>
                    </elementmatrix>
                    <elementmatrix referencename="Priacodon_LACM_120451_Upper_Reduced_M2_M3">
                        <column c="0" x="0.988708019256591686" y="0.132973745465278625" z="0.0690969005227088928" h="0"/>
                        <column c="1" x="-0.134877979755401611" y="0.990580081939697155" z="0.0236450321972370113" h="0"/>
                        <column c="2" x="-0.0653018429875373702" y="-0.0326976850628852844" z="0.9973297119140625" h="0"/>
                        <column c="3" x="-0.439637064933776855" y="-6.72801399230957031" z="-18.5815849304199219" h="1"/>
                    </elementmatrix>
                </elementmatrices>
            </timestep>
            <timestep t="14">
                <triangle x1="28.1317958831787109" y1="-9.22803592681884766" z1="-51.1885147094726562" x2="18.5693454742431641" y2="-14.0585870742797852" z2="-54.4113082885742188" x3="20.614837646484375" y3="-63.9436988830566406" z3="11.3825807571411133"/>
                <propermotioninfo haspm="0"/>
                <elementmatrices>
                    <elementmatrix referencename="Priacodon_LACM_120451_LOWER_Reduced_m2-4">
                        <column c="0" x="0.972136251109021132" y="0.0124270759298617025" z="0.234086848119457264" h="0"/>
                        <column c="1" x="0.159730817575157724" y="-0.766000581026422434" z="-0.622679077479513787" h="0"/>
                        <column c="2" x="0.171572582197001361" y="0.642719758339968972" z="-0.746641928691086587" h="0"/>
                        <column c="3" x="22.290615728993167" y="-33.5840501101961735" z="-18.7605359234669571" h="1"/>
                    </elementmatrix>
                    <elementmatrix referencename="Priacodon_LACM_120451_Upper_Reduced_M2_M3">
                        <column c="0" x="0.988708019256591686" y="0.132973745465278625" z="0.0690969005227088928" h="0"/>
                        <column c="1" x="-0.134877979755401611" y="0.990580081939697155" z="0.0236450321972370113" h="0"/>
                        <column c="2" x="-0.0653018429875373702" y="-0.0326976850628852844" z="0.9973297119140625" h="0"/>
                        <column c="3" x="-0.439637064933776855" y="-6.72801399230957031" z="-18.5815849304199219" h="1"/>
                    </elementmatrix>
                </elementmatrices>
            </timestep>
            <timestep t="15">
                <triangle x1="28.1254234313964844" y1="-9.11446762084960938" z1="-51.1405448913574219" x2="18.5649223327636719" y2="-13.9477319717407227" z2="-54.3650550842285156" x3="20.6027297973632812" y3="-63.8192176818847656" z3="11.4394044876098633"/>
                <propermotioninfo haspm="0"/>
                <elementmatrices>
                    <elementmatrix referencename="Priacodon_LACM_120451_LOWER_Reduced_m2-4">
                        <column c="0" x="0.972067782707613293" y="0.0126842591211227696" z="0.234357229014645951" h="0"/>
                        <column c="1" x="0.16007127249298167" y="-0.766090765303417576" z="-0.62248067021079867" h="0"/>
                        <column c="2" x="0.171643203522730103" y="0.642607235416210565" z="-0.746722545579728836" h="0"/>
                        <column c="3" x="22.2804061421746979" y="-33.4652465753160087" z="-18.7093256246064925" h="1"/>
                    </elementmatrix>
                    <elementmatrix referencename="Priacodon_LACM_120451_Upper_Reduced_M2_M3">
                        <column c="0" x="0.988708019256591686" y="0.132973745465278625" z="0.0690969005227088928" h="0"/>
                        <column c="1" x="-0.134877979755401611" y="0.990580081939697155" z="0.0236450321972370113" h="0"/>
                        <column c="2" x="-0.0653018429875373702" y="-0.0326976850628852844" z="0.9973297119140625" h="0"/>
                        <column c="3" x="-0.439637064933776855" y="-6.72801399230957031" z="-18.5815849304199219" h="1"/>
                    </elementmatrix>
                </elementmatrices>
            </timestep>
            <timestep t="16">
                <triangle x1="28.1190509796142578" y1="-9.00089931488037109" z1="-51.0925750732421875" x2="18.5605010986328125" y2="-13.8368778228759766" z2="-54.3188018798828125" x3="20.5906181335449219" y3="-63.6947364807128906" z3="11.4962234497070312"/>
                <propermotioninfo haspm="0"/>
                <elementmatrices>
                    <elementmatrix referencename="Priacodon_LACM_120451_LOWER_Reduced_m2-4">
                        <column c="0" x="0.971999182785113214" y="0.0129414816682109322" z="0.234627539125896206" h="0"/>
                        <column c="1" x="0.160411691188813765" y="-0.766180836178495639" z="-0.622282149309739907" h="0"/>
                        <column c="2" x="0.171713871810317525" y="0.642494711619684411" z="-0.746803120086230843" h="0"/>
                        <column c="3" x="22.2701939795359465" y="-33.3464432603972369" z="-18.6581179980185219" h="1"/>
                    </elementmatrix>
                    <elementmatrix referencename="Priacodon_LACM_120451_Upper_Reduced_M2_M3">
                        <column c="0" x="0.988708019256591686" y="0.132973745465278625" z="0.0690969005227088928" h="0"/>
                        <column c="1" x="-0.134877979755401611" y="0.990580081939697155" z="0.0236450321972370113" h="0"/>
                        <column c="2" x="-0.0653018429875373702" y="-0.0326976850628852844" z="0.9973297119140625" h="0"/>
                        <column c="3" x="-0.439637064933776855" y="-6.72801399230957031" z="-18.5815849304199219" h="1"/>
                    </elementmatrix>
                </elementmatrices>
            </timestep>
            <timestep t="17">
                <triangle x1="28.1126766204833984" y1="-8.88733100891113281" z1="-51.0446052551269531" x2="18.5560798645019531" y2="-13.7260236740112305" z2="-54.2725448608398438" x3="20.5785007476806641" y3="-63.57025146484375" z3="11.5530376434326172"/>
                <propermotioninfo haspm="0"/>
                <elementmatrices>
                    <elementmatrix referencename="Priacodon_LACM_120451_LOWER_Reduced_m2-4">
                        <column c="0" x="0.971930451352891578" y="0.0131987435284924501" z="0.234897778408405006" h="0"/>
                        <column c="1" x="0.1607520736062307" y="-0.766270793636727676" z="-0.6220835148092414" h="0"/>
                        <column c="2" x="0.17178458704805058" y="0.642382186969040925" z="-0.746883652197237069" h="0"/>
                        <column c="3" x="22.2599792418748876" y="-33.2276401665324883" z="-18.6069130443818658" h="1"/>
                    </elementmatrix>
                    <elementmatrix referencename="Priacodon_LACM_120451_Upper_Reduced_M2_M3">
                        <column c="0" x="0.988708019256591686" y="0.132973745465278625" z="0.0690969005227088928" h="0"/>
                        <column c="1" x="-0.134877979755401611" y="0.990580081939697155" z="0.0236450321972370113" h="0"/>
                        <column c="2" x="-0.0653018429875373702" y="-0.0326976850628852844" z="0.9973297119140625" h="0"/>
                        <column c="3" x="-0.439637064933776855" y="-6.72801399230957031" z="-18.5815849304199219" h="1"/>
                    </elementmatrix>
                </elementmatrices>
            </timestep>
            <timestep t="18">
                <triangle x1="28.1063022613525391" y1="-8.77376270294189453" z1="-50.9966392517089844" x2="18.5516586303710938" y2="-13.6151695251464844" z2="-54.226287841796875" x3="20.5663776397705078" y3="-63.445770263671875" z3="11.6098480224609375"/>
                <propermotioninfo haspm="0"/>
                <elementmatrices>
                    <elementmatrix referencename="Priacodon_LACM_120451_LOWER_Reduced_m2-4">
                        <column c="0" x="0.971861588422340161" y="0.013456044659327069" z="0.235167946817381179" h="0"/>
                        <column c="1" x="0.161092419688815408" y="-0.766360637663204058" z="-0.621884766742226147" h="0"/>
                        <column c="2" x="0.171855349224208448" y="0.642269661482930965" z="-0.746964141899400302" h="0"/>
                        <column c="3" x="22.2497619299899085" y="-33.1088372948143217" z="-18.5557107643748544" h="1"/>
                    </elementmatrix>
                    <elementmatrix referencename="Priacodon_LACM_120451_Upper_Reduced_M2_M3">
                        <column c="0" x="0.988708019256591686" y="0.132973745465278625" z="0.0690969005227088928" h="0"/>
                        <column c="1" x="-0.134877979755401611" y="0.990580081939697155" z="0.0236450321972370113" h="0"/>
                        <column c="2" x="-0.0653018429875373702" y="-0.0326976850628852844" z="0.9973297119140625" h="0"/>
                        <column c="3" x="-0.439637064933776855" y="-6.72801399230957031" z="-18.5815849304199219" h="1"/>
                    </elementmatrix>
                </elementmatrices>
            </timestep>
            <timestep t="19">
                <triangle x1="28.0999279022216797" y1="-8.66019439697265625" z1="-50.94866943359375" x2="18.5472373962402344" y2="-13.5043144226074219" z2="-54.1800308227539062" x3="20.5542488098144531" y3="-63.3212852478027344" z3="11.6666536331176758"/>
                <propermotioninfo haspm="0"/>
                <elementmatrices>
                    <elementmatrix referencename="Priacodon_LACM_120451_LOWER_Reduced_m2-4">
                        <column c="0" x="0.971792594004872834" y="0.0137133850180680295" z="0.235438044308045297" h="0"/>
                        <column c="1" x="0.161432729380156653" y="-0.766450368243033142" z="-0.62168590514163613" h="0"/>
                        <column c="2" x="0.171926158327062595" y="0.642157135180004945" z="-0.747044589179379326" h="0"/>
                        <column c="3" x="22.2395420446798404" y="-32.9900346463352747" z="-18.5045111586754309" h="1"/>
                    </elementmatrix>
                    <elementmatrix referencename="Priacodon_LACM_120451_Upper_Reduced_M2_M3">
                        <column c="0" x="0.988708019256591686" y="0.132973745465278625" z="0.0690969005227088928" h="0"/>
                        <column c="1" x="-0.134877979755401611" y="0.990580081939697155" z="0.0236450321972370113" h="0"/>
                        <column c="2" x="-0.0653018429875373702" y="-0.0326976850628852844" z="0.9973297119140625" h="0"/>
                        <column c="3" x="-0.439637064933776855" y="-6.72801399230957031" z="-18.5815849304199219" h="1"/>
                    </elementmatrix>
                </elementmatrices>
            </timestep>
            <timestep t="20">
                <triangle x1="28.0935516357421875" y1="-8.54662704467773438" z1="-50.9007034301757812" x2="18.5428180694580078" y2="-13.3934602737426758" z2="-54.1337738037109375" x3="20.5421142578125" y3="-63.1968002319335938" z3="11.7234554290771484"/>
                <propermotioninfo haspm="0"/>
                <elementmatrices>
                    <elementmatrix referencename="Priacodon_LACM_120451_LOWER_Reduced_m2-4">
                        <column c="0" x="0.971723468111925115" y="0.0139707645620620619" z="0.23570807083562953" h="0"/>
                        <column c="1" x="0.161773002623849249" y="-0.76653998536134238" z="-0.621486930040431762" h="0"/>
                        <column c="2" x="0.171997014344876686" y="0.642044608078913837" z="-0.747124994023840028" h="0"/>
                        <column c="3" x="22.2293195867439266" y="-32.8712322221878281" z="-18.4533142279610658" h="1"/>
                    </elementmatrix>
                    <elementmatrix referencename="Priacodon_LACM_120451_Upper_Reduced_M2_M3">
                        <column c="0" x="0.988708019256591686" y="0.132973745465278625" z="0.0690969005227088928" h="0"/>
                        <column c="1" x="-0.134877979755401611" y="0.990580081939697155" z="0.0236450321972370113" h="0"/>
                        <column c="2" x="-0.0653018429875373702" y="-0.0326976850628852844" z="0.9973297119140625" h="0"/>
                        <column c="3" x="-0.439637064933776855" y="-6.72801399230957031" z="-18.5815849304199219" h="1"/>
                    </elementmatrix>
                </elementmatrices>
            </timestep>
            <timestep t="21">
                <triangle x1="28.0871753692626953" y1="-8.43305873870849609" z1="-50.8527374267578125" x2="18.5383987426757812" y2="-13.2826061248779297" z2="-54.0875167846679688" x3="20.5299758911132812" y3="-63.0723152160644531" z3="11.7802524566650391"/>
                <propermotioninfo haspm="0"/>
                <elementmatrices>
                    <elementmatrix referencename="Priacodon_LACM_120451_LOWER_Reduced_m2-4">
                        <column c="0" x="0.971654210754954617" y="0.0142281832486494137" z="0.235978026355378012" h="0"/>
                        <column c="1" x="0.162113239363494227" y="-0.766629489003278208" z="-0.621287841471592217" h="0"/>
                        <column c="2" x="0.17206791726590645" y="0.641932080198308608" z="-0.747205356419455957" h="0"/>
                        <column c="3" x="22.219094556981851" y="-32.752430023464477" z="-18.4021199729087748" h="1"/>
                    </elementmatrix>
                    <elementmatrix referencename="Priacodon_LACM_120451_Upper_Reduced_M2_M3">
                        <column c="0" x="0.988708019256591686" y="0.132973745465278625" z="0.0690969005227088928" h="0"/>
                        <column c="1" x="-0.134877979755401611" y="0.990580081939697155" z="0.0236450321972370113" h="0"/>
                        <column c="2" x="-0.0653018429875373702" y="-0.0326976850628852844" z="0.9973297119140625" h="0"/>
                        <column c="3" x="-0.439637064933776855" y="-6.72801399230957031" z="-18.5815849304199219" h="1"/>
                    </elementmatrix>
                </elementmatrices>
            </timestep>
            <timestep t="22">
                <triangle x1="28.0807991027832031" y1="-8.31949043273925781" z1="-50.8047714233398438" x2="18.5339794158935547" y2="-13.1717510223388672" z2="-54.041259765625" x3="20.5178318023681641" y3="-62.9478302001953125" z3="11.8370447158813477"/>
                <propermotioninfo haspm="0"/>
                <elementmatrices>
                    <elementmatrix referencename="Priacodon_LACM_120451_LOWER_Reduced_m2-4">
                        <column c="0" x="0.971584821945440158" y="0.0144856410351638341" z="0.236247910822546536" h="0"/>
                        <column c="1" x="0.162453439542698391" y="-0.766718879154005495" z="-0.621088639468116321" h="0"/>
                        <column c="2" x="0.172138867078400121" y="0.641819551556840451" z="-0.747285676352907213" h="0"/>
                        <column c="3" x="22.2088669561937166" y="-32.6336280512576167" z="-18.3509283941951544" h="1"/>
                    </elementmatrix>
                    <elementmatrix referencename="Priacodon_LACM_120451_Upper_Reduced_M2_M3">
                        <column c="0" x="0.988708019256591686" y="0.132973745465278625" z="0.0690969005227088928" h="0"/>
                        <column c="1" x="-0.134877979755401611" y="0.990580081939697155" z="0.0236450321972370113" h="0"/>
                        <column c="2" x="-0.0653018429875373702" y="-0.0326976850628852844" z="0.9973297119140625" h="0"/>
                        <column c="3" x="-0.439637064933776855" y="-6.72801399230957031" z="-18.5815849304199219" h="1"/>
                    </elementmatrix>
                </elementmatrices>
            </timestep>
            <timestep t="23">
                <triangle x1="28.0744228363037109" y1="-8.20592308044433594" z1="-50.756805419921875" x2="18.5295600891113281" y2="-13.0608968734741211" z2="-53.9950027465820312" x3="20.5056800842285156" y3="-62.8233413696289062" z3="11.8938331604003906"/>
                <propermotioninfo haspm="0"/>
                <elementmatrices>
                    <elementmatrix referencename="Priacodon_LACM_120451_LOWER_Reduced_m2-4">
                        <column c="0" x="0.971515301694883093" y="0.014743137878932595" z="0.23651772419240269" h="0"/>
                        <column c="1" x="0.162793603105074847" y="-0.766808155798708313" z="-0.620889324063020664" h="0"/>
                        <column c="2" x="0.172209863770597965" y="0.641707022173160224" z="-0.747365953810881001" h="0"/>
                        <column c="3" x="22.1986367851800495" y="-32.5148263066596286" z="-18.2997394924963785" h="1"/>
                    </elementmatrix>
                    <elementmatrix referencename="Priacodon_LACM_120451_Upper_Reduced_M2_M3">
                        <column c="0" x="0.988708019256591686" y="0.132973745465278625" z="0.0690969005227088928" h="0"/>
                        <column c="1" x="-0.134877979755401611" y="0.990580081939697155" z="0.0236450321972370113" h="0"/>
                        <column c="2" x="-0.0653018429875373702" y="-0.0326976850628852844" z="0.9973297119140625" h="0"/>
                        <column c="3" x="-0.439637064933776855" y="-6.72801399230957031" z="-18.5815849304199219" h="1"/>
                    </elementmatrix>
                </elementmatrices>
            </timestep>
            <timestep t="24">
                <triangle x1="28.0680446624755859" y1="-8.09235477447509766" z1="-50.7088394165039062" x2="18.5251426696777344" y2="-12.9500417709350586" z2="-53.9487419128417969" x3="20.4935264587402344" y3="-62.6988563537597656" z3="11.950617790222168"/>
                <propermotioninfo haspm="0"/>
                <elementmatrices>
                    <elementmatrix referencename="Priacodon_LACM_120451_LOWER_Reduced_m2-4">
                        <column c="0" x="0.971445650014805762" y="0.0150006737372764994" z="0.236787466420225884" h="0"/>
                        <column c="1" x="0.163133729994242666" y="-0.766897318922589166" z="-0.620689895289341487" h="0"/>
                        <column c="2" x="0.172280907330732536" y="0.641594492065919786" z="-0.747446188780071741" h="0"/>
                        <column c="3" x="22.1884040447417981" y="-32.396024790762894" z="-18.2485532684880987" h="1"/>
                    </elementmatrix>
                    <elementmatrix referencename="Priacodon_LACM_120451_Upper_Reduced_M2_M3">
                        <column c="0" x="0.988708019256591686" y="0.132973745465278625" z="0.0690969005227088928" h="0"/>
                        <column c="1" x="-0.134877979755401611" y="0.990580081939697155" z="0.0236450321972370113" h="0"/>
                        <column c="2" x="-0.0653018429875373702" y="-0.0326976850628852844" z="0.9973297119140625" h="0"/>
                        <column c="3" x="-0.439637064933776855" y="-6.72801399230957031" z="-18.5815849304199219" h="1"/>
                    </elementmatrix>
                </elementmatrices>
            </timestep>
            <timestep t="25">
                <triangle x1="28.0616664886474609" y1="-7.97878694534301758" z1="-50.6608734130859375" x2="18.5207252502441406" y2="-12.8391876220703125" z2="-53.9024810791015625" x3="20.4813652038574219" y3="-62.5743675231933594" z3="12.0073976516723633"/>
                <propermotioninfo haspm="0"/>
                <elementmatrices>
                    <elementmatrix referencename="Priacodon_LACM_120451_LOWER_Reduced_m2-4">
                        <column c="0" x="0.971375866916752928" y="0.0152582485675098727" z="0.237057137461307244" h="0"/>
                        <column c="1" x="0.163473820153826943" y="-0.766986368510869765" z="-0.620490353180133014" h="0"/>
                        <column c="2" x="0.172351997747028612" y="0.641481961253770328" z="-0.747526381247180627" h="0"/>
                        <column c="3" x="22.1781687356803516" y="-32.2772235046596947" z="-18.1973697228456039" h="1"/>
                    </elementmatrix>
                    <elementmatrix referencename="Priacodon_LACM_120451_Upper_Reduced_M2_M3">
                        <column c="0" x="0.988708019256591686" y="0.132973745465278625" z="0.0690969005227088928" h="0"/>
                        <column c="1" x="-0.134877979755401611" y="0.990580081939697155" z="0.0236450321972370113" h="0"/>
                        <column c="2" x="-0.0653018429875373702" y="-0.0326976850628852844" z="0.9973297119140625" h="0"/>
                        <column c="3" x="-0.439637064933776855" y="-6.72801399230957031" z="-18.5815849304199219" h="1"/>
                    </elementmatrix>
                </elementmatrices>
            </timestep>
            <timestep t="26">
                <triangle x1="28.0552883148193359" y1="-7.8652191162109375" z1="-50.6129112243652344" x2="18.5163078308105469" y2="-12.72833251953125" z2="-53.8562202453613281" x3="20.4691982269287109" y3="-62.4498825073242188" z3="12.0641727447509766"/>
                <propermotioninfo haspm="0"/>
                <elementmatrices>
                    <elementmatrix referencename="Priacodon_LACM_120451_LOWER_Reduced_m2-4">
                        <column c="0" x="0.971305952412290785" y="0.0155158623269405927" z="0.237326737270949772" h="0"/>
                        <column c="1" x="0.163813873527458992" y="-0.767075304548790138" z="-0.620290697768468569" h="0"/>
                        <column c="2" x="0.172423135007703177" y="0.641369429755363596" z="-0.74760653119891618" h="0"/>
                        <column c="3" x="22.1679308587975221" y="-32.1584224494423125" z="-18.1461888562437075" h="1"/>
                    </elementmatrix>
                    <elementmatrix referencename="Priacodon_LACM_120451_Upper_Reduced_M2_M3">
                        <column c="0" x="0.988708019256591686" y="0.132973745465278625" z="0.0690969005227088928" h="0"/>
                        <column c="1" x="-0.134877979755401611" y="0.990580081939697155" z="0.0236450321972370113" h="0"/>
                        <column c="2" x="-0.0653018429875373702" y="-0.0326976850628852844" z="0.9973297119140625" h="0"/>
                        <column c="3" x="-0.439637064933776855" y="-6.72801399230957031" z="-18.5815849304199219" h="1"/>
                    </elementmatrix>
                </elementmatrices>
            </timestep>
            <timestep t="27">
                <triangle x1="28.0489082336425781" y1="-7.75165176391601562" z1="-50.5649452209472656" x2="18.5118923187255859" y2="-12.6174774169921875" z2="-53.8099594116210938" x3="20.4570274353027344" y3="-62.3253936767578125" z3="12.1209440231323242"/>
                <propermotioninfo haspm="0"/>
                <elementmatrices>
                    <elementmatrix referencename="Priacodon_LACM_120451_LOWER_Reduced_m2-4">
                        <column c="0" x="0.971235906513007508" y="0.015773514972870082" z="0.237596265804468243" h="0"/>
                        <column c="1" x="0.164153890058776092" y="-0.767164127021610076" z="-0.620090929087440901" h="0"/>
                        <column c="2" x="0.172494319100965438" y="0.641256897589351005" z="-0.747686638621993582" h="0"/>
                        <column c="3" x="22.15769041489553" y="-32.0396216262029725" z="-18.0950106693567641" h="1"/>
                    </elementmatrix>
                    <elementmatrix referencename="Priacodon_LACM_120451_Upper_Reduced_M2_M3">
                        <column c="0" x="0.988708019256591686" y="0.132973745465278625" z="0.0690969005227088928" h="0"/>
                        <column c="1" x="-0.134877979755401611" y="0.990580081939697155" z="0.0236450321972370113" h="0"/>
                        <column c="2" x="-0.0653018429875373702" y="-0.0326976850628852844" z="0.9973297119140625" h="0"/>
                        <column c="3" x="-0.439637064933776855" y="-6.72801399230957031" z="-18.5815849304199219" h="1"/>
                    </elementmatrix>
                </elementmatrices>
            </timestep>
            <timestep t="28">
                <triangle x1="28.0425300598144531" y1="-7.63808393478393555" z1="-50.5169830322265625" x2="18.507476806640625" y2="-12.5066232681274414" z2="-53.7636985778808594" x3="20.4448509216308594" y3="-62.2009048461914062" z3="12.1777105331420898"/>
                <propermotioninfo haspm="0"/>
                <elementmatrices>
                    <elementmatrix referencename="Priacodon_LACM_120451_LOWER_Reduced_m2-4">
                        <column c="0" x="0.971165729230513031" y="0.0160312064625933136" z="0.23786572301718914" h="0"/>
                        <column c="1" x="0.164493869691421796" y="-0.767252835914607134" z="-0.619891047170160414" h="0"/>
                        <column c="2" x="0.172565550015017027" y="0.641144364774384412" z="-0.747766703503135677" h="0"/>
                        <column c="3" x="22.1474474047770329" y="-31.9208210360338818" z="-18.0438351628586986" h="1"/>
                    </elementmatrix>
                    <elementmatrix referencename="Priacodon_LACM_120451_Upper_Reduced_M2_M3">
                        <column c="0" x="0.988708019256591686" y="0.132973745465278625" z="0.0690969005227088928" h="0"/>
                        <column c="1" x="-0.134877979755401611" y="0.990580081939697155" z="0.0236450321972370113" h="0"/>
                        <column c="2" x="-0.0653018429875373702" y="-0.0326976850628852844" z="0.9973297119140625" h="0"/>
                        <column c="3" x="-0.439637064933776855" y="-6.72801399230957031" z="-18.5815849304199219" h="1"/>
                    </elementmatrix>
                </elementmatrices>
            </timestep>
            <timestep t="29">
                <triangle x1="28.0361480712890625" y1="-7.52451610565185547" z1="-50.4690208435058594" x2="18.5030612945556641" y2="-12.3957681655883789" z2="-53.717437744140625" x3="20.4326686859130859" y3="-62.076416015625" z3="12.2344722747802734"/>
                <propermotioninfo haspm="0"/>
                <elementmatrices>
                    <elementmatrix referencename="Priacodon_LACM_120451_LOWER_Reduced_m2-4">
                        <column c="0" x="0.971095420576438606" y="0.0162889367533988194" z="0.238135108864451078" h="0"/>
                        <column c="1" x="0.164833812369045513" y="-0.767341431213078073" z="-0.619691052049757052" h="0"/>
                        <column c="2" x="0.172636827738051529" y="0.64103183132911612" z="-0.747846725829071635" h="0"/>
                        <column c="3" x="22.1372018292451251" y="-31.8020206800271907" z="-17.9926623374230097" h="1"/>
                    </elementmatrix>
                    <elementmatrix referencename="Priacodon_LACM_120451_Upper_Reduced_M2_M3">
                        <column c="0" x="0.988708019256591686" y="0.132973745465278625" z="0.0690969005227088928" h="0"/>
                        <column c="1" x="-0.134877979755401611" y="0.990580081939697155" z="0.0236450321972370113" h="0"/>
                        <column c="2" x="-0.0653018429875373702" y="-0.0326976850628852844" z="0.9973297119140625" h="0"/>
                        <column c="3" x="-0.439637064933776855" y="-6.72801399230957031" z="-18.5815849304199219" h="1"/>
                    </elementmatrix>
                </elementmatrices>
            </timestep>
            <timestep t="30">
                <triangle x1="28.0297679901123047" y1="-7.41094827651977539" z1="-50.4210586547851562" x2="18.4986457824707031" y2="-12.2849130630493164" z2="-53.6711769104003906" x3="20.4204807281494141" y3="-61.9519271850585938" z3="12.2912302017211914"/>
                <propermotioninfo haspm="0"/>
                <elementmatrices>
                    <elementmatrix referencename="Priacodon_LACM_120451_LOWER_Reduced_m2-4">
                        <column c="0" x="0.971024980562438023" y="0.0165467058025687078" z="0.238404423301604135" h="0"/>
                        <column c="1" x="0.165173718035303091" y="-0.767429912902338529" z="-0.61949094375937952" h="0"/>
                        <column c="2" x="0.172708152258254977" y="0.640919297272197652" z="-0.747926705586538398" h="0"/>
                        <column c="3" x="22.1269536891033098" y="-31.6832205592750213" z="-17.9414921937227199" h="1"/>
                    </elementmatrix>
                    <elementmatrix referencename="Priacodon_LACM_120451_Upper_Reduced_M2_M3">
                        <column c="0" x="0.988708019256591686" y="0.132973745465278625" z="0.0690969005227088928" h="0"/>
                        <column c="1" x="-0.134877979755401611" y="0.990580081939697155" z="0.0236450321972370113" h="0"/>
                        <column c="2" x="-0.0653018429875373702" y="-0.0326976850628852844" z="0.9973297119140625" h="0"/>
                        <column c="3" x="-0.439637064933776855" y="-6.72801399230957031" z="-18.5815849304199219" h="1"/>
                    </elementmatrix>
                </elementmatrices>
            </timestep>
            <timestep t="31">
                <triangle x1="28.0233879089355469" y1="-7.29738092422485352" z1="-50.3730964660644531" x2="18.494232177734375" y2="-12.1740579605102539" z2="-53.6249122619628906" x3="20.4082889556884766" y3="-61.8274383544921875" z3="12.3479843139648438"/>
                <propermotioninfo haspm="0"/>
                <elementmatrices>
                    <elementmatrix referencename="Priacodon_LACM_120451_LOWER_Reduced_m2-4">
                        <column c="0" x="0.970954409200186386" y="0.016804513567378665" z="0.238673666284010405" h="0"/>
                        <column c="1" x="0.165513586633856291" y="-0.767518280967723232" z="-0.619290722332194621" h="0"/>
                        <column c="2" x="0.172779523563805548" y="0.640806762622281645" z="-0.748006642762279128" h="0"/>
                        <column c="3" x="22.1167029851555199" y="-31.5644206748694423" z="-17.8903247324304253" h="1"/>
                    </elementmatrix>
                    <elementmatrix referencename="Priacodon_LACM_120451_Upper_Reduced_M2_M3">
                        <column c="0" x="0.988708019256591686" y="0.132973745465278625" z="0.0690969005227088928" h="0"/>
                        <column c="1" x="-0.134877979755401611" y="0.990580081939697155" z="0.0236450321972370113" h="0"/>
                        <column c="2" x="-0.0653018429875373702" y="-0.0326976850628852844" z="0.9973297119140625" h="0"/>
                        <column c="3" x="-0.439637064933776855" y="-6.72801399230957031" z="-18.5815849304199219" h="1"/>
                    </elementmatrix>
                </elementmatrices>
            </timestep>
            <timestep t="32">
                <triangle x1="28.0170059204101562" y1="-7.18381309509277344" z1="-50.3251380920410156" x2="18.4898185729980469" y2="-12.0632038116455078" z2="-53.5786476135253906" x3="20.3960895538330078" y3="-61.7029457092285156" z3="12.4047327041625977"/>
                <propermotioninfo haspm="0"/>
                <elementmatrices>
                    <elementmatrix referencename="Priacodon_LACM_120451_LOWER_Reduced_m2-4">
                        <column c="0" x="0.970883706501380672" y="0.0170623600050979485" z="0.238942837767043864" h="0"/>
                        <column c="1" x="0.165853418108373007" y="-0.767606535394585343" z="-0.619090387801388808" h="0"/>
                        <column c="2" x="0.172850941642873762" y="0.640694227398019955" z="-0.748086537343044977" h="0"/>
                        <column c="3" x="22.1064497182061181" y="-31.4456210279025044" z="-17.8391599542182675" h="1"/>
                    </elementmatrix>
                    <elementmatrix referencename="Priacodon_LACM_120451_Upper_Reduced_M2_M3">
                        <column c="0" x="0.988708019256591686" y="0.132973745465278625" z="0.0690969005227088928" h="0"/>
                        <column c="1" x="-0.134877979755401611" y="0.990580081939697155" z="0.0236450321972370113" h="0"/>
                        <column c="2" x="-0.0653018429875373702" y="-0.0326976850628852844" z="0.9973297119140625" h="0"/>
                        <column c="3" x="-0.439637064933776855" y="-6.72801399230957031" z="-18.5815849304199219" h="1"/>
                    </elementmatrix>
                </elementmatrices>
            </timestep>
            <timestep t="33">
                <triangle x1="28.0106220245361328" y1="-7.07024574279785156" z1="-50.2771759033203125" x2="18.4854049682617188" y2="-11.9523487091064453" z2="-53.5323829650878906" x3="20.3838863372802734" y3="-61.5784568786621094" z3="12.4614782333374023"/>
                <propermotioninfo haspm="0"/>
                <elementmatrices>
                    <elementmatrix referencename="Priacodon_LACM_120451_LOWER_Reduced_m2-4">
                        <column c="0" x="0.970812872477739508" y="0.017320245072989425" z="0.2392119377060902" h="0"/>
                        <column c="1" x="0.166193212402527546" y="-0.767694676168297008" z="-0.618889940200166411" h="0"/>
                        <column c="2" x="0.172922406483622254" y="0.640581691618064997" z="-0.748166389315593428" h="0"/>
                        <column c="3" x="22.0961938890598724" y="-31.3268216194662088" z="-17.7879978597579544" h="1"/>
                    </elementmatrix>
                    <elementmatrix referencename="Priacodon_LACM_120451_Upper_Reduced_M2_M3">
                        <column c="0" x="0.988708019256591686" y="0.132973745465278625" z="0.0690969005227088928" h="0"/>
                        <column c="1" x="-0.134877979755401611" y="0.990580081939697155" z="0.0236450321972370113" h="0"/>
                        <column c="2" x="-0.0653018429875373702" y="-0.0326976850628852844" z="0.9973297119140625" h="0"/>
                        <column c="3" x="-0.439637064933776855" y="-6.72801399230957031" z="-18.5815849304199219" h="1"/>
                    </elementmatrix>
                </elementmatrices>
            </timestep>
            <timestep t="34">
                <triangle x1="28.0042400360107422" y1="-6.95667839050292969" z1="-50.229217529296875" x2="18.4809913635253906" y2="-11.8414936065673828" z2="-53.4861183166503906" x3="20.3716773986816406" y3="-61.4539642333984375" z3="12.5182180404663086"/>
                <propermotioninfo haspm="0"/>
                <elementmatrices>
                    <elementmatrix referencename="Priacodon_LACM_120451_LOWER_Reduced_m2-4">
                        <column c="0" x="0.970741907141003391" y="0.0175781687283095359" z="0.239480966056547118" h="0"/>
                        <column c="1" x="0.166532969459999985" y="-0.767782703274248912" z="-0.618689379561751185" h="0"/>
                        <column c="2" x="0.172993918074205999" y="0.640469155301069071" z="-0.748246198666689288" h="0"/>
                        <column c="3" x="22.0859354985220051" y="-31.208022450652507" z="-17.736838449720743" h="1"/>
                    </elementmatrix>
                    <elementmatrix referencename="Priacodon_LACM_120451_Upper_Reduced_M2_M3">
                        <column c="0" x="0.988708019256591686" y="0.132973745465278625" z="0.0690969005227088928" h="0"/>
                        <column c="1" x="-0.134877979755401611" y="0.990580081939697155" z="0.0236450321972370113" h="0"/>
                        <column c="2" x="-0.0653018429875373702" y="-0.0326976850628852844" z="0.9973297119140625" h="0"/>
                        <column c="3" x="-0.439637064933776855" y="-6.72801399230957031" z="-18.5815849304199219" h="1"/>
                    </elementmatrix>
                </elementmatrices>
            </timestep>
            <timestep t="35">
                <triangle x1="27.9978561401367188" y1="-6.84311103820800781" z1="-50.1812591552734375" x2="18.4765796661376953" y2="-11.7306385040283203" z2="-53.4398536682128906" x3="20.3594627380371094" y3="-61.3294715881347656" z3="12.5749540328979492"/>
                <propermotioninfo haspm="0"/>
                <elementmatrices>
                    <elementmatrix referencename="Priacodon_LACM_120451_LOWER_Reduced_m2-4">
                        <column c="0" x="0.970670810502934689" y="0.0178361309283083351" z="0.239749922773824065" h="0"/>
                        <column c="1" x="0.166872689224476928" y="-0.767870616697851394" z="-0.618488705919385318" h="0"/>
                        <column c="2" x="0.1730654764027722" y="0.640356618465685035" z="-0.748325965383104696" h="0"/>
                        <column c="3" x="22.0756745473981475" y="-31.0892235225533256" z="-17.6856817247774529" h="1"/>
                    </elementmatrix>
                    <elementmatrix referencename="Priacodon_LACM_120451_Upper_Reduced_M2_M3">
                        <column c="0" x="0.988708019256591686" y="0.132973745465278625" z="0.0690969005227088928" h="0"/>
                        <column c="1" x="-0.134877979755401611" y="0.990580081939697155" z="0.0236450321972370113" h="0"/>
                        <column c="2" x="-0.0653018429875373702" y="-0.0326976850628852844" z="0.9973297119140625" h="0"/>
                        <column c="3" x="-0.439637064933776855" y="-6.72801399230957031" z="-18.5815849304199219" h="1"/>
                    </elementmatrix>
                </elementmatrices>
            </timestep>
            <timestep t="36">
                <triangle x1="27.9914722442626953" y1="-6.72954368591308594" z1="-50.13330078125" x2="18.47216796875" y2="-11.6197834014892578" z2="-53.3935890197753906" x3="20.3472442626953125" y3="-61.2049789428710938" z3="12.6316862106323242"/>
                <propermotioninfo haspm="0"/>
                <elementmatrices>
                    <elementmatrix referencename="Priacodon_LACM_120451_LOWER_Reduced_m2-4">
                        <column c="0" x="0.97059958257531731" y="0.0180941316302295034" z="0.24001880781334245" h="0"/>
                        <column c="1" x="0.167212371639650914" y="-0.767958416424532997" z="-0.618287919306329647" h="0"/>
                        <column c="2" x="0.17313708145746029" y="0.640244081130565079" z="-0.748405689451618228" h="0"/>
                        <column c="3" x="22.0654110364943499" y="-30.9704248362605412" z="-17.6345276855984281" h="1"/>
                    </elementmatrix>
                    <elementmatrix referencename="Priacodon_LACM_120451_Upper_Reduced_M2_M3">
                        <column c="0" x="0.988708019256591686" y="0.132973745465278625" z="0.0690969005227088928" h="0"/>
                        <column c="1" x="-0.134877979755401611" y="0.990580081939697155" z="0.0236450321972370113" h="0"/>
                        <column c="2" x="-0.0653018429875373702" y="-0.0326976850628852844" z="0.9973297119140625" h="0"/>
                        <column c="3" x="-0.439637064933776855" y="-6.72801399230957031" z="-18.5815849304199219" h="1"/>
                    </elementmatrix>
                </elementmatrices>
            </timestep>
            <timestep t="37">
                <triangle x1="27.9850883483886719" y1="-6.61597633361816406" z1="-50.0853424072265625" x2="18.4677581787109375" y2="-11.5089273452758789" z2="-53.3473243713378906" x3="20.3350181579589844" y3="-61.0804862976074219" z3="12.6884136199951172"/>
                <propermotioninfo haspm="0"/>
                <elementmatrices>
                    <elementmatrix referencename="Priacodon_LACM_120451_LOWER_Reduced_m2-4">
                        <column c="0" x="0.970528223369957144" y="0.0183521707913103203" z="0.24028762113053545" h="0"/>
                        <column c="1" x="0.167552016649220842" y="-0.768046102439740808" z="-0.618087019755863998" h="0"/>
                        <column c="2" x="0.17320873322640204" y="0.64013154331436195" z="-0.74848537085901623" h="0"/>
                        <column c="3" x="22.0551449666171067" y="-30.8516263928660024" z="-17.5833763328536214" h="1"/>
                    </elementmatrix>
                    <elementmatrix referencename="Priacodon_LACM_120451_Upper_Reduced_M2_M3">
                        <column c="0" x="0.988708019256591686" y="0.132973745465278625" z="0.0690969005227088928" h="0"/>
                        <column c="1" x="-0.134877979755401611" y="0.990580081939697155" z="0.0236450321972370113" h="0"/>
                        <column c="2" x="-0.0653018429875373702" y="-0.0326976850628852844" z="0.9973297119140625" h="0"/>
                        <column c="3" x="-0.439637064933776855" y="-6.72801399230957031" z="-18.5815849304199219" h="1"/>
                    </elementmatrix>
                </elementmatrices>
            </timestep>
            <timestep t="38">
                <triangle x1="27.9787025451660156" y1="-6.50240898132324219" z1="-50.037384033203125" x2="18.4633464813232422" y2="-11.3980722427368164" z2="-53.301055908203125" x3="20.3227882385253906" y3="-60.95599365234375" z3="12.7451362609863281"/>
                <propermotioninfo haspm="0"/>
                <elementmatrices>
                    <elementmatrix referencename="Priacodon_LACM_120451_LOWER_Reduced_m2-4">
                        <column c="0" x="0.970456732898681618" y="0.0186102483687816921" z="0.24055636268084829" h="0"/>
                        <column c="1" x="0.167891624196891714" y="-0.768133674728941451" z="-0.617886007301286844" h="0"/>
                        <column c="2" x="0.173280431697721393" y="0.640019005035728505" z="-0.748565009592091379" h="0"/>
                        <column c="3" x="22.0448763385733031" y="-30.7328281934615006" z="-17.532227667212485" h="1"/>
                    </elementmatrix>
                    <elementmatrix referencename="Priacodon_LACM_120451_Upper_Reduced_M2_M3">
                        <column c="0" x="0.988708019256591686" y="0.132973745465278625" z="0.0690969005227088928" h="0"/>
                        <column c="1" x="-0.134877979755401611" y="0.990580081939697155" z="0.0236450321972370113" h="0"/>
                        <column c="2" x="-0.0653018429875373702" y="-0.0326976850628852844" z="0.9973297119140625" h="0"/>
                        <column c="3" x="-0.439637064933776855" y="-6.72801399230957031" z="-18.5815849304199219" h="1"/>
                    </elementmatrix>
                </elementmatrices>
            </timestep>
            <timestep t="39">
                <triangle x1="27.9723167419433594" y1="-6.38884162902832031" z1="-49.9894256591796875" x2="18.4589366912841797" y2="-11.2872171401977539" z2="-53.2547874450683594" x3="20.3105525970458984" y3="-60.8315010070800781" z3="12.8018550872802734"/>
                <propermotioninfo haspm="0"/>
                <elementmatrices>
                    <elementmatrix referencename="Priacodon_LACM_120451_LOWER_Reduced_m2-4">
                        <column c="0" x="0.970385111173340031" y="0.0188683643198681687" z="0.240825032419737878" h="0"/>
                        <column c="1" x="0.168231194226374725" y="-0.768221133277620427" z="-0.617684881975914979" h="0"/>
                        <column c="2" x="0.173352176859534579" y="0.639906466313317823" z="-0.748644605637644345" h="0"/>
                        <column c="3" x="22.0346051531702791" y="-30.6140302391388097" z="-17.4810816893440695" h="1"/>
                    </elementmatrix>
                    <elementmatrix referencename="Priacodon_LACM_120451_Upper_Reduced_M2_M3">
                        <column c="0" x="0.988708019256591686" y="0.132973745465278625" z="0.0690969005227088928" h="0"/>
                        <column c="1" x="-0.134877979755401611" y="0.990580081939697155" z="0.0236450321972370113" h="0"/>
                        <column c="2" x="-0.0653018429875373702" y="-0.0326976850628852844" z="0.9973297119140625" h="0"/>
                        <column c="3" x="-0.439637064933776855" y="-6.72801399230957031" z="-18.5815849304199219" h="1"/>
                    </elementmatrix>
                </elementmatrices>
            </timestep>
            <timestep t="40">
                <triangle x1="27.9659309387207031" y1="-6.27527427673339844" z1="-49.9414710998535156" x2="18.4545269012451172" y2="-11.1763620376586914" z2="-53.2085189819335938" x3="20.2983112335205078" y3="-60.7070083618164062" z3="12.8585691452026367"/>
                <propermotioninfo haspm="0"/>
                <elementmatrices>
                    <elementmatrix referencename="Priacodon_LACM_120451_LOWER_Reduced_m2-4">
                        <column c="0" x="0.970313358205803445" y="0.0191265186017879271" z="0.241093630302673279" h="0"/>
                        <column c="1" x="0.168570726681387423" y="-0.76830847807128122" z="-0.617483643813084293" h="0"/>
                        <column c="2" x="0.173423968699950026" y="0.639793927165782206" z="-0.748724158982482013" h="0"/>
                        <column c="3" x="22.0243314112157904" y="-30.4952325309896395" z="-17.4299383999169635" h="1"/>
                    </elementmatrix>
                    <elementmatrix referencename="Priacodon_LACM_120451_Upper_Reduced_M2_M3">
                        <column c="0" x="0.988708019256591686" y="0.132973745465278625" z="0.0690969005227088928" h="0"/>
                        <column c="1" x="-0.134877979755401611" y="0.990580081939697155" z="0.0236450321972370113" h="0"/>
                        <column c="2" x="-0.0653018429875373702" y="-0.0326976850628852844" z="0.9973297119140625" h="0"/>
                        <column c="3" x="-0.439637064933776855" y="-6.72801399230957031" z="-18.5815849304199219" h="1"/>
                    </elementmatrix>
                </elementmatrices>
            </timestep>
            <timestep t="41">
                <triangle x1="27.9595451354980469" y1="-6.16170740127563477" z1="-49.8935165405273438" x2="18.4501190185546875" y2="-11.0655069351196289" z2="-53.1622505187988281" x3="20.2860660552978516" y3="-60.5825119018554688" z3="12.915278434753418"/>
                <propermotioninfo haspm="0"/>
                <elementmatrices>
                    <elementmatrix referencename="Priacodon_LACM_120451_LOWER_Reduced_m2-4">
                        <column c="0" x="0.970241474007964788" y="0.0193847111717528123" z="0.24136215628513516" h="0"/>
                        <column c="1" x="0.168910221505653407" y="-0.768395709095446966" z="-0.617282292846149661" h="0"/>
                        <column c="2" x="0.173495807207068614" y="0.639681387611775176" z="-0.748803669613418932" h="0"/>
                        <column c="3" x="22.0140551135180118" y="-30.3764350701056713" z="-17.3787977995992904" h="1"/>
                    </elementmatrix>
                    <elementmatrix referencename="Priacodon_LACM_120451_Upper_Reduced_M2_M3">
                        <column c="0" x="0.988708019256591686" y="0.132973745465278625" z="0.0690969005227088928" h="0"/>
                        <column c="1" x="-0.134877979755401611" y="0.990580081939697155" z="0.0236450321972370113" h="0"/>
                        <column c="2" x="-0.0653018429875373702" y="-0.0326976850628852844" z="0.9973297119140625" h="0"/>
                        <column c="3" x="-0.439637064933776855" y="-6.72801399230957031" z="-18.5815849304199219" h="1"/>
                    </elementmatrix>
                </elementmatrices>
            </timestep>
            <timestep t="42">
                <triangle x1="27.9531574249267578" y1="-6.04814004898071289" z1="-49.8455581665039062" x2="18.4457111358642578" y2="-10.95465087890625" z2="-53.1159820556640625" x3="20.2738132476806641" y3="-60.4580192565917969" z3="12.9719839096069336"/>
                <propermotioninfo haspm="0"/>
                <elementmatrices>
                    <elementmatrix referencename="Priacodon_LACM_120451_LOWER_Reduced_m2-4">
                        <column c="0" x="0.970169458591738421" y="0.0196429419869682924" z="0.241630610322616485" h="0"/>
                        <column c="1" x="0.169249678642902607" y="-0.768482826335659563" z="-0.617080829108483941" h="0"/>
                        <column c="2" x="0.173567692368983229" y="0.63956884766994937" z="-0.74888313751727642" h="0"/>
                        <column c="3" x="22.0037762608855374" y="-30.2576378575785334" z="-17.3276598890587543" h="1"/>
                    </elementmatrix>
                    <elementmatrix referencename="Priacodon_LACM_120451_Upper_Reduced_M2_M3">
                        <column c="0" x="0.988708019256591686" y="0.132973745465278625" z="0.0690969005227088928" h="0"/>
                        <column c="1" x="-0.134877979755401611" y="0.990580081939697155" z="0.0236450321972370113" h="0"/>
                        <column c="2" x="-0.0653018429875373702" y="-0.0326976850628852844" z="0.9973297119140625" h="0"/>
                        <column c="3" x="-0.439637064933776855" y="-6.72801399230957031" z="-18.5815849304199219" h="1"/>
                    </elementmatrix>
                </elementmatrices>
            </timestep>
            <timestep t="43">
                <triangle x1="27.9467697143554688" y1="-5.93457317352294922" z1="-49.7976036071777344" x2="18.4413032531738281" y2="-10.8437957763671875" z2="-53.0697135925292969" x3="20.2615566253662109" y3="-60.3335227966308594" z3="13.0286846160888672"/>
                <propermotioninfo haspm="0"/>
                <elementmatrices>
                    <elementmatrix referencename="Priacodon_LACM_120451_LOWER_Reduced_m2-4">
                        <column c="0" x="0.970097311969060794" y="0.0199012110046335282" z="0.24189899237062179" h="0"/>
                        <column c="1" x="0.169589098036871222" y="-0.768569829777479674" z="-0.616879252633479314" h="0"/>
                        <column c="2" x="0.173639624173779261" y="0.639456307358958087" z="-0.748962562680882571" h="0"/>
                        <column c="3" x="21.9934948541274018" y="-30.1388408944998503" z="-17.2765246689625975" h="1"/>
                    </elementmatrix>
                    <elementmatrix referencename="Priacodon_LACM_120451_Upper_Reduced_M2_M3">
                        <column c="0" x="0.988708019256591686" y="0.132973745465278625" z="0.0690969005227088928" h="0"/>
                        <column c="1" x="-0.134877979755401611" y="0.990580081939697155" z="0.0236450321972370113" h="0"/>
                        <column c="2" x="-0.0653018429875373702" y="-0.0326976850628852844" z="0.9973297119140625" h="0"/>
                        <column c="3" x="-0.439637064933776855" y="-6.72801399230957031" z="-18.5815849304199219" h="1"/>
                    </elementmatrix>
                </elementmatrices>
            </timestep>
            <timestep t="44">
                <triangle x1="27.9403820037841797" y1="-5.82100582122802734" z1="-49.7496490478515625" x2="18.4368953704833984" y2="-10.7329397201538086" z2="-53.0234451293945312" x3="20.2492942810058594" y3="-60.2090263366699219" z3="13.0853815078735352"/>
                <propermotioninfo haspm="0"/>
                <elementmatrices>
                    <elementmatrix referencename="Priacodon_LACM_120451_LOWER_Reduced_m2-4">
                        <column c="0" x="0.970025034151889898" y="0.0201595181819413244" z="0.242167302384667715" h="0"/>
                        <column c="1" x="0.169928479631301699" y="-0.768656719406486499" z="-0.616677563454545941" h="0"/>
                        <column c="2" x="0.173711602609534194" y="0.63934376669745463" z="-0.74904194509107358" h="0"/>
                        <column c="3" x="21.9832108940530411" y="-30.0200441819611328" z="-17.2253921399776395" h="1"/>
                    </elementmatrix>
                    <elementmatrix referencename="Priacodon_LACM_120451_Upper_Reduced_M2_M3">
                        <column c="0" x="0.988708019256591686" y="0.132973745465278625" z="0.0690969005227088928" h="0"/>
                        <column c="1" x="-0.134877979755401611" y="0.990580081939697155" z="0.0236450321972370113" h="0"/>
                        <column c="2" x="-0.0653018429875373702" y="-0.0326976850628852844" z="0.9973297119140625" h="0"/>
                        <column c="3" x="-0.439637064933776855" y="-6.72801399230957031" z="-18.5815849304199219" h="1"/>
                    </elementmatrix>
                </elementmatrices>
            </timestep>
            <timestep t="45">
                <triangle x1="27.9339923858642578" y1="-5.70743894577026367" z1="-49.7016983032226562" x2="18.4324874877929688" y2="-10.6220846176147461" z2="-52.9771728515625" x3="20.2370262145996094" y3="-60.0845298767089844" z3="13.1420736312866211"/>
                <propermotioninfo haspm="0"/>
                <elementmatrices>
                    <elementmatrix referencename="Priacodon_LACM_120451_LOWER_Reduced_m2-4">
                        <column c="0" x="0.969952625152205594" y="0.0204178634760781713" z="0.242435540320282833" h="0"/>
                        <column c="1" x="0.170267823369942672" y="-0.768743495208278449" z="-0.616475761605113748" h="0"/>
                        <column c="2" x="0.173783627664317875" y="0.639231225704091854" z="-0.749121284734691528" h="0"/>
                        <column c="3" x="21.9729243814723425" y="-29.9012477210539487" z="-17.1742623027702237" h="1"/>
                    </elementmatrix>
                    <elementmatrix referencename="Priacodon_LACM_120451_Upper_Reduced_M2_M3">
                        <column c="0" x="0.988708019256591686" y="0.132973745465278625" z="0.0690969005227088928" h="0"/>
                        <column c="1" x="-0.134877979755401611" y="0.990580081939697155" z="0.0236450321972370113" h="0"/>
                        <column c="2" x="-0.0653018429875373702" y="-0.0326976850628852844" z="0.9973297119140625" h="0"/>
                        <column c="3" x="-0.439637064933776855" y="-6.72801399230957031" z="-18.5815849304199219" h="1"/>
                    </elementmatrix>
                </elementmatrices>
            </timestep>
            <timestep t="46">
                <triangle x1="27.9276046752929688" y1="-5.5938720703125" z1="-49.6537437438964844" x2="18.4280815124511719" y2="-10.5112285614013672" z2="-52.9309005737304688" x3="20.2247524261474609" y3="-59.9600334167480469" z3="13.1987619400024414"/>
                <propermotioninfo haspm="0"/>
                <elementmatrices>
                    <elementmatrix referencename="Priacodon_LACM_120451_LOWER_Reduced_m2-4">
                        <column c="0" x="0.969880084982009505" y="0.0206762468442242379" z="0.242703706133007707" h="0"/>
                        <column c="1" x="0.170607129196549162" y="-0.768830157168472916" z="-0.61627384711862998" h="0"/>
                        <column c="2" x="0.173855699326192464" y="0.639118684397523285" z="-0.749200581598586601" h="0"/>
                        <column c="3" x="21.9626353171955806" y="-29.78245151286972" z="-17.1231351580062672" h="1"/>
                    </elementmatrix>
                    <elementmatrix referencename="Priacodon_LACM_120451_Upper_Reduced_M2_M3">
                        <column c="0" x="0.988708019256591686" y="0.132973745465278625" z="0.0690969005227088928" h="0"/>
                        <column c="1" x="-0.134877979755401611" y="0.990580081939697155" z="0.0236450321972370113" h="0"/>
                        <column c="2" x="-0.0653018429875373702" y="-0.0326976850628852844" z="0.9973297119140625" h="0"/>
                        <column c="3" x="-0.439637064933776855" y="-6.72801399230957031" z="-18.5815849304199219" h="1"/>
                    </elementmatrix>
                </elementmatrices>
            </timestep>
            <timestep t="47">
                <triangle x1="27.9212131500244141" y1="-5.48030519485473633" z1="-49.6057891845703125" x2="18.423675537109375" y2="-10.4003734588623047" z2="-52.8846282958984375" x3="20.2124748229980469" y3="-59.8355369567871094" z3="13.2554454803466797"/>
                <propermotioninfo haspm="0"/>
                <elementmatrices>
                    <elementmatrix referencename="Priacodon_LACM_120451_LOWER_Reduced_m2-4">
                        <column c="0" x="0.969807413653324568" y="0.0209346682435533858" z="0.24297179977839467" h="0"/>
                        <column c="1" x="0.170946397054882321" y="-0.768916705272706058" z="-0.616071820028561756" h="0"/>
                        <column c="2" x="0.173927817583212241" y="0.639006142796402332" z="-0.749279835669615313" h="0"/>
                        <column c="3" x="21.9523437020334811" y="-29.663655558499908" z="-17.072010706351243" h="1"/>
                    </elementmatrix>
                    <elementmatrix referencename="Priacodon_LACM_120451_Upper_Reduced_M2_M3">
                        <column c="0" x="0.988708019256591686" y="0.132973745465278625" z="0.0690969005227088928" h="0"/>
                        <column c="1" x="-0.134877979755401611" y="0.990580081939697155" z="0.0236450321972370113" h="0"/>
                        <column c="2" x="-0.0653018429875373702" y="-0.0326976850628852844" z="0.9973297119140625" h="0"/>
                        <column c="3" x="-0.439637064933776855" y="-6.72801399230957031" z="-18.5815849304199219" h="1"/>
                    </elementmatrix>
                </elementmatrices>
            </timestep>
            <timestep t="48">
                <triangle x1="27.9148235321044922" y1="-5.36673831939697266" z1="-49.5578384399414062" x2="18.4192714691162109" y2="-10.2895174026489258" z2="-52.8383560180664062" x3="20.2001914978027344" y3="-59.7110404968261719" z3="13.3121242523193359"/>
                <propermotioninfo haspm="0"/>
                <elementmatrices>
                    <elementmatrix referencename="Priacodon_LACM_120451_LOWER_Reduced_m2-4">
                        <column c="0" x="0.969734611178196038" y="0.0211931276312331829" z="0.243239821212008239" h="0"/>
                        <column c="1" x="0.171285626888709741" y="-0.76900313950663246" z="-0.615869680368394068" h="0"/>
                        <column c="2" x="0.173999982423423932" y="0.638893600919382076" z="-0.749359046934641615" h="0"/>
                        <column c="3" x="21.9420495367971782" y="-29.5448598590358991" z="-17.0208889484701409" h="1"/>
                    </elementmatrix>
                    <elementmatrix referencename="Priacodon_LACM_120451_Upper_Reduced_M2_M3">
                        <column c="0" x="0.988708019256591686" y="0.132973745465278625" z="0.0690969005227088928" h="0"/>
                        <column c="1" x="-0.134877979755401611" y="0.990580081939697155" z="0.0236450321972370113" h="0"/>
                        <column c="2" x="-0.0653018429875373702" y="-0.0326976850628852844" z="0.9973297119140625" h="0"/>
                        <column c="3" x="-0.439637064933776855" y="-6.72801399230957031" z="-18.5815849304199219" h="1"/>
                    </elementmatrix>
                </elementmatrices>
            </timestep>
            <timestep t="49">
                <triangle x1="27.9084320068359375" y1="-5.25317144393920898" z1="-49.5098876953125" x2="18.4148654937744141" y2="-10.1786623001098633" z2="-52.792083740234375" x3="20.1879005432128906" y3="-59.5865402221679688" z3="13.3687992095947266"/>
                <propermotioninfo haspm="0"/>
                <elementmatrices>
                    <elementmatrix referencename="Priacodon_LACM_120451_LOWER_Reduced_m2-4">
                        <column c="0" x="0.969661677568690594" y="0.0214516249644248688" z="0.243507770389424699" h="0"/>
                        <column c="1" x="0.171624818641805316" y="-0.769089459855926028" z="-0.615667428171631115" h="0"/>
                        <column c="2" x="0.174072193834866412" y="0.638781058785116262" z="-0.749438215380536565" h="0"/>
                        <column c="3" x="21.9317528222982467" y="-29.4260644155690194" z="-16.9697698850275565" h="1"/>
                    </elementmatrix>
                    <elementmatrix referencename="Priacodon_LACM_120451_Upper_Reduced_M2_M3">
                        <column c="0" x="0.988708019256591686" y="0.132973745465278625" z="0.0690969005227088928" h="0"/>
                        <column c="1" x="-0.134877979755401611" y="0.990580081939697155" z="0.0236450321972370113" h="0"/>
                        <column c="2" x="-0.0653018429875373702" y="-0.0326976850628852844" z="0.9973297119140625" h="0"/>
                        <column c="3" x="-0.439637064933776855" y="-6.72801399230957031" z="-18.5815849304199219" h="1"/>
                    </elementmatrix>
                </elementmatrices>
            </timestep>
            <timestep t="50">
                <triangle x1="27.9020423889160156" y1="-5.13960456848144531" z1="-49.4619369506835938" x2="18.41046142578125" y2="-10.0678062438964844" z2="-52.7458114624023438" x3="20.1756076812744141" y3="-59.4620437622070312" z3="13.4254693984985352"/>
                <propermotioninfo haspm="0"/>
                <elementmatrices>
                    <elementmatrix referencename="Priacodon_LACM_120451_LOWER_Reduced_m2-4">
                        <column c="0" x="0.96958861283689679" y="0.0217101602002834314" z="0.24377564726623252" h="0"/>
                        <column c="1" x="0.171963972257949071" y="-0.769175666306279648" z="-0.615465063471795415" h="0"/>
                        <column c="2" x="0.174144451805570866" y="0.638668516412257747" z="-0.749517340994178438" h="0"/>
                        <column c="3" x="21.9214535593486595" y="-29.3072692291906058" z="-16.9186535166876268" h="1"/>
                    </elementmatrix>
                    <elementmatrix referencename="Priacodon_LACM_120451_Upper_Reduced_M2_M3">
                        <column c="0" x="0.988708019256591686" y="0.132973745465278625" z="0.0690969005227088928" h="0"/>
                        <column c="1" x="-0.134877979755401611" y="0.990580081939697155" z="0.0236450321972370113" h="0"/>
                        <column c="2" x="-0.0653018429875373702" y="-0.0326976850628852844" z="0.9973297119140625" h="0"/>
                        <column c="3" x="-0.439637064933776855" y="-6.72801399230957031" z="-18.5815849304199219" h="1"/>
                    </elementmatrix>
                </elementmatrices>
            </timestep>
            <timestep t="51">
                <triangle x1="27.8956489562988281" y1="-5.02603816986083984" z1="-49.4139862060546875" x2="18.4060592651367188" y2="-9.95695018768310547" z2="-52.6995353698730469" x3="20.1633071899414062" y3="-59.3375434875488281" z3="13.4821348190307617"/>
                <propermotioninfo haspm="0"/>
                <elementmatrices>
                    <elementmatrix referencename="Priacodon_LACM_120451_LOWER_Reduced_m2-4">
                        <column c="0" x="0.96951541699492505" y="0.0219687332959575543" z="0.244043451798031968" h="0"/>
                        <column c="1" x="0.172303087680927586" y="-0.769261758843405197" z="-0.615262586302428027" h="0"/>
                        <column c="2" x="0.174216756323560873" y="0.638555973819461054" z="-0.749596423762452169" h="0"/>
                        <column c="3" x="21.9111517487608225" y="-29.188474300991885" z="-16.8675398441139919" h="1"/>
                    </elementmatrix>
                    <elementmatrix referencename="Priacodon_LACM_120451_Upper_Reduced_M2_M3">
                        <column c="0" x="0.988708019256591686" y="0.132973745465278625" z="0.0690969005227088928" h="0"/>
                        <column c="1" x="-0.134877979755401611" y="0.990580081939697155" z="0.0236450321972370113" h="0"/>
                        <column c="2" x="-0.0653018429875373702" y="-0.0326976850628852844" z="0.9973297119140625" h="0"/>
                        <column c="3" x="-0.439637064933776855" y="-6.72801399230957031" z="-18.5815849304199219" h="1"/>
                    </elementmatrix>
                </elementmatrices>
            </timestep>
            <timestep t="52">
                <triangle x1="27.8892574310302734" y1="-4.91247129440307617" z1="-49.3660354614257812" x2="18.4016551971435547" y2="-9.84609413146972656" z2="-52.6532630920410156" x3="20.1510009765625" y3="-59.213043212890625" z3="13.5387964248657227"/>
                <propermotioninfo haspm="0"/>
                <elementmatrices>
                    <elementmatrix referencename="Priacodon_LACM_120451_LOWER_Reduced_m2-4">
                        <column c="0" x="0.96944209005490678" y="0.0222273442085896555" z="0.244311183940435411" h="0"/>
                        <column c="1" x="0.172642164854533681" y="-0.769347737453032532" z="-0.615059996697089106" h="0"/>
                        <column c="2" x="0.174289107376852215" y="0.638443431025378816" z="-0.749675463672250131" h="0"/>
                        <column c="3" x="21.9008473913475612" y="-29.0696796320640907" z="-16.8164288679699219" h="1"/>
                    </elementmatrix>
                    <elementmatrix referencename="Priacodon_LACM_120451_Upper_Reduced_M2_M3">
                        <column c="0" x="0.988708019256591686" y="0.132973745465278625" z="0.0690969005227088928" h="0"/>
                        <column c="1" x="-0.134877979755401611" y="0.990580081939697155" z="0.0236450321972370113" h="0"/>
                        <column c="2" x="-0.0653018429875373702" y="-0.0326976850628852844" z="0.9973297119140625" h="0"/>
                        <column c="3" x="-0.439637064933776855" y="-6.72801399230957031" z="-18.5815849304199219" h="1"/>
                    </elementmatrix>
                </elementmatrices>
            </timestep>
            <timestep t="53">
                <triangle x1="27.8828639984130859" y1="-4.7989048957824707" z1="-49.3180885314941406" x2="18.3972530364990234" y2="-9.73523807525634766" z2="-52.6069869995117188" x3="20.1386909484863281" y3="-59.0885467529296875" z3="13.5954532623291016"/>
                <propermotioninfo haspm="0"/>
                <elementmatrices>
                    <elementmatrix referencename="Priacodon_LACM_120451_LOWER_Reduced_m2-4">
                        <column c="0" x="0.969368632028996147" y="0.0224859928953158698" z="0.244578843649067179" h="0"/>
                        <column c="1" x="0.172981203722566423" y="-0.769433602120911164" z="-0.614857294689356793" h="0"/>
                        <column c="2" x="0.1743615049534529" y="0.638330888048665002" z="-0.749754460710471804" h="0"/>
                        <column c="3" x="21.8905404879221486" y="-28.9508852234983998" z="-16.7653205889181898" h="1"/>
                    </elementmatrix>
                    <elementmatrix referencename="Priacodon_LACM_120451_Upper_Reduced_M2_M3">
                        <column c="0" x="0.988708019256591686" y="0.132973745465278625" z="0.0690969005227088928" h="0"/>
                        <column c="1" x="-0.134877979755401611" y="0.990580081939697155" z="0.0236450321972370113" h="0"/>
                        <column c="2" x="-0.0653018429875373702" y="-0.0326976850628852844" z="0.9973297119140625" h="0"/>
                        <column c="3" x="-0.439637064933776855" y="-6.72801399230957031" z="-18.5815849304199219" h="1"/>
                    </elementmatrix>
                </elementmatrices>
            </timestep>
            <timestep t="54">
                <triangle x1="27.8764705657958984" y1="-4.68533802032470703" z1="-49.2701377868652344" x2="18.3928508758544922" y2="-9.62438297271728516" z2="-52.5607109069824219" x3="20.1263751983642578" y3="-58.9640464782714844" z3="13.6521062850952148"/>
                <propermotioninfo haspm="0"/>
                <elementmatrices>
                    <elementmatrix referencename="Priacodon_LACM_120451_LOWER_Reduced_m2-4">
                        <column c="0" x="0.969295042929368411" y="0.0227446793132660939" z="0.24484643087956362" h="0"/>
                        <column c="1" x="0.173320204228831376" y="-0.769519352832809478" z="-0.614654480312828877" h="0"/>
                        <column c="2" x="0.174433949041363279" y="0.638218344907973356" z="-0.749833414864023884" h="0"/>
                        <column c="3" x="21.8802310392982342" y="-28.8320910763859501" z="-16.7142150076211138" h="1"/>
                    </elementmatrix>
                    <elementmatrix referencename="Priacodon_LACM_120451_Upper_Reduced_M2_M3">
                        <column c="0" x="0.988708019256591686" y="0.132973745465278625" z="0.0690969005227088928" h="0"/>
                        <column c="1" x="-0.134877979755401611" y="0.990580081939697155" z="0.0236450321972370113" h="0"/>
                        <column c="2" x="-0.0653018429875373702" y="-0.0326976850628852844" z="0.9973297119140625" h="0"/>
                        <column c="3" x="-0.439637064933776855" y="-6.72801399230957031" z="-18.5815849304199219" h="1"/>
                    </elementmatrix>
                </elementmatrices>
            </timestep>
            <timestep t="55">
                <triangle x1="27.8700771331787109" y1="-4.57177162170410156" z1="-49.2221908569335938" x2="18.3884487152099609" y2="-9.51352691650390625" z2="-52.514434814453125" x3="20.1140537261962891" y3="-58.8395462036132812" z3="13.7087545394897461"/>
                <propermotioninfo haspm="0"/>
                <elementmatrices>
                    <elementmatrix referencename="Priacodon_LACM_120451_LOWER_Reduced_m2-4">
                        <column c="0" x="0.969221322768220817" y="0.0230034034195639552" z="0.245113945587573046" h="0"/>
                        <column c="1" x="0.173659166317140318" y="-0.769604989574514509" z="-0.61445155360112047" h="0"/>
                        <column c="2" x="0.174506439628575982" y="0.638105801621956958" z="-0.749912326119819617" h="0"/>
                        <column c="3" x="21.869919046289926" y="-28.7132971918178121" z="-16.6631121247406107" h="1"/>
                    </elementmatrix>
                    <elementmatrix referencename="Priacodon_LACM_120451_Upper_Reduced_M2_M3">
                        <column c="0" x="0.988708019256591686" y="0.132973745465278625" z="0.0690969005227088928" h="0"/>
                        <column c="1" x="-0.134877979755401611" y="0.990580081939697155" z="0.0236450321972370113" h="0"/>
                        <column c="2" x="-0.0653018429875373702" y="-0.0326976850628852844" z="0.9973297119140625" h="0"/>
                        <column c="3" x="-0.439637064933776855" y="-6.72801399230957031" z="-18.5815849304199219" h="1"/>
                    </elementmatrix>
                </elementmatrices>
            </timestep>
            <timestep t="56">
                <triangle x1="27.8636817932128906" y1="-4.45820522308349609" z1="-49.1742439270019531" x2="18.3840484619140625" y2="-9.40267086029052734" z2="-52.4681587219238281" x3="20.1017284393310547" y3="-58.7150459289550781" z3="13.7653980255126953"/>
                <propermotioninfo haspm="0"/>
                <elementmatrices>
                    <elementmatrix referencename="Priacodon_LACM_120451_LOWER_Reduced_m2-4">
                        <column c="0" x="0.969147471557772033" y="0.0232621651713268325" z="0.245381387728755868" h="0"/>
                        <column c="1" x="0.17399808993131155" y="-0.769690512331832277" z="-0.614248514587866112" h="0"/>
                        <column c="2" x="0.174578976703076066" y="0.637993258209270109" z="-0.749991194464779798" h="0"/>
                        <column c="3" x="21.8596045097117333" y="-28.5945035708850419" z="-16.6120119409381211" h="1"/>
                    </elementmatrix>
                    <elementmatrix referencename="Priacodon_LACM_120451_Upper_Reduced_M2_M3">
                        <column c="0" x="0.988708019256591686" y="0.132973745465278625" z="0.0690969005227088928" h="0"/>
                        <column c="1" x="-0.134877979755401611" y="0.990580081939697155" z="0.0236450321972370113" h="0"/>
                        <column c="2" x="-0.0653018429875373702" y="-0.0326976850628852844" z="0.9973297119140625" h="0"/>
                        <column c="3" x="-0.439637064933776855" y="-6.72801399230957031" z="-18.5815849304199219" h="1"/>
                    </elementmatrix>
                </elementmatrices>
            </timestep>
            <timestep t="57">
                <triangle x1="27.8572864532470703" y1="-4.34463882446289062" z1="-49.1262969970703125" x2="18.3796482086181641" y2="-9.29181385040283203" z2="-52.4218826293945312" x3="20.0893955230712891" y3="-58.5905418395996094" z3="13.8220376968383789"/>
                <propermotioninfo haspm="0"/>
                <elementmatrices>
                    <elementmatrix referencename="Priacodon_LACM_120451_LOWER_Reduced_m2-4">
                        <column c="0" x="0.969073489310262604" y="0.0235209645256658738" z="0.245648757258784489" h="0"/>
                        <column c="1" x="0.174336975015169565" y="-0.7697759210905879" z="-0.614045363306718994" h="0"/>
                        <column c="2" x="0.174651560252840676" y="0.637880714688565997" z="-0.750070019885832551" h="0"/>
                        <column c="3" x="21.8492874303785953" y="-28.4757102146786458" z="-16.5609144568746345" h="1"/>
                    </elementmatrix>
                    <elementmatrix referencename="Priacodon_LACM_120451_Upper_Reduced_M2_M3">
                        <column c="0" x="0.988708019256591686" y="0.132973745465278625" z="0.0690969005227088928" h="0"/>
                        <column c="1" x="-0.134877979755401611" y="0.990580081939697155" z="0.0236450321972370113" h="0"/>
                        <column c="2" x="-0.0653018429875373702" y="-0.0326976850628852844" z="0.9973297119140625" h="0"/>
                        <column c="3" x="-0.439637064933776855" y="-6.72801399230957031" z="-18.5815849304199219" h="1"/>
                    </elementmatrix>
                </elementmatrices>
            </timestep>
            <timestep t="58">
                <triangle x1="27.85089111328125" y1="-4.23107242584228516" z1="-49.0783500671386719" x2="18.3752479553222656" y2="-9.18095779418945312" z2="-52.3756027221679688" x3="20.0770587921142578" y3="-58.4660415649414062" z3="13.8786725997924805"/>
                <propermotioninfo haspm="0"/>
                <elementmatrices>
                    <elementmatrix referencename="Priacodon_LACM_120451_LOWER_Reduced_m2-4">
                        <column c="0" x="0.968999376037954829" y="0.0237798014396860026" z="0.245916054133343387" h="0"/>
                        <column c="1" x="0.174675821512545432" y="-0.769861215836624702" z="-0.613842099791350737" h="0"/>
                        <column c="2" x="0.174724190265839324" y="0.637768171078498702" z="-0.750148802369912771" h="0"/>
                        <column c="3" x="21.8389678091058776" y="-28.3569171242895663" z="-16.5098196732106821" h="1"/>
                    </elementmatrix>
                    <elementmatrix referencename="Priacodon_LACM_120451_Upper_Reduced_M2_M3">
                        <column c="0" x="0.988708019256591686" y="0.132973745465278625" z="0.0690969005227088928" h="0"/>
                        <column c="1" x="-0.134877979755401611" y="0.990580081939697155" z="0.0236450321972370113" h="0"/>
                        <column c="2" x="-0.0653018429875373702" y="-0.0326976850628852844" z="0.9973297119140625" h="0"/>
                        <column c="3" x="-0.439637064933776855" y="-6.72801399230957031" z="-18.5815849304199219" h="1"/>
                    </elementmatrix>
                </elementmatrices>
            </timestep>
            <timestep t="59">
                <triangle x1="27.8444957733154297" y1="-4.11750602722167969" z1="-49.0304031372070312" x2="18.3708477020263672" y2="-9.07010173797607422" z2="-52.3293266296386719" x3="20.0647163391113281" y3="-58.3415374755859375" z3="13.935302734375"/>
                <propermotioninfo haspm="0"/>
                <elementmatrices>
                    <elementmatrix referencename="Priacodon_LACM_120451_LOWER_Reduced_m2-4">
                        <column c="0" x="0.968925131753133106" y="0.0240386758704858802" z="0.246183278308128889" h="0"/>
                        <column c="1" x="0.175014629367276547" y="-0.769946396555805768" z="-0.613638724075451614" h="0"/>
                        <column c="2" x="0.174796866730033834" y="0.637655627397721636" z="-0.750227541903962458" h="0"/>
                        <column c="3" x="21.828645646709365" y="-28.2381243008087317" z="-16.4587275906064079" h="1"/>
                    </elementmatrix>
                    <elementmatrix referencename="Priacodon_LACM_120451_Upper_Reduced_M2_M3">
                        <column c="0" x="0.988708019256591686" y="0.132973745465278625" z="0.0690969005227088928" h="0"/>
                        <column c="1" x="-0.134877979755401611" y="0.990580081939697155" z="0.0236450321972370113" h="0"/>
                        <column c="2" x="-0.0653018429875373702" y="-0.0326976850628852844" z="0.9973297119140625" h="0"/>
                        <column c="3" x="-0.439637064933776855" y="-6.72801399230957031" z="-18.5815849304199219" h="1"/>
                    </elementmatrix>
                </elementmatrices>
            </timestep>
            <timestep t="60">
                <triangle x1="27.8380985260009766" y1="-4.00393962860107422" z1="-48.9824562072753906" x2="18.3664493560791016" y2="-8.95924568176269531" z2="-52.2830467224121094" x3="20.0523681640625" y3="-58.2170372009277344" z3="13.9919290542602539"/>
                <propermotioninfo haspm="0"/>
                <elementmatrices>
                    <elementmatrix referencename="Priacodon_LACM_120451_LOWER_Reduced_m2-4">
                        <column c="0" x="0.968850756468102925" y="0.0242975877751580097" z="0.246450429738849702" h="0"/>
                        <column c="1" x="0.175353398523206583" y="-0.770031463234012503" z="-0.613435236192730104" h="0"/>
                        <column c="2" x="0.174869589633378425" y="0.637543083664888655" z="-0.750306238474930609" h="0"/>
                        <column c="3" x="21.8183209440052472" y="-28.1193317453270062" z="-16.4076382097214299" h="1"/>
                    </elementmatrix>
                    <elementmatrix referencename="Priacodon_LACM_120451_Upper_Reduced_M2_M3">
                        <column c="0" x="0.988708019256591686" y="0.132973745465278625" z="0.0690969005227088928" h="0"/>
                        <column c="1" x="-0.134877979755401611" y="0.990580081939697155" z="0.0236450321972370113" h="0"/>
                        <column c="2" x="-0.0653018429875373702" y="-0.0326976850628852844" z="0.9973297119140625" h="0"/>
                        <column c="3" x="-0.439637064933776855" y="-6.72801399230957031" z="-18.5815849304199219" h="1"/>
                    </elementmatrix>
                </elementmatrices>
            </timestep>
            <timestep t="61">
                <triangle x1="27.8317012786865234" y1="-3.89037370681762695" z1="-48.9345130920410156" x2="18.3620510101318359" y2="-8.84838962554931641" z2="-52.2367668151855469" x3="20.0400142669677734" y3="-58.0925331115722656" z3="14.0485506057739258"/>
                <propermotioninfo haspm="0"/>
                <elementmatrices>
                    <elementmatrix referencename="Priacodon_LACM_120451_LOWER_Reduced_m2-4">
                        <column c="0" x="0.968776250195191535" y="0.0245565371107886142" z="0.246717508381226303" h="0"/>
                        <column c="1" x="0.175692128924185842" y="-0.77011641585714552" z="-0.613231636176913897" h="0"/>
                        <column c="2" x="0.174942358963819405" y="0.637430539898653503" z="-0.75038489206977399" h="0"/>
                        <column c="3" x="21.8079937018101582" y="-28.0005394589352079" z="-16.3565515312149614" h="1"/>
                    </elementmatrix>
                    <elementmatrix referencename="Priacodon_LACM_120451_Upper_Reduced_M2_M3">
                        <column c="0" x="0.988708019256591686" y="0.132973745465278625" z="0.0690969005227088928" h="0"/>
                        <column c="1" x="-0.134877979755401611" y="0.990580081939697155" z="0.0236450321972370113" h="0"/>
                        <column c="2" x="-0.0653018429875373702" y="-0.0326976850628852844" z="0.9973297119140625" h="0"/>
                        <column c="3" x="-0.439637064933776855" y="-6.72801399230957031" z="-18.5815849304199219" h="1"/>
                    </elementmatrix>
                </elementmatrices>
            </timestep>
            <timestep t="62">
                <triangle x1="27.8253040313720703" y1="-3.77680754661560059" z1="-48.8865699768066406" x2="18.3576526641845703" y2="-8.73753261566162109" z2="-52.1904869079589844" x3="20.0276565551757812" y3="-57.9680290222167969" z3="14.105168342590332"/>
                <propermotioninfo haspm="0"/>
                <elementmatrices>
                    <elementmatrix referencename="Priacodon_LACM_120451_LOWER_Reduced_m2-4">
                        <column c="0" x="0.968701612946748392" y="0.0248155238344577624" z="0.246984514190991322" h="0"/>
                        <column c="1" x="0.176030820514070874" y="-0.770201254411124081" z="-0.613027924061748775" h="0"/>
                        <column c="2" x="0.175015174709295673" y="0.637317996117669816" z="-0.750463502675455474" h="0"/>
                        <column c="3" x="21.7976639209411331" y="-27.8817474427241336" z="-16.3054675557457713" h="1"/>
                    </elementmatrix>
                    <elementmatrix referencename="Priacodon_LACM_120451_Upper_Reduced_M2_M3">
                        <column c="0" x="0.988708019256591686" y="0.132973745465278625" z="0.0690969005227088928" h="0"/>
                        <column c="1" x="-0.134877979755401611" y="0.990580081939697155" z="0.0236450321972370113" h="0"/>
                        <column c="2" x="-0.0653018429875373702" y="-0.0326976850628852844" z="0.9973297119140625" h="0"/>
                        <column c="3" x="-0.439637064933776855" y="-6.72801399230957031" z="-18.5815849304199219" h="1"/>
                    </elementmatrix>
                </elementmatrices>
            </timestep>
            <timestep t="63">
                <triangle x1="27.8189048767089844" y1="-3.66324138641357422" z1="-48.838623046875" x2="18.3532562255859375" y2="-8.62667655944824219" z2="-52.1442070007324219" x3="20.0152931213378906" y3="-57.8435287475585938" z3="14.1617813110351562"/>
                <propermotioninfo haspm="0"/>
                <elementmatrices>
                    <elementmatrix referencename="Priacodon_LACM_120451_LOWER_Reduced_m2-4">
                        <column c="0" x="0.968626844735144155" y="0.0250745479032393193" z="0.247251447123889606" h="0"/>
                        <column c="1" x="0.176369473236724805" y="-0.770285978881886879" z="-0.612824099880999507" h="0"/>
                        <column c="2" x="0.175088036857738077" y="0.637205452340591449" z="-0.750542070278946039" h="0"/>
                        <column c="3" x="21.7873316022156409" y="-27.7629556977845127" z="-16.2543862839721562" h="1"/>
                    </elementmatrix>
                    <elementmatrix referencename="Priacodon_LACM_120451_Upper_Reduced_M2_M3">
                        <column c="0" x="0.988708019256591686" y="0.132973745465278625" z="0.0690969005227088928" h="0"/>
                        <column c="1" x="-0.134877979755401611" y="0.990580081939697155" z="0.0236450321972370113" h="0"/>
                        <column c="2" x="-0.0653018429875373702" y="-0.0326976850628852844" z="0.9973297119140625" h="0"/>
                        <column c="3" x="-0.439637064933776855" y="-6.72801399230957031" z="-18.5815849304199219" h="1"/>
                    </elementmatrix>
                </elementmatrices>
            </timestep>
            <timestep t="64">
                <triangle x1="27.8125076293945312" y1="-3.54967522621154785" z1="-48.790679931640625" x2="18.3488597869873047" y2="-8.51582050323486328" z2="-52.0979232788085938" x3="20.0029239654541016" y3="-57.719024658203125" z3="14.2183895111083984"/>
                <propermotioninfo haspm="0"/>
                <elementmatrices>
                    <elementmatrix referencename="Priacodon_LACM_120451_LOWER_Reduced_m2-4">
                        <column c="0" x="0.968551945572771467" y="0.0253336092742009363" z="0.247518307135677823" h="0"/>
                        <column c="1" x="0.17670808703601712" y="-0.770370589255390592" z="-0.612620163668449069" h="0"/>
                        <column c="2" x="0.175160945397070167" y="0.637092908586072038" z="-0.750620594867223434" h="0"/>
                        <column c="3" x="21.7769967464515695" y="-27.6441642252070174" z="-16.2033077165519863" h="1"/>
                    </elementmatrix>
                    <elementmatrix referencename="Priacodon_LACM_120451_Upper_Reduced_M2_M3">
                        <column c="0" x="0.988708019256591686" y="0.132973745465278625" z="0.0690969005227088928" h="0"/>
                        <column c="1" x="-0.134877979755401611" y="0.990580081939697155" z="0.0236450321972370113" h="0"/>
                        <column c="2" x="-0.0653018429875373702" y="-0.0326976850628852844" z="0.9973297119140625" h="0"/>
                        <column c="3" x="-0.439637064933776855" y="-6.72801399230957031" z="-18.5815849304199219" h="1"/>
                    </elementmatrix>
                </elementmatrices>
            </timestep>
            <timestep t="65">
                <triangle x1="27.8125076293945312" y1="-3.54967522621154785" z1="-48.790679931640625" x2="18.3488597869873047" y2="-8.51582050323486328" z2="-52.0979232788085938" x3="20.0029239654541016" y3="-57.719024658203125" z3="14.2183895111083984"/>
                <propermotioninfo haspm="0"/>
                <elementmatrices>
                    <elementmatrix referencename="Priacodon_LACM_120451_LOWER_Reduced_m2-4">
                        <column c="0" x="0.968518197024130889" y="0.0254360976421882899" z="0.247639823874986509" h="-8.59173232125401798e-19"/>
                        <column c="1" x="0.176852228634309022" y="-0.770403653900357921" z="-0.61253698421469982" h="2.12516457284254938e-18"/>
                        <column c="2" x="0.175202075765493265" y="0.637048840920118042" z="-0.750648396609009838" h="2.60433479160399688e-18"/>
                        <column c="3" x="21.7700110148692652" y="-27.548637176890086" z="-16.1627505642940861" h="1"/>
                    </elementmatrix>
                    <elementmatrix referencename="Priacodon_LACM_120451_Upper_Reduced_M2_M3">
                        <column c="0" x="0.988708019256591686" y="0.132973745465278625" z="0.0690969005227088928" h="0"/>
                        <column c="1" x="-0.134877979755401611" y="0.990580081939697155" z="0.0236450321972370113" h="0"/>
                        <column c="2" x="-0.0653018429875373702" y="-0.0326976850628852844" z="0.9973297119140625" h="0"/>
                        <column c="3" x="-0.439637064933776855" y="-6.72801399230957031" z="-18.5815849304199219" h="1"/>
                    </elementmatrix>
                </elementmatrices>
            </timestep>
            <timestep t="66">
                <triangle x1="27.8981056213378906" y1="-3.55843877792358398" z1="-48.7379722595214844" x2="18.4461269378662109" y2="-8.54034423828125" z2="-52.0548667907714844" x3="20.0536575317382812" y3="-57.664154052734375" z3="14.3214235305786133"/>
                <propermotioninfo haspm="0"/>
                <elementmatrices>
                    <elementmatrix referencename="Priacodon_LACM_120451_LOWER_Reduced_m2-4">
                        <column c="0" x="0.968113485892884595" y="0.0268413904479828276" z="0.24906985684766636" h="0"/>
                        <column c="1" x="0.178677522622582602" y="-0.770860482474630793" z="-0.611431531093400205" h="0"/>
                        <column c="2" x="0.175586438748879858" y="0.636438266532630137" z="-0.75107639013771943" h="0"/>
                        <column c="3" x="21.8396380604622635" y="-27.6225369475817857" z="-16.1324054808363471" h="1"/>
                    </elementmatrix>
                    <elementmatrix referencename="Priacodon_LACM_120451_Upper_Reduced_M2_M3">
                        <column c="0" x="0.988708019256591686" y="0.132973745465278625" z="0.0690969005227088928" h="0"/>
                        <column c="1" x="-0.134877979755401611" y="0.990580081939697155" z="0.0236450321972370113" h="0"/>
                        <column c="2" x="-0.0653018429875373702" y="-0.0326976850628852844" z="0.9973297119140625" h="0"/>
                        <column c="3" x="-0.439637064933776855" y="-6.72801399230957031" z="-18.5815849304199219" h="1"/>
                    </elementmatrix>
                </elementmatrices>
            </timestep>
            <timestep t="67">
                <triangle x1="27.9082889556884766" y1="-3.45060133934020996" z1="-48.7125167846679688" x2="18.4601974487304688" y2="-8.43740272521972656" z2="-52.0331268310546875" x3="20.04827880859375" y3="-57.536712646484375" z3="14.3617544174194336"/>
                <propermotioninfo haspm="0"/>
                <elementmatrices>
                    <elementmatrix referencename="Priacodon_LACM_120451_LOWER_Reduced_m2-4">
                        <column c="0" x="0.967957545172376865" y="0.0273103484080882246" z="0.249624339784135202" h="-8.64134655663659073e-19"/>
                        <column c="1" x="0.179335852738361279" y="-0.771010136090895415" z="-0.611049981355443306" h="2.12132926188032882e-18"/>
                        <column c="2" x="0.175774909506954319" y="0.63623700436688746" z="-0.751202811405783155" h="2.60581969244763425e-18"/>
                        <column c="3" x="21.8402428654866014" y="-27.5053499193026454" z="-16.1018328254409866" h="1"/>
                    </elementmatrix>
                    <elementmatrix referencename="Priacodon_LACM_120451_Upper_Reduced_M2_M3">
                        <column c="0" x="0.988708019256591686" y="0.132973745465278625" z="0.0690969005227088928" h="0"/>
                        <column c="1" x="-0.134877979755401611" y="0.990580081939697155" z="0.0236450321972370113" h="0"/>
                        <column c="2" x="-0.0653018429875373702" y="-0.0326976850628852844" z="0.9973297119140625" h="0"/>
                        <column c="3" x="-0.439637064933776855" y="-6.72801399230957031" z="-18.5815849304199219" h="1"/>
                    </elementmatrix>
                </elementmatrices>
            </timestep>
            <timestep t="68">
                <triangle x1="27.9082889556884766" y1="-3.45060133934020996" z1="-48.7125167846679688" x2="18.4601974487304688" y2="-8.43740272521972656" z2="-52.0331268310546875" x3="20.04827880859375" y3="-57.536712646484375" z3="14.3617544174194336"/>
                <propermotioninfo haspm="0"/>
                <elementmatrices>
                    <elementmatrix referencename="Priacodon_LACM_120451_LOWER_Reduced_m2-4">
                        <column c="0" x="0.967930089031794005" y="0.0273927699792123024" z="0.249721753755533737" h="-8.64134655663659073e-19"/>
                        <column c="1" x="0.179451521804649766" y="-0.771036398613506369" z="-0.61098288116926236" h="2.12132926188032882e-18"/>
                        <column c="2" x="0.17580804935283012" y="0.636201633902798158" z="-0.751225012365831502" h="2.60581969244763425e-18"/>
                        <column c="3" x="21.835570076965503" y="-27.4584116504005351" z="-16.0819264783183478" h="1"/>
                    </elementmatrix>
                    <elementmatrix referencename="Priacodon_LACM_120451_Upper_Reduced_M2_M3">
                        <column c="0" x="0.988708019256591686" y="0.132973745465278625" z="0.0690969005227088928" h="0"/>
                        <column c="1" x="-0.134877979755401611" y="0.990580081939697155" z="0.0236450321972370113" h="0"/>
                        <column c="2" x="-0.0653018429875373702" y="-0.0326976850628852844" z="0.9973297119140625" h="0"/>
                        <column c="3" x="-0.439637064933776855" y="-6.72801399230957031" z="-18.5815849304199219" h="1"/>
                    </elementmatrix>
                </elementmatrices>
            </timestep>
            <timestep t="69">
                <triangle x1="27.9333858489990234" y1="-3.38654184341430664" z1="-48.6939964294433594" x2="18.4871978759765625" y2="-8.37573909759521484" z2="-52.0164260864257812" x3="20.0657558441162109" y3="-57.4630661010742188" z3="14.3875436782836914"/>
                <propermotioninfo haspm="0"/>
                <elementmatrices>
                    <elementmatrix referencename="Priacodon_LACM_120451_LOWER_Reduced_m2-4">
                        <column c="0" x="0.96788106714385691" y="0.0275398345281192801" z="0.24989552372462262" h="-8.64134655663659073e-19"/>
                        <column c="1" x="0.179657878371760532" y="-0.771083209550554094" z="-0.61086315033316374" h="2.12132926188032882e-18"/>
                        <column c="2" x="0.175867173618319439" y="0.636138548026091932" z="-0.751264596104887938" h="2.60581969244763425e-18"/>
                        <column c="3" x="21.8606516982669419" y="-27.4367168773685819" z="-16.0808149061650099" h="1"/>
                    </elementmatrix>
                    <elementmatrix referencename="Priacodon_LACM_120451_Upper_Reduced_M2_M3">
                        <column c="0" x="0.988708019256591686" y="0.132973745465278625" z="0.0690969005227088928" h="0"/>
                        <column c="1" x="-0.134877979755401611" y="0.990580081939697155" z="0.0236450321972370113" h="0"/>
                        <column c="2" x="-0.0653018429875373702" y="-0.0326976850628852844" z="0.9973297119140625" h="0"/>
                        <column c="3" x="-0.439637064933776855" y="-6.72801399230957031" z="-18.5815849304199219" h="1"/>
                    </elementmatrix>
                </elementmatrices>
            </timestep>
            <timestep t="70">
                <triangle x1="27.9395236968994141" y1="-3.29170441627502441" z1="-48.6697273254394531" x2="18.4939041137695312" y2="-8.28161525726318359" z2="-51.9926986694335938" x3="20.0696220397949219" y3="-57.3653678894042969" z3="14.4139814376831055"/>
                <propermotioninfo haspm="0"/>
                <elementmatrices>
                    <elementmatrix referencename="Priacodon_LACM_120451_LOWER_Reduced_m2-4">
                        <column c="0" x="0.967858242324723395" y="0.0276082604614503735" z="0.249976363117316386" h="-8.64134655663659073e-19"/>
                        <column c="1" x="0.179753880261715765" y="-0.771104977539286307" z="-0.610807427829571314" h="2.12132926188032882e-18"/>
                        <column c="2" x="0.175894688521918141" y="0.636109195337511202" z="-0.75128300829895156" h="2.60581969244763425e-18"/>
                        <column c="3" x="21.8653919715229144" y="-27.3405158086950237" z="-16.0557997489238851" h="1"/>
                    </elementmatrix>
                    <elementmatrix referencename="Priacodon_LACM_120451_Upper_Reduced_M2_M3">
                        <column c="0" x="0.988708019256591686" y="0.132973745465278625" z="0.0690969005227088928" h="0"/>
                        <column c="1" x="-0.134877979755401611" y="0.990580081939697155" z="0.0236450321972370113" h="0"/>
                        <column c="2" x="-0.0653018429875373702" y="-0.0326976850628852844" z="0.9973297119140625" h="0"/>
                        <column c="3" x="-0.439637064933776855" y="-6.72801399230957031" z="-18.5815849304199219" h="1"/>
                    </elementmatrix>
                </elementmatrices>
            </timestep>
            <timestep t="71">
                <triangle x1="27.9395236968994141" y1="-3.29170441627502441" z1="-48.6697273254394531" x2="18.4939041137695312" y2="-8.28161525726318359" z2="-51.9926986694335938" x3="20.0696220397949219" y3="-57.3653678894042969" z3="14.4139814376831055"/>
                <propermotioninfo haspm="0"/>
                <elementmatrices>
                    <elementmatrix referencename="Priacodon_LACM_120451_LOWER_Reduced_m2-4">
                        <column c="0" x="0.967823984941214355" y="0.0277109019892678825" z="0.250097611908671469" h="-2.59953545031849537e-18"/>
                        <column c="1" x="0.179897873558412885" y="-0.771137616967380923" z="-0.610723823453624415" h="6.35907707741359612e-18"/>
                        <column c="2" x="0.175935969660105496" y="0.636065163672739353" z="-0.751310621875939222" h="7.81908438652333804e-18"/>
                        <column c="3" x="21.8564866777074513" y="-27.2370913525700367" z="-16.0120382055391879" h="0.999999999999999889"/>
                    </elementmatrix>
                    <elementmatrix referencename="Priacodon_LACM_120451_Upper_Reduced_M2_M3">
                        <column c="0" x="0.988708019256591686" y="0.132973745465278625" z="0.0690969005227088928" h="0"/>
                        <column c="1" x="-0.134877979755401611" y="0.990580081939697155" z="0.0236450321972370113" h="0"/>
                        <column c="2" x="-0.0653018429875373702" y="-0.0326976850628852844" z="0.9973297119140625" h="0"/>
                        <column c="3" x="-0.439637064933776855" y="-6.72801399230957031" z="-18.5815849304199219" h="1"/>
                    </elementmatrix>
                </elementmatrices>
            </timestep>
            <timestep t="72">
                <triangle x1="27.9519500732421875" y1="-3.22496628761291504" z1="-48.6588783264160156" x2="18.5063304901123047" y2="-8.21487712860107422" z2="-51.9818458557128906" x3="20.0820484161376953" y3="-57.2986297607421875" z3="14.424830436706543"/>
                <propermotioninfo haspm="0"/>
                <elementmatrices>
                    <elementmatrix referencename="Priacodon_LACM_120451_LOWER_Reduced_m2-4">
                        <column c="0" x="0.967858242324723395" y="0.0276082604614503735" z="0.249976363117316386" h="-8.64134655663659073e-19"/>
                        <column c="1" x="0.179753880261715765" y="-0.771104977539286307" z="-0.610807427829571314" h="2.12132926188032882e-18"/>
                        <column c="2" x="0.175894688521918141" y="0.636109195337511202" z="-0.75128300829895156" h="2.60581969244763425e-18"/>
                        <column c="3" x="21.87781829253829" y="-27.273777704537455" z="-16.0449503077080458" h="1"/>
                    </elementmatrix>
                    <elementmatrix referencename="Priacodon_LACM_120451_Upper_Reduced_M2_M3">
                        <column c="0" x="0.988708019256591686" y="0.132973745465278625" z="0.0690969005227088928" h="0"/>
                        <column c="1" x="-0.134877979755401611" y="0.990580081939697155" z="0.0236450321972370113" h="0"/>
                        <column c="2" x="-0.0653018429875373702" y="-0.0326976850628852844" z="0.9973297119140625" h="0"/>
                        <column c="3" x="-0.439637064933776855" y="-6.72801399230957031" z="-18.5815849304199219" h="1"/>
                    </elementmatrix>
                </elementmatrices>
            </timestep>
            <timestep t="73">
                <triangle x1="27.9564990997314453" y1="-3.1296226978302002" z1="-48.6343803405761719" x2="18.5108795166015625" y2="-8.11953353881835938" z2="-51.9573516845703125" x3="20.0865955352783203" y3="-57.2032852172851562" z3="14.4493274688720703"/>
                <propermotioninfo haspm="0"/>
                <elementmatrices>
                    <elementmatrix referencename="Priacodon_LACM_120451_LOWER_Reduced_m2-4">
                        <column c="0" x="0.967858242324723395" y="0.0276082604614503735" z="0.249976363117316386" h="-1.73141438674148237e-18"/>
                        <column c="1" x="0.179753880261715793" y="-0.771104977539286307" z="-0.610807427829571314" h="4.24049323059426104e-18"/>
                        <column c="2" x="0.175894688521918197" y="0.636109195337511202" z="-0.75128300829895156" h="5.2123562356449728e-18"/>
                        <column c="3" x="21.8823662877245688" y="-27.1784341019929023" z="-16.0204537636845323" h="0.999999999999999889"/>
                    </elementmatrix>
                    <elementmatrix referencename="Priacodon_LACM_120451_Upper_Reduced_M2_M3">
                        <column c="0" x="0.988708019256591686" y="0.132973745465278625" z="0.0690969005227088928" h="0"/>
                        <column c="1" x="-0.134877979755401611" y="0.990580081939697155" z="0.0236450321972370113" h="0"/>
                        <column c="2" x="-0.0653018429875373702" y="-0.0326976850628852844" z="0.9973297119140625" h="0"/>
                        <column c="3" x="-0.439637064933776855" y="-6.72801399230957031" z="-18.5815849304199219" h="1"/>
                    </elementmatrix>
                </elementmatrices>
            </timestep>
            <timestep t="74">
                <triangle x1="27.9480991363525391" y1="-3.0156550407409668" z1="-48.5860252380371094" x2="18.5043735504150391" y2="-8.00812149047851562" z2="-51.9105415344238281" x3="20.0725955963134766" y3="-57.0789947509765625" z3="14.505833625793457"/>
                <propermotioninfo haspm="0"/>
                <elementmatrices>
                    <elementmatrix referencename="Priacodon_LACM_120451_LOWER_Reduced_m2-4">
                        <column c="0" x="0.967786651015761556" y="0.0278530168195286372" z="0.250226263547051075" h="-2.59869411781930489e-18"/>
                        <column c="1" x="0.180072210809488653" y="-0.771183769929894014" z="-0.610614157744220121" h="6.3596571993081948e-18"/>
                        <column c="2" x="0.175962988074234439" y="0.636002997859760111" z="-0.751356920473396528" h="7.81889277884231328e-18"/>
                        <column c="3" x="21.8702748305165713" y="-27.0595378977134153" z="-15.9691519918459921" h="0.999999999999999889"/>
                    </elementmatrix>
                    <elementmatrix referencename="Priacodon_LACM_120451_Upper_Reduced_M2_M3">
                        <column c="0" x="0.988708019256591686" y="0.132973745465278625" z="0.0690969005227088928" h="0"/>
                        <column c="1" x="-0.134877979755401611" y="0.990580081939697155" z="0.0236450321972370113" h="0"/>
                        <column c="2" x="-0.0653018429875373702" y="-0.0326976850628852844" z="0.9973297119140625" h="0"/>
                        <column c="3" x="-0.439637064933776855" y="-6.72801399230957031" z="-18.5815849304199219" h="1"/>
                    </elementmatrix>
                </elementmatrices>
            </timestep>
            <timestep t="75">
                <triangle x1="27.9480991363525391" y1="-3.0156550407409668" z1="-48.5860252380371094" x2="18.5043735504150391" y2="-8.00812149047851562" z2="-51.9105415344238281" x3="20.0725955963134766" y3="-57.0789947509765625" z3="14.505833625793457"/>
                <propermotioninfo haspm="0"/>
                <elementmatrices>
                    <elementmatrix referencename="Priacodon_LACM_120451_LOWER_Reduced_m2-4">
                        <column c="0" x="0.967758333161593431" y="0.027937749498449585" z="0.250326319327846936" h="-5.20412904614548293e-18"/>
                        <column c="1" x="0.18019105029457172" y="-0.771210674459822165" z="-0.610545116055929871" h="1.27144511232750568e-17"/>
                        <column c="2" x="0.175997074279379162" y="0.635966656824011656" z="-0.751379697393448009" h="1.5639498144934818e-17"/>
                        <column c="3" x="21.8652577691958072" y="-27.0130472208820507" z="-15.9491644858345563" h="0.999999999999999667"/>
                    </elementmatrix>
                    <elementmatrix referencename="Priacodon_LACM_120451_Upper_Reduced_M2_M3">
                        <column c="0" x="0.988708019256591686" y="0.132973745465278625" z="0.0690969005227088928" h="0"/>
                        <column c="1" x="-0.134877979755401611" y="0.990580081939697155" z="0.0236450321972370113" h="0"/>
                        <column c="2" x="-0.0653018429875373702" y="-0.0326976850628852844" z="0.9973297119140625" h="0"/>
                        <column c="3" x="-0.439637064933776855" y="-6.72801399230957031" z="-18.5815849304199219" h="1"/>
                    </elementmatrix>
                </elementmatrices>
            </timestep>
            <timestep t="76">
                <triangle x1="27.9604625701904297" y1="-2.9506680965423584" z1="-48.5665206909179688" x2="18.5175895690917969" y2="-7.94420576095581055" z2="-51.891845703125" x3="20.0815486907958984" y3="-57.0097198486328125" z3="14.5285882949829102"/>
                <propermotioninfo haspm="0"/>
                <elementmatrices>
                    <elementmatrix referencename="Priacodon_LACM_120451_LOWER_Reduced_m2-4">
                        <column c="0" x="0.967752340728410099" y="0.0279556742947876836" z="0.250347483886653732" h="-2.59869411781930489e-18"/>
                        <column c="1" x="0.180216188729042132" y="-0.771216364150566491" z="-0.610530509256615894" h="6.3596571993081948e-18"/>
                        <column c="2" x="0.176004285459497978" y="0.635958969416777209" z="-0.751384514825879979" h="7.81889277884231328e-18"/>
                        <column c="3" x="21.8805395746230253" y="-26.9925057909674031" z="-15.9485292001226444" h="0.999999999999999889"/>
                    </elementmatrix>
                    <elementmatrix referencename="Priacodon_LACM_120451_Upper_Reduced_M2_M3">
                        <column c="0" x="0.988708019256591686" y="0.132973745465278625" z="0.0690969005227088928" h="0"/>
                        <column c="1" x="-0.134877979755401611" y="0.990580081939697155" z="0.0236450321972370113" h="0"/>
                        <column c="2" x="-0.0653018429875373702" y="-0.0326976850628852844" z="0.9973297119140625" h="0"/>
                        <column c="3" x="-0.439637064933776855" y="-6.72801399230957031" z="-18.5815849304199219" h="1"/>
                    </elementmatrix>
                </elementmatrices>
            </timestep>
            <timestep t="77">
                <triangle x1="27.9624214172363281" y1="-2.85437846183776855" z1="-48.5367088317871094" x2="18.5195484161376953" y2="-7.8479161262512207" z2="-51.8620376586914062" x3="20.0835075378417969" y3="-56.9134292602539062" z3="14.5583972930908203"/>
                <propermotioninfo haspm="0"/>
                <elementmatrices>
                    <elementmatrix referencename="Priacodon_LACM_120451_LOWER_Reduced_m2-4">
                        <column c="0" x="0.967752340728410099" y="0.0279556742947876836" z="0.250347483886653732" h="-2.59869411781930489e-18"/>
                        <column c="1" x="0.180216188729042132" y="-0.771216364150566491" z="-0.610530509256615894" h="6.3596571993081948e-18"/>
                        <column c="2" x="0.176004285459497978" y="0.635958969416777209" z="-0.751384514825879979" h="7.81889277884231328e-18"/>
                        <column c="3" x="21.882498688197316" y="-26.8962161255924883" z="-15.9187198290331882" h="0.999999999999999889"/>
                    </elementmatrix>
                    <elementmatrix referencename="Priacodon_LACM_120451_Upper_Reduced_M2_M3">
                        <column c="0" x="0.988708019256591686" y="0.132973745465278625" z="0.0690969005227088928" h="0"/>
                        <column c="1" x="-0.134877979755401611" y="0.990580081939697155" z="0.0236450321972370113" h="0"/>
                        <column c="2" x="-0.0653018429875373702" y="-0.0326976850628852844" z="0.9973297119140625" h="0"/>
                        <column c="3" x="-0.439637064933776855" y="-6.72801399230957031" z="-18.5815849304199219" h="1"/>
                    </elementmatrix>
                </elementmatrices>
            </timestep>
            <timestep t="78">
                <triangle x1="27.9624214172363281" y1="-2.85437846183776855" z1="-48.5367088317871094" x2="18.5195484161376953" y2="-7.8479161262512207" z2="-51.8620376586914062" x3="20.0835075378417969" y3="-56.9134292602539062" z3="14.5583972930908203"/>
                <propermotioninfo haspm="0"/>
                <elementmatrices>
                    <elementmatrix referencename="Priacodon_LACM_120451_LOWER_Reduced_m2-4">
                        <column c="0" x="0.967718006179814849" y="0.0280583384668513132" z="0.250468691769679619" h="-3.46768195703942894e-18"/>
                        <column c="1" x="0.180360158879855376" y="-0.771248939331960814" z="-0.610446839958191934" h="8.47757012753085877e-18"/>
                        <column c="2" x="0.176045590041220168" y="0.635914942478205125" z="-0.751412100356296575" h="1.04258772000845258e-17"/>
                        <column c="3" x="21.873360357480049" y="-26.7975850313722894" z="-15.8764454766834007" h="0.999999999999999778"/>
                    </elementmatrix>
                    <elementmatrix referencename="Priacodon_LACM_120451_Upper_Reduced_M2_M3">
                        <column c="0" x="0.988708019256591686" y="0.132973745465278625" z="0.0690969005227088928" h="0"/>
                        <column c="1" x="-0.134877979755401611" y="0.990580081939697155" z="0.0236450321972370113" h="0"/>
                        <column c="2" x="-0.0653018429875373702" y="-0.0326976850628852844" z="0.9973297119140625" h="0"/>
                        <column c="3" x="-0.439637064933776855" y="-6.72801399230957031" z="-18.5815849304199219" h="1"/>
                    </elementmatrix>
                </elementmatrices>
            </timestep>
            <timestep t="79">
                <triangle x1="27.967987060546875" y1="-2.78753519058227539" z1="-48.5212249755859375" x2="18.5251140594482422" y2="-7.78107261657714844" z2="-51.8465538024902344" x3="20.0890712738037109" y3="-56.8465843200683594" z3="14.5738821029663086"/>
                <propermotioninfo haspm="0"/>
                <elementmatrices>
                    <elementmatrix referencename="Priacodon_LACM_120451_LOWER_Reduced_m2-4">
                        <column c="0" x="0.967752340728410099" y="0.0279556742947876836" z="0.250347483886653732" h="-2.59869411781930489e-18"/>
                        <column c="1" x="0.180216188729042132" y="-0.771216364150566491" z="-0.610530509256615894" h="6.3596571993081948e-18"/>
                        <column c="2" x="0.176004285459497978" y="0.635958969416777209" z="-0.751384514825879979" h="7.81889277884231328e-18"/>
                        <column c="3" x="21.8880635176190594" y="-26.8293728774046656" z="-15.9032351967530818" h="0.999999999999999889"/>
                    </elementmatrix>
                    <elementmatrix referencename="Priacodon_LACM_120451_Upper_Reduced_M2_M3">
                        <column c="0" x="0.988708019256591686" y="0.132973745465278625" z="0.0690969005227088928" h="0"/>
                        <column c="1" x="-0.134877979755401611" y="0.990580081939697155" z="0.0236450321972370113" h="0"/>
                        <column c="2" x="-0.0653018429875373702" y="-0.0326976850628852844" z="0.9973297119140625" h="0"/>
                        <column c="3" x="-0.439637064933776855" y="-6.72801399230957031" z="-18.5815849304199219" h="1"/>
                    </elementmatrix>
                </elementmatrices>
            </timestep>
            <timestep t="80">
                <triangle x1="27.9694671630859375" y1="-2.69138503074645996" z1="-48.4910545349121094" x2="18.5265941619873047" y2="-7.68492269515991211" z2="-51.8163833618164062" x3="20.0905532836914062" y3="-56.7504348754882812" z3="14.6040515899658203"/>
                <propermotioninfo haspm="0"/>
                <elementmatrices>
                    <elementmatrix referencename="Priacodon_LACM_120451_LOWER_Reduced_m2-4">
                        <column c="0" x="0.967752340728410099" y="0.0279556742947876836" z="0.250347483886653732" h="-3.46726143271911222e-18"/>
                        <column c="1" x="0.180216188729042159" y="-0.771216364150566491" z="-0.610530509256615894" h="8.47786041372324903e-18"/>
                        <column c="2" x="0.176004285459498006" y="0.635958969416777209" z="-0.751384514825879979" h="1.04257814935501078e-17"/>
                        <column c="3" x="21.8895441596013818" y="-26.7332228072288025" z="-15.8730657057094735" h="0.999999999999999778"/>
                    </elementmatrix>
                    <elementmatrix referencename="Priacodon_LACM_120451_Upper_Reduced_M2_M3">
                        <column c="0" x="0.988708019256591686" y="0.132973745465278625" z="0.0690969005227088928" h="0"/>
                        <column c="1" x="-0.134877979755401611" y="0.990580081939697155" z="0.0236450321972370113" h="0"/>
                        <column c="2" x="-0.0653018429875373702" y="-0.0326976850628852844" z="0.9973297119140625" h="0"/>
                        <column c="3" x="-0.439637064933776855" y="-6.72801399230957031" z="-18.5815849304199219" h="1"/>
                    </elementmatrix>
                </elementmatrices>
            </timestep>
            <timestep t="81">
                <triangle x1="27.960601806640625" y1="-2.57859230041503906" z1="-48.4426803588867188" x2="18.5196609497070312" y2="-7.57473468780517578" z2="-51.7695770263671875" x3="20.0759868621826172" y3="-56.6271171569824219" z3="14.6607332229614258"/>
                <propermotioninfo haspm="0"/>
                <elementmatrices>
                    <elementmatrix referencename="Priacodon_LACM_120451_LOWER_Reduced_m2-4">
                        <column c="0" x="0.967679253601998246" y="0.0282052138699816698" z="0.250601882390774078" h="-4.33582874761891879e-18"/>
                        <column c="1" x="0.180540470750710891" y="-0.77129653921546748" z="-0.610333388208557648" h="1.0596063628138301e-17"/>
                        <column c="2" x="0.17607378209677127" y="0.635850709960189109" z="-0.751459850093897819" h="1.30326702082579008e-17"/>
                        <column c="3" x="21.8769205514626215" y="-26.6154060104253674" z="-15.8216876751116846" h="0.999999999999999778"/>
                    </elementmatrix>
                    <elementmatrix referencename="Priacodon_LACM_120451_Upper_Reduced_M2_M3">
                        <column c="0" x="0.988708019256591686" y="0.132973745465278625" z="0.0690969005227088928" h="0"/>
                        <column c="1" x="-0.134877979755401611" y="0.990580081939697155" z="0.0236450321972370113" h="0"/>
                        <column c="2" x="-0.0653018429875373702" y="-0.0326976850628852844" z="0.9973297119140625" h="0"/>
                        <column c="3" x="-0.439637064933776855" y="-6.72801399230957031" z="-18.5815849304199219" h="1"/>
                    </elementmatrix>
                </elementmatrices>
            </timestep>
            <timestep t="82">
                <triangle x1="27.960601806640625" y1="-2.57859230041503906" z1="-48.4426803588867188" x2="18.5196609497070312" y2="-7.57473468780517578" z2="-51.7695770263671875" x3="20.0759868621826172" y3="-56.6271171569824219" z3="14.6607332229614258"/>
                <propermotioninfo haspm="0"/>
                <elementmatrices>
                    <elementmatrix referencename="Priacodon_LACM_120451_LOWER_Reduced_m2-4">
                        <column c="0" x="0.967648509388715494" y="0.0282970161043713392" z="0.250710224275671023" h="-4.33582874761891879e-18"/>
                        <column c="1" x="0.180669175197738785" y="-0.771325623102964042" z="-0.610258543590318503" h="1.0596063628138301e-17"/>
                        <column c="2" x="0.176110725359389764" y="0.635811350072257087" z="-0.751484496137188596" h="1.30326702082579008e-17"/>
                        <column c="3" x="21.8713657713864471" y="-26.5665715040522912" z="-15.8004677899177892" h="0.999999999999999778"/>
                    </elementmatrix>
                    <elementmatrix referencename="Priacodon_LACM_120451_Upper_Reduced_M2_M3">
                        <column c="0" x="0.988708019256591686" y="0.132973745465278625" z="0.0690969005227088928" h="0"/>
                        <column c="1" x="-0.134877979755401611" y="0.990580081939697155" z="0.0236450321972370113" h="0"/>
                        <column c="2" x="-0.0653018429875373702" y="-0.0326976850628852844" z="0.9973297119140625" h="0"/>
                        <column c="3" x="-0.439637064933776855" y="-6.72801399230957031" z="-18.5815849304199219" h="1"/>
                    </elementmatrix>
                </elementmatrices>
            </timestep>
            <timestep t="83">
                <triangle x1="27.9729938507080078" y1="-2.5136256217956543" z1="-48.4231796264648438" x2="18.5329036712646484" y2="-7.51083946228027344" z2="-51.7508888244628906" x3="20.0849647521972656" y3="-56.557861328125" z3="14.6834793090820312"/>
                <propermotioninfo haspm="0"/>
                <elementmatrices>
                    <elementmatrix referencename="Priacodon_LACM_120451_LOWER_Reduced_m2-4">
                        <column c="0" x="0.96764486516297743" y="0.0283078942762752597" z="0.250723061253522783" h="-4.33582874761891879e-18"/>
                        <column c="1" x="0.180684425217112837" y="-0.771329068306070731" z="-0.610249673999777142" h="1.0596063628138301e-17"/>
                        <column c="2" x="0.176115103223664832" y="0.63580668631630799" z="-0.751487416031615951" h="1.30326702082579008e-17"/>
                        <column c="3" x="21.8872125865246794" y="-26.548394587555876" z="-15.8010730394449563" h="0.999999999999999778"/>
                    </elementmatrix>
                    <elementmatrix referencename="Priacodon_LACM_120451_Upper_Reduced_M2_M3">
                        <column c="0" x="0.988708019256591686" y="0.132973745465278625" z="0.0690969005227088928" h="0"/>
                        <column c="1" x="-0.134877979755401611" y="0.990580081939697155" z="0.0236450321972370113" h="0"/>
                        <column c="2" x="-0.0653018429875373702" y="-0.0326976850628852844" z="0.9973297119140625" h="0"/>
                        <column c="3" x="-0.439637064933776855" y="-6.72801399230957031" z="-18.5815849304199219" h="1"/>
                    </elementmatrix>
                </elementmatrices>
            </timestep>
            <timestep t="84">
                <triangle x1="27.9746551513671875" y1="-2.41840958595275879" z1="-48.3935661315917969" x2="18.5345649719238281" y2="-7.41562318801879883" z2="-51.7212753295898438" x3="20.0866260528564453" y3="-56.462646484375" z3="14.7130947113037109"/>
                <propermotioninfo haspm="0"/>
                <elementmatrices>
                    <elementmatrix referencename="Priacodon_LACM_120451_LOWER_Reduced_m2-4">
                        <column c="0" x="0.96764486516297743" y="0.0283078942762752597" z="0.250723061253522783" h="-4.33582874761891879e-18"/>
                        <column c="1" x="0.180684425217112837" y="-0.771329068306070731" z="-0.610249673999777142" h="1.0596063628138301e-17"/>
                        <column c="2" x="0.176115103223664832" y="0.63580668631630799" z="-0.751487416031615951" h="1.30326702082579008e-17"/>
                        <column c="3" x="21.8888738578908502" y="-26.4531784943157433" z="-15.7714577891143275" h="0.999999999999999778"/>
                    </elementmatrix>
                    <elementmatrix referencename="Priacodon_LACM_120451_Upper_Reduced_M2_M3">
                        <column c="0" x="0.988708019256591686" y="0.132973745465278625" z="0.0690969005227088928" h="0"/>
                        <column c="1" x="-0.134877979755401611" y="0.990580081939697155" z="0.0236450321972370113" h="0"/>
                        <column c="2" x="-0.0653018429875373702" y="-0.0326976850628852844" z="0.9973297119140625" h="0"/>
                        <column c="3" x="-0.439637064933776855" y="-6.72801399230957031" z="-18.5815849304199219" h="1"/>
                    </elementmatrix>
                </elementmatrices>
            </timestep>
            <timestep t="85">
                <triangle x1="27.9746551513671875" y1="-2.41840958595275879" z1="-48.3935661315917969" x2="18.5345649719238281" y2="-7.41562318801879883" z2="-51.7212753295898438" x3="20.0866260528564453" y3="-56.462646484375" z3="14.7130947113037109"/>
                <propermotioninfo haspm="0"/>
                <elementmatrices>
                    <elementmatrix referencename="Priacodon_LACM_120451_LOWER_Reduced_m2-4">
                        <column c="0" x="0.967610452433302348" y="0.0284105827893393892" z="0.250844227612200321" h="-4.33582874761891879e-18"/>
                        <column c="1" x="0.180828373376900164" y="-0.771361576766550705" z="-0.61016594055786888" h="1.0596063628138301e-17"/>
                        <column c="2" x="0.176156430205693965" y="0.635762666043931834" z="-0.751514971882649596" h="1.30326702082579008e-17"/>
                        <column c="3" x="21.8794647273129499" y="-26.3572821588972523" z="-15.7299009860483761" h="0.999999999999999778"/>
                    </elementmatrix>
                    <elementmatrix referencename="Priacodon_LACM_120451_Upper_Reduced_M2_M3">
                        <column c="0" x="0.988708019256591686" y="0.132973745465278625" z="0.0690969005227088928" h="0"/>
                        <column c="1" x="-0.134877979755401611" y="0.990580081939697155" z="0.0236450321972370113" h="0"/>
                        <column c="2" x="-0.0653018429875373702" y="-0.0326976850628852844" z="0.9973297119140625" h="0"/>
                        <column c="3" x="-0.439637064933776855" y="-6.72801399230957031" z="-18.5815849304199219" h="1"/>
                    </elementmatrix>
                </elementmatrices>
            </timestep>
            <timestep t="86">
                <triangle x1="27.9853687286376953" y1="-2.35421204566955566" z1="-48.3711433410644531" x2="18.5452804565429688" y2="-7.3514256477355957" z2="-51.6988563537597656" x3="20.0973415374755859" y3="-56.3984489440917969" z3="14.7355136871337891"/>
                <propermotioninfo haspm="0"/>
                <elementmatrices>
                    <elementmatrix referencename="Priacodon_LACM_120451_LOWER_Reduced_m2-4">
                        <column c="0" x="0.96764486516297743" y="0.0283078942762752563" z="0.250723061253522783" h="-4.33582874761891879e-18"/>
                        <column c="1" x="0.180684425217112837" y="-0.771329068306070731" z="-0.610249673999777142" h="1.0596063628138301e-17"/>
                        <column c="2" x="0.176115103223664832" y="0.63580668631630799" z="-0.751487416031615951" h="1.30326702082579008e-17"/>
                        <column c="3" x="21.8995881279421809" y="-26.3889808871253031" z="-15.7490383190061447" h="0.999999999999999778"/>
                    </elementmatrix>
                    <elementmatrix referencename="Priacodon_LACM_120451_Upper_Reduced_M2_M3">
                        <column c="0" x="0.988708019256591686" y="0.132973745465278625" z="0.0690969005227088928" h="0"/>
                        <column c="1" x="-0.134877979755401611" y="0.990580081939697155" z="0.0236450321972370113" h="0"/>
                        <column c="2" x="-0.0653018429875373702" y="-0.0326976850628852844" z="0.9973297119140625" h="0"/>
                        <column c="3" x="-0.439637064933776855" y="-6.72801399230957031" z="-18.5815849304199219" h="1"/>
                    </elementmatrix>
                </elementmatrices>
            </timestep>
            <timestep t="87">
                <triangle x1="27.9911003112792969" y1="-2.26003909111022949" z1="-48.3347091674804688" x2="18.5510101318359375" y2="-7.25725269317626953" z2="-51.6624183654785156" x3="20.1030712127685547" y3="-56.3042755126953125" z3="14.7719507217407227"/>
                <propermotioninfo haspm="0"/>
                <elementmatrices>
                    <elementmatrix referencename="Priacodon_LACM_120451_LOWER_Reduced_m2-4">
                        <column c="0" x="0.96764486516297743" y="0.0283078942762752563" z="0.250723061253522783" h="-4.33582874761891879e-18"/>
                        <column c="1" x="0.180684425217112837" y="-0.771329068306070731" z="-0.610249673999777142" h="1.0596063628138301e-17"/>
                        <column c="2" x="0.176115103223664832" y="0.63580668631630799" z="-0.751487416031615951" h="1.30326702082579008e-17"/>
                        <column c="3" x="21.9053189684709331" y="-26.2948080836861919" z="-15.7126012835757987" h="0.999999999999999778"/>
                    </elementmatrix>
                    <elementmatrix referencename="Priacodon_LACM_120451_Upper_Reduced_M2_M3">
                        <column c="0" x="0.988708019256591686" y="0.132973745465278625" z="0.0690969005227088928" h="0"/>
                        <column c="1" x="-0.134877979755401611" y="0.990580081939697155" z="0.0236450321972370113" h="0"/>
                        <column c="2" x="-0.0653018429875373702" y="-0.0326976850628852844" z="0.9973297119140625" h="0"/>
                        <column c="3" x="-0.439637064933776855" y="-6.72801399230957031" z="-18.5815849304199219" h="1"/>
                    </elementmatrix>
                </elementmatrices>
            </timestep>
            <timestep t="88">
                <triangle x1="27.9911003112792969" y1="-2.26003909111022949" z1="-48.3347091674804688" x2="18.5510101318359375" y2="-7.25725269317626953" z2="-51.6624183654785156" x3="20.1030712127685547" y3="-56.3042755126953125" z3="14.7719507217407227"/>
                <propermotioninfo haspm="0"/>
                <elementmatrices>
                    <elementmatrix referencename="Priacodon_LACM_120451_LOWER_Reduced_m2-4">
                        <column c="0" x="0.967620563210595752" y="0.0283804187931112652" z="0.250808637969485271" h="-4.33582874761891879e-18"/>
                        <column c="1" x="0.180786091433983859" y="-0.771352029808211603" z="-0.610190538276003558" h="1.0596063628138301e-17"/>
                        <column c="2" x="0.176144290211697363" y="0.635775596260186204" z="-0.751506878629666031" h="1.30326702082579008e-17"/>
                        <column c="3" x="21.9006664856885713" y="-26.2557280916480096" z="-15.6955036605965201" h="0.999999999999999778"/>
                    </elementmatrix>
                    <elementmatrix referencename="Priacodon_LACM_120451_Upper_Reduced_M2_M3">
                        <column c="0" x="0.988708019256591686" y="0.132973745465278625" z="0.0690969005227088928" h="0"/>
                        <column c="1" x="-0.134877979755401611" y="0.990580081939697155" z="0.0236450321972370113" h="0"/>
                        <column c="2" x="-0.0653018429875373702" y="-0.0326976850628852844" z="0.9973297119140625" h="0"/>
                        <column c="3" x="-0.439637064933776855" y="-6.72801399230957031" z="-18.5815849304199219" h="1"/>
                    </elementmatrix>
                </elementmatrices>
            </timestep>
            <timestep t="89">
                <triangle x1="28.0018138885498047" y1="-2.19584155082702637" z1="-48.3122901916503906" x2="18.5617256164550781" y2="-7.19305515289306641" z2="-51.6399993896484375" x3="20.1137866973876953" y3="-56.2400779724121094" z3="14.7943706512451172"/>
                <propermotioninfo haspm="0"/>
                <elementmatrices>
                    <elementmatrix referencename="Priacodon_LACM_120451_LOWER_Reduced_m2-4">
                        <column c="0" x="0.96764486516297743" y="0.0283078942762752563" z="0.250723061253522783" h="-4.33582874761891879e-18"/>
                        <column c="1" x="0.180684425217112837" y="-0.771329068306070731" z="-0.610249673999777142" h="1.0596063628138301e-17"/>
                        <column c="2" x="0.176115103223664832" y="0.63580668631630799" z="-0.751487416031615951" h="1.30326702082579008e-17"/>
                        <column c="3" x="21.916033237228806" y="-26.230610474452476" z="-15.6901818187003581" h="0.999999999999999778"/>
                    </elementmatrix>
                    <elementmatrix referencename="Priacodon_LACM_120451_Upper_Reduced_M2_M3">
                        <column c="0" x="0.988708019256591686" y="0.132973745465278625" z="0.0690969005227088928" h="0"/>
                        <column c="1" x="-0.134877979755401611" y="0.990580081939697155" z="0.0236450321972370113" h="0"/>
                        <column c="2" x="-0.0653018429875373702" y="-0.0326976850628852844" z="0.9973297119140625" h="0"/>
                        <column c="3" x="-0.439637064933776855" y="-6.72801399230957031" z="-18.5815849304199219" h="1"/>
                    </elementmatrix>
                </elementmatrices>
            </timestep>
            <timestep t="90">
                <triangle x1="28.0468368530273438" y1="-2.11254763603210449" z1="-48.2978973388671875" x2="18.6067466735839844" y2="-7.10976123809814453" z2="-51.6256065368652344" x3="20.1588077545166016" y3="-56.1567840576171875" z3="14.8087635040283203"/>
                <propermotioninfo haspm="0"/>
                <elementmatrices>
                    <elementmatrix referencename="Priacodon_LACM_120451_LOWER_Reduced_m2-4">
                        <column c="0" x="0.96764486516297743" y="0.0283078942762752563" z="0.250723061253522783" h="-4.33582874761891879e-18"/>
                        <column c="1" x="0.180684425217112837" y="-0.771329068306070731" z="-0.610249673999777142" h="1.0596063628138301e-17"/>
                        <column c="2" x="0.176115103223664832" y="0.63580668631630799" z="-0.751487416031615951" h="1.30326702082579008e-17"/>
                        <column c="3" x="21.9610551946363834" y="-26.1473165977418347" z="-15.6757885988391461" h="0.999999999999999778"/>
                    </elementmatrix>
                    <elementmatrix referencename="Priacodon_LACM_120451_Upper_Reduced_M2_M3">
                        <column c="0" x="0.988708019256591686" y="0.132973745465278625" z="0.0690969005227088928" h="0"/>
                        <column c="1" x="-0.134877979755401611" y="0.990580081939697155" z="0.0236450321972370113" h="0"/>
                        <column c="2" x="-0.0653018429875373702" y="-0.0326976850628852844" z="0.9973297119140625" h="0"/>
                        <column c="3" x="-0.439637064933776855" y="-6.72801399230957031" z="-18.5815849304199219" h="1"/>
                    </elementmatrix>
                </elementmatrices>
            </timestep>
            <timestep t="91">
                <triangle x1="28.0435390472412109" y1="-2.0051729679107666" z1="-48.2521438598632812" x2="18.6034488677978516" y2="-7.00238656997680664" z2="-51.5798530578613281" x3="20.1555099487304688" y3="-56.049407958984375" z3="14.8545169830322266"/>
                <propermotioninfo haspm="0"/>
                <elementmatrices>
                    <elementmatrix referencename="Priacodon_LACM_120451_LOWER_Reduced_m2-4">
                        <column c="0" x="0.96764486516297743" y="0.0283078942762752563" z="0.250723061253522783" h="-4.33582874761891879e-18"/>
                        <column c="1" x="0.180684425217112837" y="-0.771329068306070731" z="-0.610249673999777142" h="1.0596063628138301e-17"/>
                        <column c="2" x="0.176115103223664832" y="0.63580668631630799" z="-0.751487416031615951" h="1.30326702082579008e-17"/>
                        <column c="3" x="21.9577578118814181" y="-26.0399418542695216" z="-15.6300355246541596" h="0.999999999999999778"/>
                    </elementmatrix>
                    <elementmatrix referencename="Priacodon_LACM_120451_Upper_Reduced_M2_M3">
                        <column c="0" x="0.988708019256591686" y="0.132973745465278625" z="0.0690969005227088928" h="0"/>
                        <column c="1" x="-0.134877979755401611" y="0.990580081939697155" z="0.0236450321972370113" h="0"/>
                        <column c="2" x="-0.0653018429875373702" y="-0.0326976850628852844" z="0.9973297119140625" h="0"/>
                        <column c="3" x="-0.439637064933776855" y="-6.72801399230957031" z="-18.5815849304199219" h="1"/>
                    </elementmatrix>
                </elementmatrices>
            </timestep>
            <timestep t="92">
                <triangle x1="28.0435390472412109" y1="-2.0051729679107666" z1="-48.2521438598632812" x2="18.6034488677978516" y2="-7.00238656997680664" z2="-51.5798530578613281" x3="20.1555099487304688" y3="-56.049407958984375" z3="14.8545169830322266"/>
                <propermotioninfo haspm="0"/>
                <elementmatrices>
                    <elementmatrix referencename="Priacodon_LACM_120451_LOWER_Reduced_m2-4">
                        <column c="0" x="0.96761045243216115" y="0.0284105828394524834" z="0.250844227610927006" h="-4.33582874761891879e-18"/>
                        <column c="1" x="0.180828373428969152" y="-0.771361576710546504" z="-0.610165940613237368" h="1.0596063628138301e-17"/>
                        <column c="2" x="0.176156430158513011" y="0.635762666109641716" z="-0.751514971838120216" h="1.30326702082579008e-17"/>
                        <column c="3" x="21.9461977595538826" y="-25.931711830721806" z="-15.5827388650456147" h="0.999999999999999778"/>
                    </elementmatrix>
                    <elementmatrix referencename="Priacodon_LACM_120451_Upper_Reduced_M2_M3">
                        <column c="0" x="0.988708019256591686" y="0.132973745465278625" z="0.0690969005227088928" h="0"/>
                        <column c="1" x="-0.134877979755401611" y="0.990580081939697155" z="0.0236450321972370113" h="0"/>
                        <column c="2" x="-0.0653018429875373702" y="-0.0326976850628852844" z="0.9973297119140625" h="0"/>
                        <column c="3" x="-0.439637064933776855" y="-6.72801399230957031" z="-18.5815849304199219" h="1"/>
                    </elementmatrix>
                </elementmatrices>
            </timestep>
            <timestep t="93">
                <triangle x1="28.0542583465576172" y1="-1.94098210334777832" z1="-48.229705810546875" x2="18.6141700744628906" y2="-6.93819570541381836" z2="-51.5574150085449219" x3="20.1662311553955078" y3="-55.9852180480957031" z3="14.876953125"/>
                <propermotioninfo haspm="0"/>
                <elementmatrices>
                    <elementmatrix referencename="Priacodon_LACM_120451_LOWER_Reduced_m2-4">
                        <column c="0" x="0.96764486516297743" y="0.0283078942762752563" z="0.250723061253522783" h="-4.33582874761891879e-18"/>
                        <column c="1" x="0.180684425217112837" y="-0.771329068306070731" z="-0.610249673999777142" h="1.0596063628138301e-17"/>
                        <column c="2" x="0.176115103223664832" y="0.63580668631630799" z="-0.751487416031615951" h="1.30326702082579008e-17"/>
                        <column c="3" x="21.9684780055308764" y="-25.9757510585121949" z="-15.6075993890733198" h="0.999999999999999778"/>
                    </elementmatrix>
                    <elementmatrix referencename="Priacodon_LACM_120451_Upper_Reduced_M2_M3">
                        <column c="0" x="0.988708019256591686" y="0.132973745465278625" z="0.0690969005227088928" h="0"/>
                        <column c="1" x="-0.134877979755401611" y="0.990580081939697155" z="0.0236450321972370113" h="0"/>
                        <column c="2" x="-0.0653018429875373702" y="-0.0326976850628852844" z="0.9973297119140625" h="0"/>
                        <column c="3" x="-0.439637064933776855" y="-6.72801399230957031" z="-18.5815849304199219" h="1"/>
                    </elementmatrix>
                </elementmatrices>
            </timestep>
            <timestep t="94">
                <triangle x1="28.0594558715820312" y1="-1.84768259525299072" z1="-48.1934051513671875" x2="18.6193675994873047" y2="-6.84489631652832031" z2="-51.5211143493652344" x3="20.1714286804199219" y3="-55.8919181823730469" z3="14.9132537841796875"/>
                <propermotioninfo haspm="0"/>
                <elementmatrices>
                    <elementmatrix referencename="Priacodon_LACM_120451_LOWER_Reduced_m2-4">
                        <column c="0" x="0.96764486516297743" y="0.0283078942762752563" z="0.250723061253522783" h="-4.33582874761891879e-18"/>
                        <column c="1" x="0.180684425217112837" y="-0.771329068306070731" z="-0.610249673999777142" h="1.0596063628138301e-17"/>
                        <column c="2" x="0.176115103223664832" y="0.63580668631630799" z="-0.751487416031615951" h="1.30326702082579008e-17"/>
                        <column c="3" x="21.9736752911965212" y="-25.8824515389230925" z="-15.5712982876089452" h="0.999999999999999778"/>
                    </elementmatrix>
                    <elementmatrix referencename="Priacodon_LACM_120451_Upper_Reduced_M2_M3">
                        <column c="0" x="0.988708019256591686" y="0.132973745465278625" z="0.0690969005227088928" h="0"/>
                        <column c="1" x="-0.134877979755401611" y="0.990580081939697155" z="0.0236450321972370113" h="0"/>
                        <column c="2" x="-0.0653018429875373702" y="-0.0326976850628852844" z="0.9973297119140625" h="0"/>
                        <column c="3" x="-0.439637064933776855" y="-6.72801399230957031" z="-18.5815849304199219" h="1"/>
                    </elementmatrix>
                </elementmatrices>
            </timestep>
            <timestep t="95">
                <triangle x1="28.0594558715820312" y1="-1.84768259525299072" z1="-48.1934051513671875" x2="18.6193675994873047" y2="-6.84489631652832031" z2="-51.5211143493652344" x3="20.1714286804199219" y3="-55.8919181823730469" z3="14.9132537841796875"/>
                <propermotioninfo haspm="0"/>
                <elementmatrices>
                    <elementmatrix referencename="Priacodon_LACM_120451_LOWER_Reduced_m2-4">
                        <column c="0" x="0.967576015445257731" y="0.0285132780181677828" z="0.250965381498540807" h="-7.81825272217522014e-18"/>
                        <column c="1" x="0.180972313784183964" y="-0.77139406614649153" z="-0.61008218635226974" h="1.90629453366954841e-17"/>
                        <column c="2" x="0.176197764347742342" y="0.635718647325091091" z="-0.751542518879601107" h="2.34623222407660402e-17"/>
                        <column c="3" x="21.9605671206835034" y="-25.7868294515360645" z="-15.5289595444680817" h="0.999999999999999556"/>
                    </elementmatrix>
                    <elementmatrix referencename="Priacodon_LACM_120451_Upper_Reduced_M2_M3">
                        <column c="0" x="0.988708019256591686" y="0.132973745465278625" z="0.0690969005227088928" h="0"/>
                        <column c="1" x="-0.134877979755401611" y="0.990580081939697155" z="0.0236450321972370113" h="0"/>
                        <column c="2" x="-0.0653018429875373702" y="-0.0326976850628852844" z="0.9973297119140625" h="0"/>
                        <column c="3" x="-0.439637064933776855" y="-6.72801399230957031" z="-18.5815849304199219" h="1"/>
                    </elementmatrix>
                </elementmatrices>
            </timestep>
            <timestep t="96">
                <triangle x1="28.0701770782470703" y1="-1.78349184989929199" z1="-48.1709709167480469" x2="18.6300868988037109" y2="-6.78070545196533203" z2="-51.4986801147460938" x3="20.1821479797363281" y3="-55.827728271484375" z3="14.9356899261474609"/>
                <propermotioninfo haspm="0"/>
                <elementmatrices>
                    <elementmatrix referencename="Priacodon_LACM_120451_LOWER_Reduced_m2-4">
                        <column c="0" x="0.96764486516297743" y="0.0283078942762752563" z="0.250723061253522783" h="-4.33582874761891879e-18"/>
                        <column c="1" x="0.180684425217112837" y="-0.771329068306070731" z="-0.610249673999777142" h="1.0596063628138301e-17"/>
                        <column c="2" x="0.176115103223664832" y="0.63580668631630799" z="-0.751487416031615951" h="1.30326702082579008e-17"/>
                        <column c="3" x="21.9843954829014585" y="-25.8182607403203512" z="-15.5488621592398655" h="0.999999999999999778"/>
                    </elementmatrix>
                    <elementmatrix referencename="Priacodon_LACM_120451_Upper_Reduced_M2_M3">
                        <column c="0" x="0.988708019256591686" y="0.132973745465278625" z="0.0690969005227088928" h="0"/>
                        <column c="1" x="-0.134877979755401611" y="0.990580081939697155" z="0.0236450321972370113" h="0"/>
                        <column c="2" x="-0.0653018429875373702" y="-0.0326976850628852844" z="0.9973297119140625" h="0"/>
                        <column c="3" x="-0.439637064933776855" y="-6.72801399230957031" z="-18.5815849304199219" h="1"/>
                    </elementmatrix>
                </elementmatrices>
            </timestep>
            <timestep t="97">
                <triangle x1="28.0751876831054688" y1="-1.69075942039489746" z1="-48.1348342895507812" x2="18.6350975036621094" y2="-6.6879730224609375" z2="-51.4625434875488281" x3="20.1871585845947266" y3="-55.7349967956542969" z3="14.9718255996704102"/>
                <propermotioninfo haspm="0"/>
                <elementmatrices>
                    <elementmatrix referencename="Priacodon_LACM_120451_LOWER_Reduced_m2-4">
                        <column c="0" x="0.96764486516297743" y="0.0283078942762752563" z="0.250723061253522783" h="-4.33582874761891879e-18"/>
                        <column c="1" x="0.180684425217112837" y="-0.771329068306070731" z="-0.610249673999777142" h="1.0596063628138301e-17"/>
                        <column c="2" x="0.176115103223664832" y="0.63580668631630799" z="-0.751487416031615951" h="1.30326702082579008e-17"/>
                        <column c="3" x="21.989405740921427" y="-25.7255283725503929" z="-15.5127264934842852" h="0.999999999999999778"/>
                    </elementmatrix>
                    <elementmatrix referencename="Priacodon_LACM_120451_Upper_Reduced_M2_M3">
                        <column c="0" x="0.988708019256591686" y="0.132973745465278625" z="0.0690969005227088928" h="0"/>
                        <column c="1" x="-0.134877979755401611" y="0.990580081939697155" z="0.0236450321972370113" h="0"/>
                        <column c="2" x="-0.0653018429875373702" y="-0.0326976850628852844" z="0.9973297119140625" h="0"/>
                        <column c="3" x="-0.439637064933776855" y="-6.72801399230957031" z="-18.5815849304199219" h="1"/>
                    </elementmatrix>
                </elementmatrices>
            </timestep>
            <timestep t="98">
                <triangle x1="28.063934326171875" y1="-1.57929468154907227" z1="-48.0860404968261719" x2="18.6259498596191406" y2="-6.5793452262878418" z2="-51.4154586791992188" x3="20.169708251953125" y3="-55.6120643615722656" z3="15.0296592712402344"/>
                <propermotioninfo haspm="0"/>
                <elementmatrices>
                    <elementmatrix referencename="Priacodon_LACM_120451_LOWER_Reduced_m2-4">
                        <column c="0" x="0.967565137666911212" y="0.0285797392355764228" z="0.250999757521414013" h="-4.33582874761891879e-18"/>
                        <column c="1" x="0.181037386615233969" y="-0.771416227455386072" z="-0.610034856719523844" h="1.0596063628138301e-17"/>
                        <column c="2" x="0.176190650156620637" y="0.63568877085652542" z="-0.751569457739062696" h="1.30326702082579008e-17"/>
                        <column c="3" x="21.9740655155151821" y="-25.6085918596643651" z="-15.4606670972301643" h="0.999999999999999778"/>
                    </elementmatrix>
                    <elementmatrix referencename="Priacodon_LACM_120451_Upper_Reduced_M2_M3">
                        <column c="0" x="0.988708019256591686" y="0.132973745465278625" z="0.0690969005227088928" h="0"/>
                        <column c="1" x="-0.134877979755401611" y="0.990580081939697155" z="0.0236450321972370113" h="0"/>
                        <column c="2" x="-0.0653018429875373702" y="-0.0326976850628852844" z="0.9973297119140625" h="0"/>
                        <column c="3" x="-0.439637064933776855" y="-6.72801399230957031" z="-18.5815849304199219" h="1"/>
                    </elementmatrix>
                </elementmatrices>
            </timestep>
            <timestep t="99">
                <triangle x1="28.063934326171875" y1="-1.57929468154907227" z1="-48.0860404968261719" x2="18.6259498596191406" y2="-6.5793452262878418" z2="-51.4154586791992188" x3="20.169708251953125" y3="-55.6120643615722656" z3="15.0296592712402344"/>
                <propermotioninfo haspm="0"/>
                <elementmatrices>
                    <elementmatrix referencename="Priacodon_LACM_120451_LOWER_Reduced_m2-4">
                        <column c="0" x="0.967540772741356858" y="0.02865234045055777" z="0.251085387604963017" h="-4.33582874761891879e-18"/>
                        <column c="1" x="0.18113913075246843" y="-0.771439173737883288" z="-0.609975634168804848" h="1.0596063628138301e-17"/>
                        <column c="2" x="0.176219875664284931" y="0.635657655882468586" z="-0.751588922444144436" h="1.30326702082579008e-17"/>
                        <column c="3" x="21.9696908223458962" y="-25.5788455746380023" z="-15.447430195224447" h="0.999999999999999778"/>
                    </elementmatrix>
                    <elementmatrix referencename="Priacodon_LACM_120451_Upper_Reduced_M2_M3">
                        <column c="0" x="0.988708019256591686" y="0.132973745465278625" z="0.0690969005227088928" h="0"/>
                        <column c="1" x="-0.134877979755401611" y="0.990580081939697155" z="0.0236450321972370113" h="0"/>
                        <column c="2" x="-0.0653018429875373702" y="-0.0326976850628852844" z="0.9973297119140625" h="0"/>
                        <column c="3" x="-0.439637064933776855" y="-6.72801399230957031" z="-18.5815849304199219" h="1"/>
                    </elementmatrix>
                </elementmatrices>
            </timestep>
            <timestep t="100">
                <triangle x1="28.0854167938232422" y1="-1.51939761638641357" z1="-48.0547332763671875" x2="18.6486396789550781" y2="-6.52096319198608398" z2="-51.3852958679199219" x3="20.1863594055175781" y3="-55.5461044311523438" z3="15.065556526184082"/>
                <propermotioninfo haspm="0"/>
                <elementmatrices>
                    <elementmatrix referencename="Priacodon_LACM_120451_LOWER_Reduced_m2-4">
                        <column c="0" x="0.967516380662210129" y="0.0287249897182000197" z="0.251171064246973774" h="-4.33582874761891879e-18"/>
                        <column c="1" x="0.181240933671592108" y="-0.771462124700118101" z="-0.609916364645032849" h="1.0596063628138301e-17"/>
                        <column c="2" x="0.176249122835691219" y="0.635626522413022421" z="-0.751608394781922318" h="1.30326702082579008e-17"/>
                        <column c="3" x="21.9925780102223136" y="-25.5458036232650372" z="-15.42778261968839" h="0.999999999999999778"/>
                    </elementmatrix>
                    <elementmatrix referencename="Priacodon_LACM_120451_Upper_Reduced_M2_M3">
                        <column c="0" x="0.988708019256591686" y="0.132973745465278625" z="0.0690969005227088928" h="0"/>
                        <column c="1" x="-0.134877979755401611" y="0.990580081939697155" z="0.0236450321972370113" h="0"/>
                        <column c="2" x="-0.0653018429875373702" y="-0.0326976850628852844" z="0.9973297119140625" h="0"/>
                        <column c="3" x="-0.439637064933776855" y="-6.72801399230957031" z="-18.5815849304199219" h="1"/>
                    </elementmatrix>
                </elementmatrices>
            </timestep>
            <timestep t="101">
                <triangle x1="28.0942764282226562" y1="-1.43098843097686768" z1="-48.01568603515625" x2="18.6574974060058594" y2="-6.43255376815795898" z2="-51.3462486267089844" x3="20.1952190399169922" y3="-55.4576950073242188" z3="15.1046018600463867"/>
                <propermotioninfo haspm="0"/>
                <elementmatrices>
                    <elementmatrix referencename="Priacodon_LACM_120451_LOWER_Reduced_m2-4">
                        <column c="0" x="0.967516380662210129" y="0.0287249897182000197" z="0.251171064246973774" h="-5.20725343088952735e-18"/>
                        <column c="1" x="0.181240933671592108" y="-0.771462124700118101" z="-0.609916364645032849" h="1.27121361004026397e-17"/>
                        <column c="2" x="0.176249122835691246" y="0.635626522413022421" z="-0.751608394781922318" h="1.56403356625967853e-17"/>
                        <column c="3" x="22.0014368803832667" y="-25.4573944420694573" z="-15.3887365273789563" h="0.999999999999999667"/>
                    </elementmatrix>
                    <elementmatrix referencename="Priacodon_LACM_120451_Upper_Reduced_M2_M3">
                        <column c="0" x="0.988708019256591686" y="0.132973745465278625" z="0.0690969005227088928" h="0"/>
                        <column c="1" x="-0.134877979755401611" y="0.990580081939697155" z="0.0236450321972370113" h="0"/>
                        <column c="2" x="-0.0653018429875373702" y="-0.0326976850628852844" z="0.9973297119140625" h="0"/>
                        <column c="3" x="-0.439637064933776855" y="-6.72801399230957031" z="-18.5815849304199219" h="1"/>
                    </elementmatrix>
                </elementmatrices>
            </timestep>
            <timestep t="102">
                <triangle x1="28.0824432373046875" y1="-1.32003521919250488" z1="-47.9671974182128906" x2="18.6477851867675781" y2="-6.32445621490478516" z2="-51.2994728088378906" x3="20.1771678924560547" y3="-55.3351974487304688" z3="15.1621923446655273"/>
                <propermotioninfo haspm="0"/>
                <elementmatrices>
                    <elementmatrix referencename="Priacodon_LACM_120451_LOWER_Reduced_m2-4">
                        <column c="0" x="0.967436007207025939" y="0.0289987014283339672" z="0.251449045879614086" h="-5.20725343088952735e-18"/>
                        <column c="1" x="0.181595895756949732" y="-0.771549679311034353" z="-0.60969999241106676" h="1.27121361004026397e-17"/>
                        <column c="2" x="0.176324923931705596" y="0.635507811564225089" z="-0.751690994387460454" h="1.56403356625967853e-17"/>
                        <column c="3" x="21.9855016639774909" y="-25.3409329788610478" z="-15.3369569170120137" h="0.999999999999999667"/>
                    </elementmatrix>
                    <elementmatrix referencename="Priacodon_LACM_120451_Upper_Reduced_M2_M3">
                        <column c="0" x="0.988708019256591686" y="0.132973745465278625" z="0.0690969005227088928" h="0"/>
                        <column c="1" x="-0.134877979755401611" y="0.990580081939697155" z="0.0236450321972370113" h="0"/>
                        <column c="2" x="-0.0653018429875373702" y="-0.0326976850628852844" z="0.9973297119140625" h="0"/>
                        <column c="3" x="-0.439637064933776855" y="-6.72801399230957031" z="-18.5815849304199219" h="1"/>
                    </elementmatrix>
                </elementmatrices>
            </timestep>
            <timestep t="103">
                <triangle x1="28.0824432373046875" y1="-1.32003521919250488" z1="-47.9671974182128906" x2="18.6477851867675781" y2="-6.32445621490478516" z2="-51.2994728088378906" x3="20.1771678924560547" y3="-55.3351974487304688" z3="15.1621923446655273"/>
                <propermotioninfo haspm="0"/>
                <elementmatrices>
                    <elementmatrix referencename="Priacodon_LACM_120451_LOWER_Reduced_m2-4">
                        <column c="0" x="0.96738711827671009" y="0.0291439905511148116" z="0.251620282580736931" h="-5.20725343088952735e-18"/>
                        <column c="1" x="0.181799403081401661" y="-0.77159546674259516" z="-0.609581389552130704" h="1.27121361004026397e-17"/>
                        <column c="2" x="0.176383436388583531" y="0.635445571557720745" z="-0.75172988324086043" h="1.56403356625967853e-17"/>
                        <column c="3" x="21.9757190124720765" y="-25.2741837452463542" z="-15.307368811046933" h="0.999999999999999667"/>
                    </elementmatrix>
                    <elementmatrix referencename="Priacodon_LACM_120451_Upper_Reduced_M2_M3">
                        <column c="0" x="0.988708019256591686" y="0.132973745465278625" z="0.0690969005227088928" h="0"/>
                        <column c="1" x="-0.134877979755401611" y="0.990580081939697155" z="0.0236450321972370113" h="0"/>
                        <column c="2" x="-0.0653018429875373702" y="-0.0326976850628852844" z="0.9973297119140625" h="0"/>
                        <column c="3" x="-0.439637064933776855" y="-6.72801399230957031" z="-18.5815849304199219" h="1"/>
                    </elementmatrix>
                </elementmatrices>
            </timestep>
            <timestep t="104">
                <triangle x1="28.0936317443847656" y1="-1.25900304317474365" z1="-47.9350166320800781" x2="18.6601791381835938" y2="-6.2649388313293457" z2="-51.2684364318847656" x3="20.1835193634033203" y3="-55.2681007385253906" z3="15.1989555358886719"/>
                <propermotioninfo haspm="0"/>
                <elementmatrices>
                    <elementmatrix referencename="Priacodon_LACM_120451_LOWER_Reduced_m2-4">
                        <column c="0" x="0.96738711827671009" y="0.0291439905511149087" z="0.251620282580736876" h="-5.20725343088952735e-18"/>
                        <column c="1" x="0.1817994030814018" y="-0.771595466742595049" z="-0.609581389552130704" h="1.27121361004026397e-17"/>
                        <column c="2" x="0.176383436388583392" y="0.635445571557720745" z="-0.751729883240860319" h="1.56403356625967853e-17"/>
                        <column c="3" x="21.9937161488125987" y="-25.2770102045118534" z="-15.3032045354842268" h="0.999999999999999667"/>
                    </elementmatrix>
                    <elementmatrix referencename="Priacodon_LACM_120451_Upper_Reduced_M2_M3">
                        <column c="0" x="0.988708019256591686" y="0.132973745465278625" z="0.0690969005227088928" h="0"/>
                        <column c="1" x="-0.134877979755401611" y="0.990580081939697155" z="0.0236450321972370113" h="0"/>
                        <column c="2" x="-0.0653018429875373702" y="-0.0326976850628852844" z="0.9973297119140625" h="0"/>
                        <column c="3" x="-0.439637064933776855" y="-6.72801399230957031" z="-18.5815849304199219" h="1"/>
                    </elementmatrix>
                </elementmatrices>
            </timestep>
            <timestep t="105">
                <triangle x1="28.0939140319824219" y1="-1.16747820377349854" z1="-47.894317626953125" x2="18.6604633331298828" y2="-6.17341375350952148" z2="-51.2277374267578125" x3="20.1838016510009766" y3="-55.17657470703125" z3="15.2396535873413086"/>
                <propermotioninfo haspm="0"/>
                <elementmatrices>
                    <elementmatrix referencename="Priacodon_LACM_120451_LOWER_Reduced_m2-4">
                        <column c="0" x="0.96738711827671009" y="0.0291439905511149087" z="0.251620282580736876" h="-5.20725343088952735e-18"/>
                        <column c="1" x="0.1817994030814018" y="-0.771595466742595049" z="-0.609581389552130704" h="1.27121361004026397e-17"/>
                        <column c="2" x="0.176383436388583392" y="0.635445571557720745" z="-0.751729883240860319" h="1.56403356625967853e-17"/>
                        <column c="3" x="21.9939990759074675" y="-25.1854853603040567" z="-15.2625059629508186" h="0.999999999999999667"/>
                    </elementmatrix>
                    <elementmatrix referencename="Priacodon_LACM_120451_Upper_Reduced_M2_M3">
                        <column c="0" x="0.988708019256591686" y="0.132973745465278625" z="0.0690969005227088928" h="0"/>
                        <column c="1" x="-0.134877979755401611" y="0.990580081939697155" z="0.0236450321972370113" h="0"/>
                        <column c="2" x="-0.0653018429875373702" y="-0.0326976850628852844" z="0.9973297119140625" h="0"/>
                        <column c="3" x="-0.439637064933776855" y="-6.72801399230957031" z="-18.5815849304199219" h="1"/>
                    </elementmatrix>
                </elementmatrices>
            </timestep>
            <timestep t="106">
                <triangle x1="28.0939140319824219" y1="-1.16747820377349854" z1="-47.894317626953125" x2="18.6604633331298828" y2="-6.17341375350952148" z2="-51.2277374267578125" x3="20.1838016510009766" y3="-55.17657470703125" z3="15.2396535873413086"/>
                <propermotioninfo haspm="0"/>
                <elementmatrices>
                    <elementmatrix referencename="Priacodon_LACM_120451_LOWER_Reduced_m2-4">
                        <column c="0" x="0.967338180856854746" y="0.0292892924176949183" z="0.251791494306683961" h="-5.20725343088952735e-18"/>
                        <column c="1" x="0.182002894174430496" y="-0.771641216718615852" z="-0.60946274448888893" h="1.27121361004026397e-17"/>
                        <column c="2" x="0.176441963756249404" y="0.635383333832901909" z="-0.75176875494736195" h="1.56403356625967853e-17"/>
                        <column c="3" x="21.9834767800799504" y="-25.113679032703125" z="-15.230775623290441" h="0.999999999999999667"/>
                    </elementmatrix>
                    <elementmatrix referencename="Priacodon_LACM_120451_Upper_Reduced_M2_M3">
                        <column c="0" x="0.988708019256591686" y="0.132973745465278625" z="0.0690969005227088928" h="0"/>
                        <column c="1" x="-0.134877979755401611" y="0.990580081939697155" z="0.0236450321972370113" h="0"/>
                        <column c="2" x="-0.0653018429875373702" y="-0.0326976850628852844" z="0.9973297119140625" h="0"/>
                        <column c="3" x="-0.439637064933776855" y="-6.72801399230957031" z="-18.5815849304199219" h="1"/>
                    </elementmatrix>
                </elementmatrices>
            </timestep>
            <timestep t="107">
                <triangle x1="28.0979804992675781" y1="-1.10460412502288818" z1="-47.8665847778320312" x2="18.6645298004150391" y2="-6.11053991317749023" z2="-51.2000045776367188" x3="20.1878681182861328" y3="-55.1137008666992188" z3="15.2673864364624023"/>
                <propermotioninfo haspm="0"/>
                <elementmatrices>
                    <elementmatrix referencename="Priacodon_LACM_120451_LOWER_Reduced_m2-4">
                        <column c="0" x="0.96738711827671009" y="0.0291439905511149087" z="0.251620282580736876" h="-5.20725343088952735e-18"/>
                        <column c="1" x="0.1817994030814018" y="-0.771595466742595049" z="-0.609581389552130704" h="1.27121361004026397e-17"/>
                        <column c="2" x="0.176383436388583392" y="0.635445571557720745" z="-0.751729883240860319" h="1.56403356625967853e-17"/>
                        <column c="3" x="21.9980662061775476" y="-25.1226112457904343" z="-15.2347739387344703" h="0.999999999999999667"/>
                    </elementmatrix>
                    <elementmatrix referencename="Priacodon_LACM_120451_Upper_Reduced_M2_M3">
                        <column c="0" x="0.988708019256591686" y="0.132973745465278625" z="0.0690969005227088928" h="0"/>
                        <column c="1" x="-0.134877979755401611" y="0.990580081939697155" z="0.0236450321972370113" h="0"/>
                        <column c="2" x="-0.0653018429875373702" y="-0.0326976850628852844" z="0.9973297119140625" h="0"/>
                        <column c="3" x="-0.439637064933776855" y="-6.72801399230957031" z="-18.5815849304199219" h="1"/>
                    </elementmatrix>
                </elementmatrices>
            </timestep>
            <timestep t="108">
                <triangle x1="28.0969657897949219" y1="-1.01124238967895508" z1="-47.8251838684082031" x2="18.6635150909423828" y2="-6.01717805862426758" z2="-51.1586036682128906" x3="20.1868534088134766" y3="-55.0203399658203125" z3="15.3087882995605469"/>
                <propermotioninfo haspm="0"/>
                <elementmatrices>
                    <elementmatrix referencename="Priacodon_LACM_120451_LOWER_Reduced_m2-4">
                        <column c="0" x="0.96738711827671009" y="0.0291439905511149087" z="0.251620282580736876" h="-5.20725343088952735e-18"/>
                        <column c="1" x="0.1817994030814018" y="-0.771595466742595049" z="-0.609581389552130704" h="1.27121361004026397e-17"/>
                        <column c="2" x="0.176383436388583392" y="0.635445571557720745" z="-0.751729883240860319" h="1.56403356625967853e-17"/>
                        <column c="3" x="21.9970506397448595" y="-25.0292495447901757" z="-15.1933719170450985" h="0.999999999999999667"/>
                    </elementmatrix>
                    <elementmatrix referencename="Priacodon_LACM_120451_Upper_Reduced_M2_M3">
                        <column c="0" x="0.988708019256591686" y="0.132973745465278625" z="0.0690969005227088928" h="0"/>
                        <column c="1" x="-0.134877979755401611" y="0.990580081939697155" z="0.0236450321972370113" h="0"/>
                        <column c="2" x="-0.0653018429875373702" y="-0.0326976850628852844" z="0.9973297119140625" h="0"/>
                        <column c="3" x="-0.439637064933776855" y="-6.72801399230957031" z="-18.5815849304199219" h="1"/>
                    </elementmatrix>
                </elementmatrices>
            </timestep>
            <timestep t="109">
                <triangle x1="28.0969657897949219" y1="-1.01124238967895508" z1="-47.8251838684082031" x2="18.6635150909423828" y2="-6.01717805862426758" z2="-51.1586036682128906" x3="20.1868534088134766" y3="-55.0203399658203125" z3="15.3087882995605469"/>
                <propermotioninfo haspm="0"/>
                <elementmatrices>
                    <elementmatrix referencename="Priacodon_LACM_120451_LOWER_Reduced_m2-4">
                        <column c="0" x="0.967354514139262878" y="0.0292408112445458473" z="0.251734372565850739" h="-5.20725343088952735e-18"/>
                        <column c="1" x="0.181935001479362535" y="-0.771625956500524457" z="-0.609502334891457886" h="1.27121361004026397e-17"/>
                        <column c="2" x="0.176422434556902513" y="0.635404099067769179" z="-0.751755787390275598" h="1.56403356625967853e-17"/>
                        <column c="3" x="21.9908432449392777" y="-24.990205044091347" z="-15.1760563003168372" h="0.999999999999999667"/>
                    </elementmatrix>
                    <elementmatrix referencename="Priacodon_LACM_120451_Upper_Reduced_M2_M3">
                        <column c="0" x="0.988708019256591686" y="0.132973745465278625" z="0.0690969005227088928" h="0"/>
                        <column c="1" x="-0.134877979755401611" y="0.990580081939697155" z="0.0236450321972370113" h="0"/>
                        <column c="2" x="-0.0653018429875373702" y="-0.0326976850628852844" z="0.9973297119140625" h="0"/>
                        <column c="3" x="-0.439637064933776855" y="-6.72801399230957031" z="-18.5815849304199219" h="1"/>
                    </elementmatrix>
                </elementmatrices>
            </timestep>
            <timestep t="110">
                <triangle x1="28.1221599578857422" y1="-0.880654335021972656" z1="-47.7895889282226562" x2="18.6887092590332031" y2="-5.88659000396728516" z2="-51.1230087280273438" x3="20.2120475769042969" y3="-54.8897514343261719" z3="15.3443832397460938"/>
                <propermotioninfo haspm="0"/>
                <elementmatrices>
                    <elementmatrix referencename="Priacodon_LACM_120451_LOWER_Reduced_m2-4">
                        <column c="0" x="0.96738711827671009" y="0.0291439905511149087" z="0.251620282580736876" h="-5.20725343088952735e-18"/>
                        <column c="1" x="0.1817994030814018" y="-0.771595466742595049" z="-0.609581389552130704" h="1.27121361004026397e-17"/>
                        <column c="2" x="0.176383436388583392" y="0.635445571557720745" z="-0.751729883240860319" h="1.56403356625967853e-17"/>
                        <column c="3" x="22.022246182409507" y="-24.8986615012201895" z="-15.1577770933629239" h="0.999999999999999667"/>
                    </elementmatrix>
                    <elementmatrix referencename="Priacodon_LACM_120451_Upper_Reduced_M2_M3">
                        <column c="0" x="0.988708019256591686" y="0.132973745465278625" z="0.0690969005227088928" h="0"/>
                        <column c="1" x="-0.134877979755401611" y="0.990580081939697155" z="0.0236450321972370113" h="0"/>
                        <column c="2" x="-0.0653018429875373702" y="-0.0326976850628852844" z="0.9973297119140625" h="0"/>
                        <column c="3" x="-0.439637064933776855" y="-6.72801399230957031" z="-18.5815849304199219" h="1"/>
                    </elementmatrix>
                </elementmatrices>
            </timestep>
            <timestep t="111">
                <triangle x1="28.1243648529052734" y1="-0.775849759578704834" z1="-47.7510528564453125" x2="18.6909141540527344" y2="-5.78178548812866211" z2="-51.08447265625" x3="20.2142524719238281" y3="-54.7849464416503906" z3="15.3829174041748047"/>
                <propermotioninfo haspm="0"/>
                <elementmatrices>
                    <elementmatrix referencename="Priacodon_LACM_120451_LOWER_Reduced_m2-4">
                        <column c="0" x="0.96738711827671009" y="0.0291439905511149087" z="0.251620282580736876" h="-5.20725343088952735e-18"/>
                        <column c="1" x="0.1817994030814018" y="-0.771595466742595049" z="-0.609581389552130704" h="1.27121361004026397e-17"/>
                        <column c="2" x="0.176383436388583392" y="0.635445571557720745" z="-0.751729883240860319" h="1.56403356625967853e-17"/>
                        <column c="3" x="22.0244508332691247" y="-24.7938569338886978" z="-15.1192422186744437" h="0.999999999999999667"/>
                    </elementmatrix>
                    <elementmatrix referencename="Priacodon_LACM_120451_Upper_Reduced_M2_M3">
                        <column c="0" x="0.988708019256591686" y="0.132973745465278625" z="0.0690969005227088928" h="0"/>
                        <column c="1" x="-0.134877979755401611" y="0.990580081939697155" z="0.0236450321972370113" h="0"/>
                        <column c="2" x="-0.0653018429875373702" y="-0.0326976850628852844" z="0.9973297119140625" h="0"/>
                        <column c="3" x="-0.439637064933776855" y="-6.72801399230957031" z="-18.5815849304199219" h="1"/>
                    </elementmatrix>
                </elementmatrices>
            </timestep>
            <timestep t="112">
                <triangle x1="28.1110019683837891" y1="-0.664736151695251465" z1="-47.7021636962890625" x2="18.6798133850097656" y2="-5.6737213134765625" z2="-51.0374069213867188" x3="20.1942691802978516" y3="-54.6615066528320312" z3="15.4415206909179688"/>
                <propermotioninfo haspm="0"/>
                <elementmatrices>
                    <elementmatrix referencename="Priacodon_LACM_120451_LOWER_Reduced_m2-4">
                        <column c="0" x="0.967301162724446661" y="0.0294363522649132812" z="0.251916528152165253" h="-5.20725343088952735e-18"/>
                        <column c="1" x="0.18217808531916424" y="-0.771688767772750972" z="-0.60935018558264209" h="1.27121361004026397e-17"/>
                        <column c="2" x="0.176464109751570286" y="0.635318784365360267" z="-0.751818108723105949" h="1.56403356625967853e-17"/>
                        <column c="3" x="22.0067164564826356" y="-24.6768607343336868" z="-15.0668427212214056" h="0.999999999999999667"/>
                    </elementmatrix>
                    <elementmatrix referencename="Priacodon_LACM_120451_Upper_Reduced_M2_M3">
                        <column c="0" x="0.988708019256591686" y="0.132973745465278625" z="0.0690969005227088928" h="0"/>
                        <column c="1" x="-0.134877979755401611" y="0.990580081939697155" z="0.0236450321972370113" h="0"/>
                        <column c="2" x="-0.0653018429875373702" y="-0.0326976850628852844" z="0.9973297119140625" h="0"/>
                        <column c="3" x="-0.439637064933776855" y="-6.72801399230957031" z="-18.5815849304199219" h="1"/>
                    </elementmatrix>
                </elementmatrices>
            </timestep>
            <timestep t="113">
                <triangle x1="28.1110019683837891" y1="-0.664736151695251465" z1="-47.7021636962890625" x2="18.6798133850097656" y2="-5.6737213134765625" z2="-51.0374069213867188" x3="20.1942691802978516" y3="-54.6615066528320312" z3="15.4415206909179688"/>
                <propermotioninfo haspm="0"/>
                <elementmatrices>
                    <elementmatrix referencename="Priacodon_LACM_120451_LOWER_Reduced_m2-4">
                        <column c="0" x="0.967270132264679283" y="0.0295283508637635278" z="0.252024885919839181" h="-6.08126446163379277e-18"/>
                        <column c="1" x="0.182306890496888835" y="-0.771717685740986536" z="-0.609275035545291055" h="1.48262442444447037e-17"/>
                        <column c="2" x="0.176501175968001134" y="0.635279388082767626" z="-0.751842697883658984" h="1.82487287083296969e-17"/>
                        <column c="3" x="22.0005763660301525" y="-24.6398399153665046" z="-15.0502905717921465" h="0.999999999999999667"/>
                    </elementmatrix>
                    <elementmatrix referencename="Priacodon_LACM_120451_Upper_Reduced_M2_M3">
                        <column c="0" x="0.988708019256591686" y="0.132973745465278625" z="0.0690969005227088928" h="0"/>
                        <column c="1" x="-0.134877979755401611" y="0.990580081939697155" z="0.0236450321972370113" h="0"/>
                        <column c="2" x="-0.0653018429875373702" y="-0.0326976850628852844" z="0.9973297119140625" h="0"/>
                        <column c="3" x="-0.439637064933776855" y="-6.72801399230957031" z="-18.5815849304199219" h="1"/>
                    </elementmatrix>
                </elementmatrices>
            </timestep>
            <timestep t="114">
                <triangle x1="28.1289939880371094" y1="-0.60175788402557373" z1="-47.6772994995117188" x2="18.6990146636962891" y2="-5.61225748062133789" z2="-51.0136833190917969" x3="20.2074203491210938" y3="-54.5924644470214844" z3="15.4709663391113281"/>
                <propermotioninfo haspm="0"/>
                <elementmatrices>
                    <elementmatrix referencename="Priacodon_LACM_120451_LOWER_Reduced_m2-4">
                        <column c="0" x="0.967252136327123035" y="0.0295816809492412888" z="0.252087691730089658" h="-6.08126446163379277e-18"/>
                        <column c="1" x="0.18238155047908855" y="-0.77173444130980362" z="-0.609231466593669002" h="1.48262442444447037e-17"/>
                        <column c="2" x="0.176522664350151237" y="0.635256552240015426" z="-0.751856947968650324" h="1.82487287083296969e-17"/>
                        <column c="3" x="22.0217342615840508" y="-24.6109924208155988" z="-15.0404058779350009" h="0.999999999999999667"/>
                    </elementmatrix>
                    <elementmatrix referencename="Priacodon_LACM_120451_Upper_Reduced_M2_M3">
                        <column c="0" x="0.988708019256591686" y="0.132973745465278625" z="0.0690969005227088928" h="0"/>
                        <column c="1" x="-0.134877979755401611" y="0.990580081939697155" z="0.0236450321972370113" h="0"/>
                        <column c="2" x="-0.0653018429875373702" y="-0.0326976850628852844" z="0.9973297119140625" h="0"/>
                        <column c="3" x="-0.439637064933776855" y="-6.72801399230957031" z="-18.5815849304199219" h="1"/>
                    </elementmatrix>
                </elementmatrices>
            </timestep>
            <timestep t="115">
                <triangle x1="28.1338024139404297" y1="-0.510178029537200928" z1="-47.6435813903808594" x2="18.7038230895996094" y2="-5.52067756652832031" z2="-50.9799690246582031" x3="20.2122287750244141" y3="-54.500885009765625" z3="15.5046815872192383"/>
                <propermotioninfo haspm="0"/>
                <elementmatrices>
                    <elementmatrix referencename="Priacodon_LACM_120451_LOWER_Reduced_m2-4">
                        <column c="0" x="0.967252136327123035" y="0.0295816809492412888" z="0.252087691730089658" h="-6.95586933533177292e-18"/>
                        <column c="1" x="0.182381550479088606" y="-0.77173444130980362" z="-0.609231466593669002" h="1.69399404992523384e-17"/>
                        <column c="2" x="0.176522664350151237" y="0.635256552240015648" z="-0.751856947968650324" h="2.08572565047646748e-17"/>
                        <column c="3" x="22.0265424150282065" y="-24.519412618896439" z="-15.0066902639821222" h="0.999999999999999667"/>
                    </elementmatrix>
                    <elementmatrix referencename="Priacodon_LACM_120451_Upper_Reduced_M2_M3">
                        <column c="0" x="0.988708019256591686" y="0.132973745465278625" z="0.0690969005227088928" h="0"/>
                        <column c="1" x="-0.134877979755401611" y="0.990580081939697155" z="0.0236450321972370113" h="0"/>
                        <column c="2" x="-0.0653018429875373702" y="-0.0326976850628852844" z="0.9973297119140625" h="0"/>
                        <column c="3" x="-0.439637064933776855" y="-6.72801399230957031" z="-18.5815849304199219" h="1"/>
                    </elementmatrix>
                </elementmatrices>
            </timestep>
            <timestep t="116">
                <triangle x1="28.1198711395263672" y1="-0.399744272232055664" z1="-47.5948448181152344" x2="18.6921749114990234" y2="-5.4133152961730957" z2="-50.9330673217773438" x3="20.1916217803955078" y3="-54.3780288696289062" z3="15.5631961822509766"/>
                <propermotioninfo haspm="0"/>
                <elementmatrices>
                    <elementmatrix referencename="Priacodon_LACM_120451_LOWER_Reduced_m2-4">
                        <column c="0" x="0.967165300605288714" y="0.0298762320097280334" z="0.252385949420630917" h="-6.95586933533177292e-18"/>
                        <column c="1" x="0.182762904232104645" y="-0.771828192451503026" z="-0.608998374316776281" h="1.69399404992523384e-17"/>
                        <column c="2" x="0.176604015707377632" y="0.635128855451337682" z="-0.751945720787733141" h="2.08572565047646748e-17"/>
                        <column c="3" x="22.0082062440275301" y="-24.4030544743269431" z="-14.9544210231329266" h="0.999999999999999667"/>
                    </elementmatrix>
                    <elementmatrix referencename="Priacodon_LACM_120451_Upper_Reduced_M2_M3">
                        <column c="0" x="0.988708019256591686" y="0.132973745465278625" z="0.0690969005227088928" h="0"/>
                        <column c="1" x="-0.134877979755401611" y="0.990580081939697155" z="0.0236450321972370113" h="0"/>
                        <column c="2" x="-0.0653018429875373702" y="-0.0326976850628852844" z="0.9973297119140625" h="0"/>
                        <column c="3" x="-0.439637064933776855" y="-6.72801399230957031" z="-18.5815849304199219" h="1"/>
                    </elementmatrix>
                </elementmatrices>
            </timestep>
            <timestep t="117">
                <triangle x1="28.1059398651123047" y1="-0.289310574531555176" z1="-47.546112060546875" x2="18.6805267333984375" y2="-5.30595254898071289" z2="-50.8861618041992188" x3="20.1710071563720703" y3="-54.2551765441894531" z3="15.6217050552368164"/>
                <propermotioninfo haspm="0"/>
                <elementmatrices>
                    <elementmatrix referencename="Priacodon_LACM_120451_LOWER_Reduced_m2-4">
                        <column c="0" x="0.967078298601613429" y="0.0301708295733536663" z="0.252684112709198883" h="-6.95586933533177292e-18"/>
                        <column c="1" x="0.183144207427482386" y="-0.7719217970549338" z="-0.60876514048032071" h="1.69399404992523384e-17"/>
                        <column c="2" x="0.17668542636638071" y="0.635001158437431434" z="-0.752034438902057012" h="2.08572565047646748e-17"/>
                        <column c="3" x="21.989866840988828" y="-24.2866966788332093" z="-14.9021552284666097" h="0.999999999999999667"/>
                    </elementmatrix>
                    <elementmatrix referencename="Priacodon_LACM_120451_Upper_Reduced_M2_M3">
                        <column c="0" x="0.988708019256591686" y="0.132973745465278625" z="0.0690969005227088928" h="0"/>
                        <column c="1" x="-0.134877979755401611" y="0.990580081939697155" z="0.0236450321972370113" h="0"/>
                        <column c="2" x="-0.0653018429875373702" y="-0.0326976850628852844" z="0.9973297119140625" h="0"/>
                        <column c="3" x="-0.439637064933776855" y="-6.72801399230957031" z="-18.5815849304199219" h="1"/>
                    </elementmatrix>
                </elementmatrices>
            </timestep>
            <timestep t="118">
                <triangle x1="28.1059398651123047" y1="-0.289310574531555176" z1="-47.546112060546875" x2="18.6805267333984375" y2="-5.30595254898071289" z2="-50.8861618041992188" x3="20.1710071563720703" y3="-54.2551765441894531" z3="15.6217050552368164"/>
                <propermotioninfo haspm="0"/>
                <elementmatrices>
                    <elementmatrix referencename="Priacodon_LACM_120451_LOWER_Reduced_m2-4">
                        <column c="0" x="0.967073168329798172" y="0.0301859802245874505" z="0.252701937256954112" h="-6.95586933533177292e-18"/>
                        <column c="1" x="0.183165403462916154" y="-0.771926537912454358" z="-0.608752751769996547" h="1.69399404992523384e-17"/>
                        <column c="2" x="0.176691534324757177" y="0.634994675259254904" z="-0.752038478066274219" h="2.08572565047646748e-17"/>
                        <column c="3" x="21.9888280834546173" y="-24.2806505016373322" z="-14.8994443857226955" h="0.999999999999999667"/>
                    </elementmatrix>
                    <elementmatrix referencename="Priacodon_LACM_120451_Upper_Reduced_M2_M3">
                        <column c="0" x="0.988708019256591686" y="0.132973745465278625" z="0.0690969005227088928" h="0"/>
                        <column c="1" x="-0.134877979755401611" y="0.990580081939697155" z="0.0236450321972370113" h="0"/>
                        <column c="2" x="-0.0653018429875373702" y="-0.0326976850628852844" z="0.9973297119140625" h="0"/>
                        <column c="3" x="-0.439637064933776855" y="-6.72801399230957031" z="-18.5815849304199219" h="1"/>
                    </elementmatrix>
                </elementmatrices>
            </timestep>
            <timestep t="119">
                <triangle x1="28.1276817321777344" y1="-0.229246675968170166" z1="-47.5128173828125" x2="18.7045326232910156" y2="-5.24872207641601562" z2="-50.8550071716308594" x3="20.1836776733398438" y3="-54.1837692260742188" z3="15.6635456085205078"/>
                <propermotioninfo haspm="0"/>
                <elementmatrices>
                    <elementmatrix referencename="Priacodon_LACM_120451_LOWER_Reduced_m2-4">
                        <column c="0" x="0.966986112900782624" y="0.0304428598125955976" z="0.253004081276244186" h="-6.95586933533177292e-18"/>
                        <column c="1" x="0.183524724743621692" y="-0.772006844214741972" z="-0.608542657206671889" h="1.69399404992523384e-17"/>
                        <column c="2" x="0.176795104865892339" y="0.634884773582551465" z="-0.752106922963997171" h="2.08572565047646748e-17"/>
                        <column c="3" x="22.0060381160606688" y="-24.2212284341402935" z="-14.8659352952816217" h="0.999999999999999667"/>
                    </elementmatrix>
                    <elementmatrix referencename="Priacodon_LACM_120451_Upper_Reduced_M2_M3">
                        <column c="0" x="0.988708019256591686" y="0.132973745465278625" z="0.0690969005227088928" h="0"/>
                        <column c="1" x="-0.134877979755401611" y="0.990580081939697155" z="0.0236450321972370113" h="0"/>
                        <column c="2" x="-0.0653018429875373702" y="-0.0326976850628852844" z="0.9973297119140625" h="0"/>
                        <column c="3" x="-0.439637064933776855" y="-6.72801399230957031" z="-18.5815849304199219" h="1"/>
                    </elementmatrix>
                </elementmatrices>
            </timestep>
            <timestep t="120">
                <triangle x1="28.1292896270751953" y1="-0.137578710913658142" z1="-47.4756278991699219" x2="18.7069492340087891" y2="-5.15806388854980469" z2="-50.8185768127441406" x3="20.1820526123046875" y3="-54.0880622863769531" z3="15.7037811279296875"/>
                <propermotioninfo haspm="0"/>
                <elementmatrices>
                    <elementmatrix referencename="Priacodon_LACM_120451_LOWER_Reduced_m2-4">
                        <column c="0" x="0.966953221677188224" y="0.0305398083599179374" z="0.253118080334884532" h="-6.95586933533177292e-18"/>
                        <column c="1" x="0.183660307964225333" y="-0.772037118572544201" z="-0.608463340367743966" h="1.69399404992523384e-17"/>
                        <column c="2" x="0.176834200904537386" y="0.63484330240690201" z="-0.75213273774077527" h="2.08572565047646748e-17"/>
                        <column c="3" x="22.0056613957065537" y="-24.127634812231868" z="-14.827702268277454" h="0.999999999999999667"/>
                    </elementmatrix>
                    <elementmatrix referencename="Priacodon_LACM_120451_Upper_Reduced_M2_M3">
                        <column c="0" x="0.988708019256591686" y="0.132973745465278625" z="0.0690969005227088928" h="0"/>
                        <column c="1" x="-0.134877979755401611" y="0.990580081939697155" z="0.0236450321972370113" h="0"/>
                        <column c="2" x="-0.0653018429875373702" y="-0.0326976850628852844" z="0.9973297119140625" h="0"/>
                        <column c="3" x="-0.439637064933776855" y="-6.72801399230957031" z="-18.5815849304199219" h="1"/>
                    </elementmatrix>
                </elementmatrices>
            </timestep>
            <timestep t="121">
                <triangle x1="28.11474609375" y1="-0.0278213750571012497" z1="-47.4272537231445312" x2="18.6946792602539062" y2="-5.05136632919311523" z2="-50.7720108032226562" x3="20.160919189453125" y3="-53.9659233093261719" z3="15.761897087097168"/>
                <propermotioninfo haspm="0"/>
                <elementmatrices>
                    <elementmatrix referencename="Priacodon_LACM_120451_LOWER_Reduced_m2-4">
                        <column c="0" x="0.966866484466436971" y="0.0308334488551594392" z="0.253413644159466322" h="-6.95586933533177292e-18"/>
                        <column c="1" x="0.184039278736180451" y="-0.772130086512327951" z="-0.608230820603095745" h="1.69399404992523384e-17"/>
                        <column c="2" x="0.176914446411814696" y="0.634716030132388975" z="-0.752221276052241761" h="2.08572565047646748e-17"/>
                        <column c="3" x="21.9867629979518107" y="-24.0119738486850665" z="-14.7758054563702537" h="0.999999999999999667"/>
                    </elementmatrix>
                    <elementmatrix referencename="Priacodon_LACM_120451_Upper_Reduced_M2_M3">
                        <column c="0" x="0.988708019256591686" y="0.132973745465278625" z="0.0690969005227088928" h="0"/>
                        <column c="1" x="-0.134877979755401611" y="0.990580081939697155" z="0.0236450321972370113" h="0"/>
                        <column c="2" x="-0.0653018429875373702" y="-0.0326976850628852844" z="0.9973297119140625" h="0"/>
                        <column c="3" x="-0.439637064933776855" y="-6.72801399230957031" z="-18.5815849304199219" h="1"/>
                    </elementmatrix>
                </elementmatrices>
            </timestep>
            <timestep t="122">
                <triangle x1="28.11474609375" y1="-0.0278213750571012497" z1="-47.4272537231445312" x2="18.6946792602539062" y2="-5.05136632919311523" z2="-50.7720108032226562" x3="20.160919189453125" y3="-53.9659233093261719" z3="15.761897087097168"/>
                <propermotioninfo haspm="0"/>
                <elementmatrices>
                    <elementmatrix referencename="Priacodon_LACM_120451_LOWER_Reduced_m2-4">
                        <column c="0" x="0.966844900506945937" y="0.030896934862719317" z="0.253488250573421947" h="-6.95586933533177292e-18"/>
                        <column c="1" x="0.184128028300306557" y="-0.772149863722602192" z="-0.608178851074412163" h="1.69399404992523384e-17"/>
                        <column c="2" x="0.1769400571139704" y="0.634688883111247937" z="-0.752238157929643214" h="2.08572565047646748e-17"/>
                        <column c="3" x="21.9822661707051665" y="-23.9867170711375337" z="-14.7644943652833192" h="0.999999999999999667"/>
                    </elementmatrix>
                    <elementmatrix referencename="Priacodon_LACM_120451_Upper_Reduced_M2_M3">
                        <column c="0" x="0.988708019256591686" y="0.132973745465278625" z="0.0690969005227088928" h="0"/>
                        <column c="1" x="-0.134877979755401611" y="0.990580081939697155" z="0.0236450321972370113" h="0"/>
                        <column c="2" x="-0.0653018429875373702" y="-0.0326976850628852844" z="0.9973297119140625" h="0"/>
                        <column c="3" x="-0.439637064933776855" y="-6.72801399230957031" z="-18.5815849304199219" h="1"/>
                    </elementmatrix>
                </elementmatrices>
            </timestep>
            <timestep t="123">
                <triangle x1="28.1298484802246094" y1="0.0361260995268821716" z1="-47.4043693542480469" x2="18.7109928131103516" y2="-4.98893356323242188" z2="-50.7502670288085938" x3="20.1711673736572266" y3="-53.8959159851074219" z3="15.7893428802490234"/>
                <propermotioninfo haspm="0"/>
                <elementmatrices>
                    <elementmatrix referencename="Priacodon_LACM_120451_LOWER_Reduced_m2-4">
                        <column c="0" x="0.966817018192198674" y="0.0309789100406013852" z="0.253584573398330071" h="-6.95586933533177292e-18"/>
                        <column c="1" x="0.184242614968493257" y="-0.772175388870637636" z="-0.60811173759337589" h="1.69399404992523384e-17"/>
                        <column c="2" x="0.176973129089693287" y="0.634653832364269199" z="-0.752259950447603298" h="2.08572565047646748e-17"/>
                        <column c="3" x="21.9988847428153882" y="-23.9451384502391242" z="-14.7513604407583525" h="0.999999999999999667"/>
                    </elementmatrix>
                    <elementmatrix referencename="Priacodon_LACM_120451_Upper_Reduced_M2_M3">
                        <column c="0" x="0.988708019256591686" y="0.132973745465278625" z="0.0690969005227088928" h="0"/>
                        <column c="1" x="-0.134877979755401611" y="0.990580081939697155" z="0.0236450321972370113" h="0"/>
                        <column c="2" x="-0.0653018429875373702" y="-0.0326976850628852844" z="0.9973297119140625" h="0"/>
                        <column c="3" x="-0.439637064933776855" y="-6.72801399230957031" z="-18.5815849304199219" h="1"/>
                    </elementmatrix>
                </elementmatrices>
            </timestep>
            <timestep t="124">
                <triangle x1="28.1318988800048828" y1="0.127538174390792847" z1="-47.37255859375" x2="18.713043212890625" y2="-4.8975214958190918" z2="-50.7184562683105469" x3="20.1732177734375" y3="-53.8045005798339844" z3="15.8211545944213867"/>
                <propermotioninfo haspm="0"/>
                <elementmatrices>
                    <elementmatrix referencename="Priacodon_LACM_120451_LOWER_Reduced_m2-4">
                        <column c="0" x="0.966817018192198674" y="0.0309789100406013852" z="0.253584573398330071" h="-6.95586933533177292e-18"/>
                        <column c="1" x="0.184242614968493257" y="-0.772175388870637636" z="-0.60811173759337589" h="1.69399404992523384e-17"/>
                        <column c="2" x="0.176973129089693287" y="0.634653832364269199" z="-0.752259950447603298" h="2.08572565047646748e-17"/>
                        <column c="3" x="22.0009349584718663" y="-23.8537263717268218" z="-14.7195488394963601" h="0.999999999999999667"/>
                    </elementmatrix>
                    <elementmatrix referencename="Priacodon_LACM_120451_Upper_Reduced_M2_M3">
                        <column c="0" x="0.988708019256591686" y="0.132973745465278625" z="0.0690969005227088928" h="0"/>
                        <column c="1" x="-0.134877979755401611" y="0.990580081939697155" z="0.0236450321972370113" h="0"/>
                        <column c="2" x="-0.0653018429875373702" y="-0.0326976850628852844" z="0.9973297119140625" h="0"/>
                        <column c="3" x="-0.439637064933776855" y="-6.72801399230957031" z="-18.5815849304199219" h="1"/>
                    </elementmatrix>
                </elementmatrices>
            </timestep>
            <timestep t="125">
                <triangle x1="28.1168155670166016" y1="0.236522823572158813" z1="-47.3242874145507812" x2="18.7002544403076172" y2="-4.79162311553955078" z2="-50.6720046997070312" x3="20.1515159606933594" y3="-53.6830291748046875" z3="15.879246711730957"/>
                <propermotioninfo haspm="0"/>
                <elementmatrices>
                    <elementmatrix referencename="Priacodon_LACM_120451_LOWER_Reduced_m2-4">
                        <column c="0" x="0.96672941627422071" y="0.0312751948085255443" z="0.253882006646324099" h="-6.95586933533177292e-18"/>
                        <column c="1" x="0.184624457280702592" y="-0.772268975394879709" z="-0.607877041154814779" h="1.69399404992523384e-17"/>
                        <column c="2" x="0.177053725599778028" y="0.634525415428979556" z="-0.752349309714444359" h="2.08572565047646748e-17"/>
                        <column c="3" x="21.9814755476883619" y="-23.7387855359957136" z="-14.6677296608141692" h="0.999999999999999667"/>
                    </elementmatrix>
                    <elementmatrix referencename="Priacodon_LACM_120451_Upper_Reduced_M2_M3">
                        <column c="0" x="0.988708019256591686" y="0.132973745465278625" z="0.0690969005227088928" h="0"/>
                        <column c="1" x="-0.134877979755401611" y="0.990580081939697155" z="0.0236450321972370113" h="0"/>
                        <column c="2" x="-0.0653018429875373702" y="-0.0326976850628852844" z="0.9973297119140625" h="0"/>
                        <column c="3" x="-0.439637064933776855" y="-6.72801399230957031" z="-18.5815849304199219" h="1"/>
                    </elementmatrix>
                </elementmatrices>
            </timestep>
            <timestep t="126">
                <triangle x1="28.1017341613769531" y1="0.345507383346557617" z1="-47.2760238647460938" x2="18.6874675750732422" y2="-4.68572473526000977" z2="-50.6255531311035156" x3="20.1298084259033203" y3="-53.5615501403808594" z3="15.9373321533203125"/>
                <propermotioninfo haspm="0"/>
                <elementmatrices>
                    <elementmatrix referencename="Priacodon_LACM_120451_LOWER_Reduced_m2-4">
                        <column c="0" x="0.966641647649692959" y="0.0315715259745014548" z="0.25417934451032631" h="-6.95586933533177292e-18"/>
                        <column c="1" x="0.185006248682867053" y="-0.772362414133051289" z="-0.607642203051797614" h="1.69399404992523384e-17"/>
                        <column c="2" x="0.177134381899259563" y="0.634396997934965512" z="-0.752438614215240831" h="2.08572565047646748e-17"/>
                        <column c="3" x="21.9620128842845475" y="-23.6238450424892221" z="-14.6159139377712126" h="0.999999999999999667"/>
                    </elementmatrix>
                    <elementmatrix referencename="Priacodon_LACM_120451_Upper_Reduced_M2_M3">
                        <column c="0" x="0.988708019256591686" y="0.132973745465278625" z="0.0690969005227088928" h="0"/>
                        <column c="1" x="-0.134877979755401611" y="0.990580081939697155" z="0.0236450321972370113" h="0"/>
                        <column c="2" x="-0.0653018429875373702" y="-0.0326976850628852844" z="0.9973297119140625" h="0"/>
                        <column c="3" x="-0.439637064933776855" y="-6.72801399230957031" z="-18.5815849304199219" h="1"/>
                    </elementmatrix>
                </elementmatrices>
            </timestep>
            <timestep t="127">
                <triangle x1="28.1017341613769531" y1="0.345507383346557617" z1="-47.2760238647460938" x2="18.6874675750732422" y2="-4.68572473526000977" z2="-50.6255531311035156" x3="20.1298084259033203" y3="-53.5615501403808594" z3="15.9373321533203125"/>
                <propermotioninfo haspm="0"/>
                <elementmatrices>
                    <elementmatrix referencename="Priacodon_LACM_120451_LOWER_Reduced_m2-4">
                        <column c="0" x="0.966591844701625513" y="0.0317173703006117663" z="0.254350525017137341" h="-6.95586933533177292e-18"/>
                        <column c="1" x="0.185209958887708387" y="-0.772407625242703677" z="-0.607522665702707854" h="1.69399404992523384e-17"/>
                        <column c="2" x="0.177193265006006601" y="0.63433467499534868" z="-0.752477292240063433" h="2.08572565047646748e-17"/>
                        <column c="3" x="21.9515325729471371" y="-23.567131139363056" z="-14.5903933992552002" h="0.999999999999999667"/>
                    </elementmatrix>
                    <elementmatrix referencename="Priacodon_LACM_120451_Upper_Reduced_M2_M3">
                        <column c="0" x="0.988708019256591686" y="0.132973745465278625" z="0.0690969005227088928" h="0"/>
                        <column c="1" x="-0.134877979755401611" y="0.990580081939697155" z="0.0236450321972370113" h="0"/>
                        <column c="2" x="-0.0653018429875373702" y="-0.0326976850628852844" z="0.9973297119140625" h="0"/>
                        <column c="3" x="-0.439637064933776855" y="-6.72801399230957031" z="-18.5815849304199219" h="1"/>
                    </elementmatrix>
                </elementmatrices>
            </timestep>
            <timestep t="128">
                <triangle x1="28.1228618621826172" y1="0.407013535499572754" z1="-47.2469100952148438" x2="18.7108669281005859" y2="-4.62705183029174805" z2="-50.59857177734375" x3="20.1418399810791016" y3="-53.4887046813964844" z3="15.9749670028686523"/>
                <propermotioninfo haspm="0"/>
                <elementmatrices>
                    <elementmatrix referencename="Priacodon_LACM_120451_LOWER_Reduced_m2-4">
                        <column c="0" x="0.966548639025149203" y="0.0318437940527527413" z="0.254498873431550754" h="-6.95586933533177292e-18"/>
                        <column c="1" x="0.185386513900165584" y="-0.77244677608098633" z="-0.60741902862259578" h="1.69399404992523384e-17"/>
                        <column c="2" x="0.177244309204016293" y="0.634280664943736805" z="-0.752510798151896032" h="2.08572565047646748e-17"/>
                        <column c="3" x="21.9775602136966093" y="-23.5569380134840998" z="-14.5838884108810216" h="0.999999999999999667"/>
                    </elementmatrix>
                    <elementmatrix referencename="Priacodon_LACM_120451_Upper_Reduced_M2_M3">
                        <column c="0" x="0.988708019256591686" y="0.132973745465278625" z="0.0690969005227088928" h="0"/>
                        <column c="1" x="-0.134877979755401611" y="0.990580081939697155" z="0.0236450321972370113" h="0"/>
                        <column c="2" x="-0.0653018429875373702" y="-0.0326976850628852844" z="0.9973297119140625" h="0"/>
                        <column c="3" x="-0.439637064933776855" y="-6.72801399230957031" z="-18.5815849304199219" h="1"/>
                    </elementmatrix>
                </elementmatrices>
            </timestep>
            <timestep t="129">
                <triangle x1="28.1236648559570312" y1="0.49803122878074646" z1="-47.2137184143066406" x2="18.7124805450439453" y2="-4.53704357147216797" z2="-50.5661354064941406" x3="20.1394004821777344" y3="-53.393646240234375" z3="16.0111942291259766"/>
                <propermotioninfo haspm="0"/>
                <elementmatrices>
                    <elementmatrix referencename="Priacodon_LACM_120451_LOWER_Reduced_m2-4">
                        <column c="0" x="0.966515454574645938" y="0.0319408272827202619" z="0.254612715746546703" h="-6.95586933533177292e-18"/>
                        <column c="1" x="0.185522007192696181" y="-0.772476806242397784" z="-0.60733946554749918" h="1.69399404992523384e-17"/>
                        <column c="2" x="0.177283493877663068" y="0.634239212279954168" z="-0.752536505962942193" h="2.08572565047646748e-17"/>
                        <column c="3" x="21.9763739984512689" y="-23.4639958659344785" z="-14.5496586632565617" h="0.999999999999999667"/>
                    </elementmatrix>
                    <elementmatrix referencename="Priacodon_LACM_120451_Upper_Reduced_M2_M3">
                        <column c="0" x="0.988708019256591686" y="0.132973745465278625" z="0.0690969005227088928" h="0"/>
                        <column c="1" x="-0.134877979755401611" y="0.990580081939697155" z="0.0236450321972370113" h="0"/>
                        <column c="2" x="-0.0653018429875373702" y="-0.0326976850628852844" z="0.9973297119140625" h="0"/>
                        <column c="3" x="-0.439637064933776855" y="-6.72801399230957031" z="-18.5815849304199219" h="1"/>
                    </elementmatrix>
                </elementmatrices>
            </timestep>
            <timestep t="130">
                <triangle x1="28.1076335906982422" y1="0.608204782009124756" z1="-47.1648292541503906" x2="18.6987743377685547" y2="-4.42999696731567383" z2="-50.5190773010253906" x3="20.1166954040527344" y3="-53.27081298828125" z3="16.0700283050537109"/>
                <propermotioninfo haspm="0"/>
                <elementmatrices>
                    <elementmatrix referencename="Priacodon_LACM_120451_LOWER_Reduced_m2-4">
                        <column c="0" x="0.966426343343781302" y="0.0322411892204825593" z="0.254912934171233174" h="-6.95586933533177292e-18"/>
                        <column c="1" x="0.185908197440185941" y="-0.772571154394454895" z="-0.60710131878372986" h="1.69399404992523384e-17"/>
                        <column c="2" x="0.177364712697842236" y="0.634109082218896059" z="-0.752627025118685733" h="2.08572565047646748e-17"/>
                        <column c="3" x="21.9559264846975708" y="-23.3477876376536422" z="-14.4971750090723219" h="0.999999999999999667"/>
                    </elementmatrix>
                    <elementmatrix referencename="Priacodon_LACM_120451_Upper_Reduced_M2_M3">
                        <column c="0" x="0.988708019256591686" y="0.132973745465278625" z="0.0690969005227088928" h="0"/>
                        <column c="1" x="-0.134877979755401611" y="0.990580081939697155" z="0.0236450321972370113" h="0"/>
                        <column c="2" x="-0.0653018429875373702" y="-0.0326976850628852844" z="0.9973297119140625" h="0"/>
                        <column c="3" x="-0.439637064933776855" y="-6.72801399230957031" z="-18.5815849304199219" h="1"/>
                    </elementmatrix>
                </elementmatrices>
            </timestep>
            <timestep t="131">
                <triangle x1="28.0916023254394531" y1="0.718378305435180664" z1="-47.1159400939941406" x2="18.6850681304931641" y2="-4.32294988632202148" z2="-50.472015380859375" x3="20.0939846038818359" y3="-53.147979736328125" z3="16.1288566589355469"/>
                <propermotioninfo haspm="0"/>
                <elementmatrices>
                    <elementmatrix referencename="Priacodon_LACM_120451_LOWER_Reduced_m2-4">
                        <column c="0" x="0.966337061555915477" y="0.0325415984490798615" z="0.255213054589353561" h="-6.95586933533177292e-18"/>
                        <column c="1" x="0.186294335394941807" y="-0.772665350917620897" z="-0.606863027245762132" h="1.69399404992523384e-17"/>
                        <column c="2" x="0.177445992816726239" y="0.633978951474502228" z="-0.752717488253367484" h="2.08572565047646748e-17"/>
                        <column c="3" x="21.9354756390448919" y="-23.2315797582167285" z="-14.4446948920048328" h="0.999999999999999667"/>
                    </elementmatrix>
                    <elementmatrix referencename="Priacodon_LACM_120451_Upper_Reduced_M2_M3">
                        <column c="0" x="0.988708019256591686" y="0.132973745465278625" z="0.0690969005227088928" h="0"/>
                        <column c="1" x="-0.134877979755401611" y="0.990580081939697155" z="0.0236450321972370113" h="0"/>
                        <column c="2" x="-0.0653018429875373702" y="-0.0326976850628852844" z="0.9973297119140625" h="0"/>
                        <column c="3" x="-0.439637064933776855" y="-6.72801399230957031" z="-18.5815849304199219" h="1"/>
                    </elementmatrix>
                </elementmatrices>
            </timestep>
            <timestep t="132">
                <triangle x1="28.0755691528320312" y1="0.828551709651947021" z1="-47.0670547485351562" x2="18.6713638305664062" y2="-4.21590280532836914" z2="-50.4249534606933594" x3="20.0712642669677734" y3="-53.025146484375" z3="16.1876792907714844"/>
                <propermotioninfo haspm="0"/>
                <elementmatrices>
                    <elementmatrix referencename="Priacodon_LACM_120451_LOWER_Reduced_m2-4">
                        <column c="0" x="0.966247609230457161" y="0.0328420549032074627" z="0.25551307693566605" h="-6.95586933533177292e-18"/>
                        <column c="1" x="0.186680420973022787" y="-0.772759395791418835" z="-0.606624590985397005" h="1.69399404992523384e-17"/>
                        <column c="2" x="0.177527334216645793" y="0.633848820075061381" z="-0.752807895347322398" h="2.08572565047646748e-17"/>
                        <column c="3" x="21.9150214627066688" y="-23.1153722292753478" z="-14.3922183130334833" h="0.999999999999999667"/>
                    </elementmatrix>
                    <elementmatrix referencename="Priacodon_LACM_120451_Upper_Reduced_M2_M3">
                        <column c="0" x="0.988708019256591686" y="0.132973745465278625" z="0.0690969005227088928" h="0"/>
                        <column c="1" x="-0.134877979755401611" y="0.990580081939697155" z="0.0236450321972370113" h="0"/>
                        <column c="2" x="-0.0653018429875373702" y="-0.0326976850628852844" z="0.9973297119140625" h="0"/>
                        <column c="3" x="-0.439637064933776855" y="-6.72801399230957031" z="-18.5815849304199219" h="1"/>
                    </elementmatrix>
                </elementmatrices>
            </timestep>
            <timestep t="133">
                <triangle x1="28.0595359802246094" y1="0.938725054264068604" z1="-47.0181655883789062" x2="18.6576595306396484" y2="-4.1088557243347168" z2="-50.3778915405273438" x3="20.0485401153564453" y3="-52.902313232421875" z3="16.2464942932128906"/>
                <propermotioninfo haspm="0"/>
                <elementmatrices>
                    <elementmatrix referencename="Priacodon_LACM_120451_LOWER_Reduced_m2-4">
                        <column c="0" x="0.966157986386851464" y="0.0331425585175504356" z="0.255813001144950036" h="-6.95586933533177292e-18"/>
                        <column c="1" x="0.187066454090499407" y="-0.772853288995404619" z="-0.606386010054467239" h="1.69399404992523384e-17"/>
                        <column c="2" x="0.177608736879918488" y="0.633718688048861889" z="-0.752898246380897529" h="2.08572565047646748e-17"/>
                        <column c="3" x="21.8945639568970485" y="-22.9991650524810467" z="-14.3397452731369306" h="0.999999999999999667"/>
                    </elementmatrix>
                    <elementmatrix referencename="Priacodon_LACM_120451_Upper_Reduced_M2_M3">
                        <column c="0" x="0.988708019256591686" y="0.132973745465278625" z="0.0690969005227088928" h="0"/>
                        <column c="1" x="-0.134877979755401611" y="0.990580081939697155" z="0.0236450321972370113" h="0"/>
                        <column c="2" x="-0.0653018429875373702" y="-0.0326976850628852844" z="0.9973297119140625" h="0"/>
                        <column c="3" x="-0.439637064933776855" y="-6.72801399230957031" z="-18.5815849304199219" h="1"/>
                    </elementmatrix>
                </elementmatrices>
            </timestep>
            <timestep t="134">
                <triangle x1="28.0435009002685547" y1="1.04889833927154541" z1="-46.9692802429199219" x2="18.6439552307128906" y2="-4.00180864334106445" z2="-50.3308258056640625" x3="20.0258064270019531" y3="-52.7794761657714844" z3="16.3053054809570312"/>
                <propermotioninfo haspm="0"/>
                <elementmatrices>
                    <elementmatrix referencename="Priacodon_LACM_120451_LOWER_Reduced_m2-4">
                        <column c="0" x="0.966068193044581469" y="0.0334431092267835003" z="0.256112827152006173" h="-6.95586933533177292e-18"/>
                        <column c="1" x="0.187452434663453432" y="-0.772947030509167243" z="-0.606147284504837125" h="1.69399404992523384e-17"/>
                        <column c="2" x="0.177690200788848562" y="0.63358855542419279" z="-0.752988541334451367" h="2.08572565047646748e-17"/>
                        <column c="3" x="21.8741031228309168" y="-22.8829582294852969" z="-14.287275773293036" h="0.999999999999999667"/>
                    </elementmatrix>
                    <elementmatrix referencename="Priacodon_LACM_120451_Upper_Reduced_M2_M3">
                        <column c="0" x="0.988708019256591686" y="0.132973745465278625" z="0.0690969005227088928" h="0"/>
                        <column c="1" x="-0.134877979755401611" y="0.990580081939697155" z="0.0236450321972370113" h="0"/>
                        <column c="2" x="-0.0653018429875373702" y="-0.0326976850628852844" z="0.9973297119140625" h="0"/>
                        <column c="3" x="-0.439637064933776855" y="-6.72801399230957031" z="-18.5815849304199219" h="1"/>
                    </elementmatrix>
                </elementmatrices>
            </timestep>
            <timestep t="135">
                <triangle x1="28.0274658203125" y1="1.15907156467437744" z1="-46.9203948974609375" x2="18.6302528381347656" y2="-3.89476132392883301" z2="-50.2837638854980469" x3="20.0030670166015625" y3="-52.6566429138183594" z3="16.3641109466552734"/>
                <propermotioninfo haspm="0"/>
                <elementmatrices>
                    <elementmatrix referencename="Priacodon_LACM_120451_LOWER_Reduced_m2-4">
                        <column c="0" x="0.965978229223167117" y="0.0337437069655712601" z="0.256412554891656597" h="-6.95586933533177292e-18"/>
                        <column c="1" x="0.187838362607978288" y="-0.773040620312328564" z="-0.605908414388402039" h="1.69399404992523384e-17"/>
                        <column c="2" x="0.177771725925726903" y="0.633458422229342899" z="-0.753078780188355279" h="2.08572565047646748e-17"/>
                        <column c="3" x="21.8536389617238846" y="-22.7667517619394921" z="-14.2348098144789148" h="0.999999999999999667"/>
                    </elementmatrix>
                    <elementmatrix referencename="Priacodon_LACM_120451_Upper_Reduced_M2_M3">
                        <column c="0" x="0.988708019256591686" y="0.132973745465278625" z="0.0690969005227088928" h="0"/>
                        <column c="1" x="-0.134877979755401611" y="0.990580081939697155" z="0.0236450321972370113" h="0"/>
                        <column c="2" x="-0.0653018429875373702" y="-0.0326976850628852844" z="0.9973297119140625" h="0"/>
                        <column c="3" x="-0.439637064933776855" y="-6.72801399230957031" z="-18.5815849304199219" h="1"/>
                    </elementmatrix>
                </elementmatrices>
            </timestep>
            <timestep t="136">
                <triangle x1="28.0114307403564453" y1="1.26924467086791992" z1="-46.8715133666992188" x2="18.6165504455566406" y2="-3.78771400451660156" z2="-50.2366981506347656" x3="19.9803218841552734" y3="-52.5338058471679688" z3="16.4229087829589844"/>
                <propermotioninfo haspm="0"/>
                <elementmatrices>
                    <elementmatrix referencename="Priacodon_LACM_120451_LOWER_Reduced_m2-4">
                        <column c="0" x="0.965888094942164876" y="0.034044351668568007" z="0.256712184298744761" h="-6.95586933533177292e-18"/>
                        <column c="1" x="0.188224237840178693" y="-0.773134058384543743" z="-0.605669399757089" h="1.69399404992523384e-17"/>
                        <column c="2" x="0.177853312272831104" y="0.633328288492601699" z="-0.753168962922992735" h="2.08572565047646748e-17"/>
                        <column c="3" x="21.8331714747922554" y="-22.6505456514949692" z="-14.1823473976708883" h="0.999999999999999667"/>
                    </elementmatrix>
                    <elementmatrix referencename="Priacodon_LACM_120451_Upper_Reduced_M2_M3">
                        <column c="0" x="0.988708019256591686" y="0.132973745465278625" z="0.0690969005227088928" h="0"/>
                        <column c="1" x="-0.134877979755401611" y="0.990580081939697155" z="0.0236450321972370113" h="0"/>
                        <column c="2" x="-0.0653018429875373702" y="-0.0326976850628852844" z="0.9973297119140625" h="0"/>
                        <column c="3" x="-0.439637064933776855" y="-6.72801399230957031" z="-18.5815849304199219" h="1"/>
                    </elementmatrix>
                </elementmatrices>
            </timestep>
            <timestep t="137">
                <triangle x1="27.9953937530517578" y1="1.37941765785217285" z1="-46.8226280212402344" x2="18.6028480529785156" y2="-3.68066668510437012" z2="-50.1896324157714844" x3="19.9575672149658203" y3="-52.4109725952148438" z3="16.4817028045654297"/>
                <propermotioninfo haspm="0"/>
                <elementmatrices>
                    <elementmatrix referencename="Priacodon_LACM_120451_LOWER_Reduced_m2-4">
                        <column c="0" x="0.965797790221169294" y="0.0343450432704178535" z="0.257011715308135547" h="-6.95586933533177292e-18"/>
                        <column c="1" x="0.188610060276170888" y="-0.773227344705500585" z="-0.605430240662856223" h="1.69399404992523384e-17"/>
                        <column c="2" x="0.177934959812425492" y="0.633198154242257782" z="-0.753259089518759084" h="2.08572565047646748e-17"/>
                        <column c="3" x="21.8127006632531035" y="-22.5343398998029443" z="-14.1298885238445351" h="0.999999999999999667"/>
                    </elementmatrix>
                    <elementmatrix referencename="Priacodon_LACM_120451_Upper_Reduced_M2_M3">
                        <column c="0" x="0.988708019256591686" y="0.132973745465278625" z="0.0690969005227088928" h="0"/>
                        <column c="1" x="-0.134877979755401611" y="0.990580081939697155" z="0.0236450321972370113" h="0"/>
                        <column c="2" x="-0.0653018429875373702" y="-0.0326976850628852844" z="0.9973297119140625" h="0"/>
                        <column c="3" x="-0.439637064933776855" y="-6.72801399230957031" z="-18.5815849304199219" h="1"/>
                    </elementmatrix>
                </elementmatrices>
            </timestep>
            <timestep t="138">
                <triangle x1="27.9953937530517578" y1="1.37941765785217285" z1="-46.8226280212402344" x2="18.6028480529785156" y2="-3.68066668510437012" z2="-50.1896324157714844" x3="19.9575672149658203" y3="-52.4109725952148438" z3="16.4817028045654297"/>
                <propermotioninfo haspm="0"/>
                <elementmatrices>
                    <elementmatrix referencename="Priacodon_LACM_120451_LOWER_Reduced_m2-4">
                        <column c="0" x="0.965754877633147935" y="0.0344688246351501359" z="0.25715635682406518" h="-6.95586933533177292e-18"/>
                        <column c="1" x="0.188782441541352236" y="-0.773265032043083056" z="-0.605328371821344358" h="1.69399404992523384e-17"/>
                        <column c="2" x="0.177985062448203141" y="0.633145403115767724" z="-0.753291593249628133" h="2.08572565047646748e-17"/>
                        <column c="3" x="21.8034230195398351" y="-22.4858378978304998" z="-14.1080397463729632" h="0.999999999999999667"/>
                    </elementmatrix>
                    <elementmatrix referencename="Priacodon_LACM_120451_Upper_Reduced_M2_M3">
                        <column c="0" x="0.988708019256591686" y="0.132973745465278625" z="0.0690969005227088928" h="0"/>
                        <column c="1" x="-0.134877979755401611" y="0.990580081939697155" z="0.0236450321972370113" h="0"/>
                        <column c="2" x="-0.0653018429875373702" y="-0.0326976850628852844" z="0.9973297119140625" h="0"/>
                        <column c="3" x="-0.439637064933776855" y="-6.72801399230957031" z="-18.5815849304199219" h="1"/>
                    </elementmatrix>
                </elementmatrices>
            </timestep>
            <timestep t="139">
                <triangle x1="28.0372142791748047" y1="1.4128563404083252" z1="-46.7857818603515625" x2="18.6509056091308594" y2="-3.65566825866699219" z2="-50.1574821472167969" x3="19.9825611114501953" y3="-52.3432731628417969" z3="16.5455055236816406"/>
                <propermotioninfo haspm="0"/>
                <elementmatrices>
                    <elementmatrix referencename="Priacodon_LACM_120451_LOWER_Reduced_m2-4">
                        <column c="0" x="0.965558619811549668" y="0.0351572557326275542" z="0.257799329859362825" h="-6.95586933533177292e-18"/>
                        <column c="1" x="0.189638498921891524" y="-0.773479101174195827" z="-0.604787051382710827" h="1.69399404992523384e-17"/>
                        <column c="2" x="0.17813974237950736" y="0.632845999107619961" z="-0.753506590548697508" h="2.08572565047646748e-17"/>
                        <column c="3" x="21.8432272828727712" y="-22.484580179529722" z="-14.0832479528822052" h="0.999999999999999667"/>
                    </elementmatrix>
                    <elementmatrix referencename="Priacodon_LACM_120451_Upper_Reduced_M2_M3">
                        <column c="0" x="0.988708019256591686" y="0.132973745465278625" z="0.0690969005227088928" h="0"/>
                        <column c="1" x="-0.134877979755401611" y="0.990580081939697155" z="0.0236450321972370113" h="0"/>
                        <column c="2" x="-0.0653018429875373702" y="-0.0326976850628852844" z="0.9973297119140625" h="0"/>
                        <column c="3" x="-0.439637064933776855" y="-6.72801399230957031" z="-18.5815849304199219" h="1"/>
                    </elementmatrix>
                </elementmatrices>
            </timestep>
            <timestep t="140">
                <triangle x1="28.036712646484375" y1="1.51050937175750732" z1="-46.7508621215820312" x2="18.6524848937988281" y2="-3.56058859825134277" z2="-50.124481201171875" x3="19.9737377166748047" y3="-52.235321044921875" z3="16.5881080627441406"/>
                <propermotioninfo haspm="0"/>
                <elementmatrices>
                    <elementmatrix referencename="Priacodon_LACM_120451_LOWER_Reduced_m2-4">
                        <column c="0" x="0.965472275261063939" y="0.0354051829757103392" z="0.258088616795959902" h="-6.95586933533177292e-18"/>
                        <column c="1" x="0.189983446116854804" y="-0.773554133299054869" z="-0.604582790694786709" h="1.69399404992523384e-17"/>
                        <column c="2" x="0.178240153425772097" y="0.632740457894041874" z="-0.753571475742465302" h="2.08572565047646748e-17"/>
                        <column c="3" x="21.8376324895908134" y="-22.3820294954628949" z="-14.0457127693626216" h="0.999999999999999667"/>
                    </elementmatrix>
                    <elementmatrix referencename="Priacodon_LACM_120451_Upper_Reduced_M2_M3">
                        <column c="0" x="0.988708019256591686" y="0.132973745465278625" z="0.0690969005227088928" h="0"/>
                        <column c="1" x="-0.134877979755401611" y="0.990580081939697155" z="0.0236450321972370113" h="0"/>
                        <column c="2" x="-0.0653018429875373702" y="-0.0326976850628852844" z="0.9973297119140625" h="0"/>
                        <column c="3" x="-0.439637064933776855" y="-6.72801399230957031" z="-18.5815849304199219" h="1"/>
                    </elementmatrix>
                </elementmatrices>
            </timestep>
            <timestep t="141">
                <triangle x1="28.0194263458251953" y1="1.62022650241851807" z1="-46.7024765014648438" x2="18.6374092102050781" y2="-3.45382332801818848" z2="-50.0778045654296875" x3="19.9500904083251953" y3="-52.1136398315429688" z3="16.6458320617675781"/>
                <propermotioninfo haspm="0"/>
                <elementmatrices>
                    <elementmatrix referencename="Priacodon_LACM_120451_LOWER_Reduced_m2-4">
                        <column c="0" x="0.965386288904596213" y="0.0356894158495293518" z="0.258370962358972389" h="-6.95586933533177292e-18"/>
                        <column c="1" x="0.190347555431134741" y="-0.773641614732734517" z="-0.604356283860689181" h="1.69399404992523384e-17"/>
                        <column c="2" x="0.178317407267136324" y="0.63261752168630514" z="-0.753656408400330102" h="2.08572565047646748e-17"/>
                        <column c="3" x="21.8161519803066" y="-22.2666146712462094" z="-13.9939622837922428" h="0.999999999999999667"/>
                    </elementmatrix>
                    <elementmatrix referencename="Priacodon_LACM_120451_Upper_Reduced_M2_M3">
                        <column c="0" x="0.988708019256591686" y="0.132973745465278625" z="0.0690969005227088928" h="0"/>
                        <column c="1" x="-0.134877979755401611" y="0.990580081939697155" z="0.0236450321972370113" h="0"/>
                        <column c="2" x="-0.0653018429875373702" y="-0.0326976850628852844" z="0.9973297119140625" h="0"/>
                        <column c="3" x="-0.439637064933776855" y="-6.72801399230957031" z="-18.5815849304199219" h="1"/>
                    </elementmatrix>
                </elementmatrices>
            </timestep>
            <timestep t="142">
                <triangle x1="28.0194263458251953" y1="1.62022650241851807" z1="-46.7024765014648438" x2="18.6374092102050781" y2="-3.45382332801818848" z2="-50.0778045654296875" x3="19.9500904083251953" y3="-52.1136398315429688" z3="16.6458320617675781"/>
                <propermotioninfo haspm="0"/>
                <elementmatrices>
                    <elementmatrix referencename="Priacodon_LACM_120451_LOWER_Reduced_m2-4">
                        <column c="0" x="0.965361946200850141" y="0.0357591368419772002" z="0.258452263210431632" h="-8.7492071448192815e-18"/>
                        <column c="1" x="0.190444515023954958" y="-0.773662661711654764" z="-0.604298792252071393" h="2.11331304748183259e-17"/>
                        <column c="2" x="0.178345664161264156" y="0.632587844653342501" z="-0.753674632234360042" h="2.60869169656658941e-17"/>
                        <column c="3" x="21.8105179165973624" y="-22.2387328429592479" z="-13.9814794288637678" h="0.999999999999999556"/>
                    </elementmatrix>
                    <elementmatrix referencename="Priacodon_LACM_120451_Upper_Reduced_M2_M3">
                        <column c="0" x="0.988708019256591686" y="0.132973745465278625" z="0.0690969005227088928" h="0"/>
                        <column c="1" x="-0.134877979755401611" y="0.990580081939697155" z="0.0236450321972370113" h="0"/>
                        <column c="2" x="-0.0653018429875373702" y="-0.0326976850628852844" z="0.9973297119140625" h="0"/>
                        <column c="3" x="-0.439637064933776855" y="-6.72801399230957031" z="-18.5815849304199219" h="1"/>
                    </elementmatrix>
                </elementmatrices>
            </timestep>
            <timestep t="143">
                <triangle x1="28.0269756317138672" y1="1.68394410610198975" z1="-46.6771583557128906" x2="18.6461830139160156" y2="-3.39161968231201172" z2="-50.0536155700683594" x3="19.9527359008789062" y3="-52.0438613891601562" z3="16.6756649017333984"/>
                <propermotioninfo haspm="0"/>
                <elementmatrices>
                    <elementmatrix referencename="Priacodon_LACM_120451_LOWER_Reduced_m2-4">
                        <column c="0" x="0.965335337681199834" y="0.0358353145951878366" z="0.258541082713674264" h="-6.95586933533177292e-18"/>
                        <column c="1" x="0.190550445018333792" y="-0.773685646899214485" z="-0.604235968337074825" h="1.69399404992523384e-17"/>
                        <column c="2" x="0.17837654030294367" y="0.632555421454148004" z="-0.753694538298108507" h="2.08572565047646748e-17"/>
                        <column c="3" x="21.8207006088907534" y="-22.2000155379795814" z="-13.967108703137658" h="0.999999999999999667"/>
                    </elementmatrix>
                    <elementmatrix referencename="Priacodon_LACM_120451_Upper_Reduced_M2_M3">
                        <column c="0" x="0.988708019256591686" y="0.132973745465278625" z="0.0690969005227088928" h="0"/>
                        <column c="1" x="-0.134877979755401611" y="0.990580081939697155" z="0.0236450321972370113" h="0"/>
                        <column c="2" x="-0.0653018429875373702" y="-0.0326976850628852844" z="0.9973297119140625" h="0"/>
                        <column c="3" x="-0.439637064933776855" y="-6.72801399230957031" z="-18.5815849304199219" h="1"/>
                    </elementmatrix>
                </elementmatrices>
            </timestep>
            <timestep t="144">
                <triangle x1="28.0225143432617188" y1="1.77676308155059814" z1="-46.6424369812011719" x2="18.6417217254638672" y2="-3.29880070686340332" z2="-50.018890380859375" x3="19.9482746124267578" y3="-51.9510421752929688" z3="16.71038818359375"/>
                <propermotioninfo haspm="0"/>
                <elementmatrices>
                    <elementmatrix referencename="Priacodon_LACM_120451_LOWER_Reduced_m2-4">
                        <column c="0" x="0.965335337681199834" y="0.0358353145951878366" z="0.258541082713674264" h="-7.85286390670751734e-18"/>
                        <column c="1" x="0.190550445018333792" y="-0.773685646899214485" z="-0.604235968337074825" h="1.90363051378601424e-17"/>
                        <column c="2" x="0.17837654030294367" y="0.632555421454148004" z="-0.753694538298108507" h="2.34721597233671281e-17"/>
                        <column c="3" x="21.8162400304622111" y="-22.1071965867021589" z="-13.9323860075756052" h="0.999999999999999556"/>
                    </elementmatrix>
                    <elementmatrix referencename="Priacodon_LACM_120451_Upper_Reduced_M2_M3">
                        <column c="0" x="0.988708019256591686" y="0.132973745465278625" z="0.0690969005227088928" h="0"/>
                        <column c="1" x="-0.134877979755401611" y="0.990580081939697155" z="0.0236450321972370113" h="0"/>
                        <column c="2" x="-0.0653018429875373702" y="-0.0326976850628852844" z="0.9973297119140625" h="0"/>
                        <column c="3" x="-0.439637064933776855" y="-6.72801399230957031" z="-18.5815849304199219" h="1"/>
                    </elementmatrix>
                </elementmatrices>
            </timestep>
            <timestep t="145">
                <triangle x1="28.0225143432617188" y1="1.77676308155059814" z1="-46.6424369812011719" x2="18.6417217254638672" y2="-3.29880070686340332" z2="-50.018890380859375" x3="19.9482746124267578" y3="-51.9510421752929688" z3="16.71038818359375"/>
                <propermotioninfo haspm="0"/>
                <elementmatrices>
                    <elementmatrix referencename="Priacodon_LACM_120451_LOWER_Reduced_m2-4">
                        <column c="0" x="0.96532698054938515" y="0.0358592339536388249" z="0.258568968290156298" h="-8.74995468905184744e-18"/>
                        <column c="1" x="0.190583704210191412" y="-0.773692860627540169" z="-0.604216241796162956" h="2.11326017158638176e-17"/>
                        <column c="2" x="0.178386234662264997" y="0.632545242616156411" z="-0.753700786604716622" h="2.60870844999142941e-17"/>
                        <column c="3" x="21.8142305930921907" y="-22.0974689595327334" z="-13.9280151481404673" h="0.999999999999999556"/>
                    </elementmatrix>
                    <elementmatrix referencename="Priacodon_LACM_120451_Upper_Reduced_M2_M3">
                        <column c="0" x="0.988708019256591686" y="0.132973745465278625" z="0.0690969005227088928" h="0"/>
                        <column c="1" x="-0.134877979755401611" y="0.990580081939697155" z="0.0236450321972370113" h="0"/>
                        <column c="2" x="-0.0653018429875373702" y="-0.0326976850628852844" z="0.9973297119140625" h="0"/>
                        <column c="3" x="-0.439637064933776855" y="-6.72801399230957031" z="-18.5815849304199219" h="1"/>
                    </elementmatrix>
                </elementmatrices>
            </timestep>
            <timestep t="146">
                <triangle x1="28.0239620208740234" y1="1.90782678127288818" z1="-46.6002998352050781" x2="18.6431674957275391" y2="-3.16773700714111328" z2="-49.9767570495605469" x3="19.9497222900390625" y3="-51.8199806213378906" z3="16.7525215148925781"/>
                <propermotioninfo haspm="0"/>
                <elementmatrices>
                    <elementmatrix referencename="Priacodon_LACM_120451_LOWER_Reduced_m2-4">
                        <column c="0" x="0.965335337681199834" y="0.0358353145951878366" z="0.258541082713674264" h="-7.85286390670751734e-18"/>
                        <column c="1" x="0.190550445018333792" y="-0.773685646899214485" z="-0.604235968337074825" h="1.90363051378601424e-17"/>
                        <column c="2" x="0.17837654030294367" y="0.632555421454148004" z="-0.753694538298108507" h="2.34721597233671281e-17"/>
                        <column c="3" x="21.8176863624516457" y="-21.9761328277110941" z="-13.8902523729178107" h="0.999999999999999556"/>
                    </elementmatrix>
                    <elementmatrix referencename="Priacodon_LACM_120451_Upper_Reduced_M2_M3">
                        <column c="0" x="0.988708019256591686" y="0.132973745465278625" z="0.0690969005227088928" h="0"/>
                        <column c="1" x="-0.134877979755401611" y="0.990580081939697155" z="0.0236450321972370113" h="0"/>
                        <column c="2" x="-0.0653018429875373702" y="-0.0326976850628852844" z="0.9973297119140625" h="0"/>
                        <column c="3" x="-0.439637064933776855" y="-6.72801399230957031" z="-18.5815849304199219" h="1"/>
                    </elementmatrix>
                </elementmatrices>
            </timestep>
            <timestep t="147">
                <triangle x1="28.0149459838867188" y1="2.01393532752990723" z1="-46.5587959289550781" x2="18.6341533660888672" y2="-3.06162858009338379" z2="-49.9352531433105469" x3="19.9407062530517578" y3="-51.7138710021972656" z3="16.7940254211425781"/>
                <propermotioninfo haspm="0"/>
                <elementmatrices>
                    <elementmatrix referencename="Priacodon_LACM_120451_LOWER_Reduced_m2-4">
                        <column c="0" x="0.965335337681199834" y="0.0358353145951878366" z="0.258541082713674264" h="-7.85286390670751734e-18"/>
                        <column c="1" x="0.190550445018333792" y="-0.773685646899214485" z="-0.604235968337074825" h="1.90363051378601424e-17"/>
                        <column c="2" x="0.17837654030294367" y="0.632555421454148004" z="-0.753694538298108507" h="2.34721597233671281e-17"/>
                        <column c="3" x="21.808670787710227" y="-21.8700244376500237" z="-13.848748188648738" h="0.999999999999999556"/>
                    </elementmatrix>
                    <elementmatrix referencename="Priacodon_LACM_120451_Upper_Reduced_M2_M3">
                        <column c="0" x="0.988708019256591686" y="0.132973745465278625" z="0.0690969005227088928" h="0"/>
                        <column c="1" x="-0.134877979755401611" y="0.990580081939697155" z="0.0236450321972370113" h="0"/>
                        <column c="2" x="-0.0653018429875373702" y="-0.0326976850628852844" z="0.9973297119140625" h="0"/>
                        <column c="3" x="-0.439637064933776855" y="-6.72801399230957031" z="-18.5815849304199219" h="1"/>
                    </elementmatrix>
                </elementmatrices>
            </timestep>
            <timestep t="148">
                <triangle x1="28.0149459838867188" y1="2.01393532752990723" z1="-46.5587959289550781" x2="18.6341533660888672" y2="-3.06162858009338379" z2="-49.9352531433105469" x3="19.9407062530517578" y3="-51.7138710021972656" z3="16.7940254211425781"/>
                <propermotioninfo haspm="0"/>
                <elementmatrices>
                    <elementmatrix referencename="Priacodon_LACM_120451_LOWER_Reduced_m2-4">
                        <column c="0" x="0.965303249045570078" y="0.0359271387011468601" z="0.258648126778033116" h="-8.74985847808325869e-18"/>
                        <column c="1" x="0.190678118835416188" y="-0.773713333485999577" z="-0.604160235641301613" h="2.11326697764679402e-17"/>
                        <column c="2" x="0.178413757277568169" y="0.632516347216322217" z="-0.753718521810432529" h="2.60870629419695907e-17"/>
                        <column c="3" x="21.8009664693796026" y="-21.8341569362475703" z="-13.8324627762696206" h="0.999999999999999556"/>
                    </elementmatrix>
                    <elementmatrix referencename="Priacodon_LACM_120451_Upper_Reduced_M2_M3">
                        <column c="0" x="0.988708019256591686" y="0.132973745465278625" z="0.0690969005227088928" h="0"/>
                        <column c="1" x="-0.134877979755401611" y="0.990580081939697155" z="0.0236450321972370113" h="0"/>
                        <column c="2" x="-0.0653018429875373702" y="-0.0326976850628852844" z="0.9973297119140625" h="0"/>
                        <column c="3" x="-0.439637064933776855" y="-6.72801399230957031" z="-18.5815849304199219" h="1"/>
                    </elementmatrix>
                </elementmatrices>
            </timestep>
            <timestep t="149">
                <triangle x1="28.0189418792724609" y1="2.08009052276611328" z1="-46.5401878356933594" x2="18.6381492614746094" y2="-2.99547338485717773" z2="-49.9166450500488281" x3="19.9447021484375" y3="-51.6477165222167969" z3="16.8126354217529297"/>
                <propermotioninfo haspm="0"/>
                <elementmatrices>
                    <elementmatrix referencename="Priacodon_LACM_120451_LOWER_Reduced_m2-4">
                        <column c="0" x="0.965335337681199834" y="0.0358353145951878296" z="0.258541082713674264" h="-8.74985847808326023e-18"/>
                        <column c="1" x="0.190550445018333819" y="-0.773685646899214485" z="-0.604235968337074825" h="2.11326697764679464e-17"/>
                        <column c="2" x="0.178376540302943698" y="0.632555421454148004" z="-0.753694538298108507" h="2.60870629419695938e-17"/>
                        <column c="3" x="21.8126671354285584" y="-21.803869178309558" z="-13.830139807253456" h="0.999999999999999667"/>
                    </elementmatrix>
                    <elementmatrix referencename="Priacodon_LACM_120451_Upper_Reduced_M2_M3">
                        <column c="0" x="0.988708019256591686" y="0.132973745465278625" z="0.0690969005227088928" h="0"/>
                        <column c="1" x="-0.134877979755401611" y="0.990580081939697155" z="0.0236450321972370113" h="0"/>
                        <column c="2" x="-0.0653018429875373702" y="-0.0326976850628852844" z="0.9973297119140625" h="0"/>
                        <column c="3" x="-0.439637064933776855" y="-6.72801399230957031" z="-18.5815849304199219" h="1"/>
                    </elementmatrix>
                </elementmatrices>
            </timestep>
            <timestep t="150">
                <triangle x1="28.0156173706054688" y1="2.17183923721313477" z1="-46.5077857971191406" x2="18.6348247528076172" y2="-2.90372443199157715" z2="-49.8842430114746094" x3="19.9413776397705078" y3="-51.55596923828125" z3="16.8450393676757812"/>
                <propermotioninfo haspm="0"/>
                <elementmatrices>
                    <elementmatrix referencename="Priacodon_LACM_120451_LOWER_Reduced_m2-4">
                        <column c="0" x="0.965335337681199834" y="0.0358353145951878296" z="0.258541082713674264" h="-8.74985847808326023e-18"/>
                        <column c="1" x="0.190550445018333819" y="-0.773685646899214485" z="-0.604235968337074825" h="2.11326697764679464e-17"/>
                        <column c="2" x="0.178376540302943698" y="0.632555421454148004" z="-0.753694538298108507" h="2.60870629419695938e-17"/>
                        <column c="3" x="21.8093432141543602" y="-21.7121203184048284" z="-13.7977357329386088" h="0.999999999999999667"/>
                    </elementmatrix>
                    <elementmatrix referencename="Priacodon_LACM_120451_Upper_Reduced_M2_M3">
                        <column c="0" x="0.988708019256591686" y="0.132973745465278625" z="0.0690969005227088928" h="0"/>
                        <column c="1" x="-0.134877979755401611" y="0.990580081939697155" z="0.0236450321972370113" h="0"/>
                        <column c="2" x="-0.0653018429875373702" y="-0.0326976850628852844" z="0.9973297119140625" h="0"/>
                        <column c="3" x="-0.439637064933776855" y="-6.72801399230957031" z="-18.5815849304199219" h="1"/>
                    </elementmatrix>
                </elementmatrices>
            </timestep>
            <timestep t="151">
                <triangle x1="27.9967365264892578" y1="2.27880644798278809" z1="-46.4594306945800781" x2="18.6183433532714844" y2="-2.79995989799499512" z2="-49.8377342224121094" x3="19.9156227111816406" y3="-51.4360160827636719" z3="16.9035263061523438"/>
                <propermotioninfo haspm="0"/>
                <elementmatrices>
                    <elementmatrix referencename="Priacodon_LACM_120451_LOWER_Reduced_m2-4">
                        <column c="0" x="0.965241926505258863" y="0.0361437817956263424" z="0.258846722507543869" h="-8.74985847808326023e-18"/>
                        <column c="1" x="0.190945072175889408" y="-0.773780341677808292" z="-0.60399008269300436" h="2.11326697764679464e-17"/>
                        <column c="2" x="0.178460021127288787" y="0.632422027672595588" z="-0.753786712655251989" h="2.60870629419695938e-17"/>
                        <column c="3" x="21.7859262615318663" y="-21.5989713293784149" z="-13.7457286381642483" h="0.999999999999999667"/>
                    </elementmatrix>
                    <elementmatrix referencename="Priacodon_LACM_120451_Upper_Reduced_M2_M3">
                        <column c="0" x="0.988708019256591686" y="0.132973745465278625" z="0.0690969005227088928" h="0"/>
                        <column c="1" x="-0.134877979755401611" y="0.990580081939697155" z="0.0236450321972370113" h="0"/>
                        <column c="2" x="-0.0653018429875373702" y="-0.0326976850628852844" z="0.9973297119140625" h="0"/>
                        <column c="3" x="-0.439637064933776855" y="-6.72801399230957031" z="-18.5815849304199219" h="1"/>
                    </elementmatrix>
                </elementmatrices>
            </timestep>
            <timestep t="152">
                <triangle x1="27.9778556823730469" y1="2.3857734203338623" z1="-46.4110755920410156" x2="18.6018619537353516" y2="-2.69619512557983398" z2="-49.7912254333496094" x3="19.8898601531982422" y3="-51.3160667419433594" z3="16.9620075225830078"/>
                <propermotioninfo haspm="0"/>
                <elementmatrices>
                    <elementmatrix referencename="Priacodon_LACM_120451_LOWER_Reduced_m2-4">
                        <column c="0" x="0.965148336922239891" y="0.0364522976617645128" z="0.259152258586305528" h="-8.74985847808326023e-18"/>
                        <column c="1" x="0.191339643487990624" y="-0.773874877051688115" z="-0.603744046136197476" h="2.11326697764679464e-17"/>
                        <column c="2" x="0.178543566078787075" y="0.632288633372800501" z="-0.753878828142366175" h="2.60870629419695938e-17"/>
                        <column c="3" x="21.7625058285971704" y="-21.4858227220307896" z="-13.6937252596365209" h="0.999999999999999667"/>
                    </elementmatrix>
                    <elementmatrix referencename="Priacodon_LACM_120451_Upper_Reduced_M2_M3">
                        <column c="0" x="0.988708019256591686" y="0.132973745465278625" z="0.0690969005227088928" h="0"/>
                        <column c="1" x="-0.134877979755401611" y="0.990580081939697155" z="0.0236450321972370113" h="0"/>
                        <column c="2" x="-0.0653018429875373702" y="-0.0326976850628852844" z="0.9973297119140625" h="0"/>
                        <column c="3" x="-0.439637064933776855" y="-6.72801399230957031" z="-18.5815849304199219" h="1"/>
                    </elementmatrix>
                </elementmatrices>
            </timestep>
            <timestep t="153">
                <triangle x1="27.9778556823730469" y1="2.3857734203338623" z1="-46.4110755920410156" x2="18.6018619537353516" y2="-2.69619512557983398" z2="-49.7912254333496094" x3="19.8898601531982422" y3="-51.3160667419433594" z3="16.9620075225830078"/>
                <propermotioninfo haspm="0"/>
                <elementmatrices>
                    <elementmatrix referencename="Priacodon_LACM_120451_LOWER_Reduced_m2-4">
                        <column c="0" x="0.965112281958628859" y="0.0365551331824431544" z="0.259272020954040672" h="-9.64931051905030083e-18"/>
                        <column c="1" x="0.191482533930201371" y="-0.773905757555647167" z="-0.603659154961367683" h="2.32270888298205093e-17"/>
                        <column c="2" x="0.17858527049545031" y="0.632244898669709898" z="-0.75390562915399173" h="2.87026809676090899e-17"/>
                        <column c="3" x="21.7537209438956651" y="-21.4460896065399709" z="-13.6755172078649476" h="0.999999999999999556"/>
                    </elementmatrix>
                    <elementmatrix referencename="Priacodon_LACM_120451_Upper_Reduced_M2_M3">
                        <column c="0" x="0.988708019256591686" y="0.132973745465278625" z="0.0690969005227088928" h="0"/>
                        <column c="1" x="-0.134877979755401611" y="0.990580081939697155" z="0.0236450321972370113" h="0"/>
                        <column c="2" x="-0.0653018429875373702" y="-0.0326976850628852844" z="0.9973297119140625" h="0"/>
                        <column c="3" x="-0.439637064933776855" y="-6.72801399230957031" z="-18.5815849304199219" h="1"/>
                    </elementmatrix>
                </elementmatrices>
            </timestep>
            <timestep t="154">
                <triangle x1="27.9963188171386719" y1="2.4479825496673584" z1="-46.3837203979492188" x2="18.6227779388427734" y2="-2.63701367378234863" z2="-49.7661209106445312" x3="19.8985004425048828" y3="-51.2417411804199219" z3="16.9983749389648438"/>
                <propermotioninfo haspm="0"/>
                <elementmatrices>
                    <elementmatrix referencename="Priacodon_LACM_120451_LOWER_Reduced_m2-4">
                        <column c="0" x="0.965045918120562174" y="0.0367442572860772684" z="0.259492217367508327" h="-8.74985847808325869e-18"/>
                        <column c="1" x="0.191745277053479879" y="-0.7739624888040324" z="-0.603503001151390994" h="2.11326697764679402e-17"/>
                        <column c="2" x="0.178661974350734692" y="0.632164485496353956" z="-0.753954886316222983" h="2.60870629419695907e-17"/>
                        <column c="3" x="21.7749627733341846" y="-21.4178534973890393" z="-13.6633092812230199" h="0.999999999999999556"/>
                    </elementmatrix>
                    <elementmatrix referencename="Priacodon_LACM_120451_Upper_Reduced_M2_M3">
                        <column c="0" x="0.988708019256591686" y="0.132973745465278625" z="0.0690969005227088928" h="0"/>
                        <column c="1" x="-0.134877979755401611" y="0.990580081939697155" z="0.0236450321972370113" h="0"/>
                        <column c="2" x="-0.0653018429875373702" y="-0.0326976850628852844" z="0.9973297119140625" h="0"/>
                        <column c="3" x="-0.439637064933776855" y="-6.72801399230957031" z="-18.5815849304199219" h="1"/>
                    </elementmatrix>
                </elementmatrices>
            </timestep>
            <timestep t="155">
                <triangle x1="27.9941539764404297" y1="2.53777337074279785" z1="-46.3520011901855469" x2="18.6214313507080078" y2="-2.54823207855224609" z2="-49.7351531982421875" x3="19.8930625915527344" y3="-51.1479110717773438" z3="17.0330944061279297"/>
                <propermotioninfo haspm="0"/>
                <elementmatrices>
                    <elementmatrix referencename="Priacodon_LACM_120451_LOWER_Reduced_m2-4">
                        <column c="0" x="0.965011735519671343" y="0.0368415884160531518" z="0.259605514331388287" h="-8.74985847808325869e-18"/>
                        <column c="1" x="0.19188047364344521" y="-0.773991658930757609" z="-0.603422615988798205" h="2.11326697764679402e-17"/>
                        <column c="2" x="0.178701456567990191" y="0.632123105506404159" z="-0.753980223419221662" h="2.60870629419695907e-17"/>
                        <column c="3" x="21.7707967749688258" y="-21.3261428099049724" z="-13.6305723595923443" h="0.999999999999999556"/>
                    </elementmatrix>
                    <elementmatrix referencename="Priacodon_LACM_120451_Upper_Reduced_M2_M3">
                        <column c="0" x="0.988708019256591686" y="0.132973745465278625" z="0.0690969005227088928" h="0"/>
                        <column c="1" x="-0.134877979755401611" y="0.990580081939697155" z="0.0236450321972370113" h="0"/>
                        <column c="2" x="-0.0653018429875373702" y="-0.0326976850628852844" z="0.9973297119140625" h="0"/>
                        <column c="3" x="-0.439637064933776855" y="-6.72801399230957031" z="-18.5815849304199219" h="1"/>
                    </elementmatrix>
                </elementmatrices>
            </timestep>
            <timestep t="156">
                <triangle x1="27.9743461608886719" y1="2.6435551643371582" z1="-46.3039321899414062" x2="18.60400390625" y2="-2.44563031196594238" z2="-49.6888961791992188" x3="19.8665199279785156" y3="-51.0292282104492188" z3="17.0912284851074219"/>
                <propermotioninfo haspm="0"/>
                <elementmatrices>
                    <elementmatrix referencename="Priacodon_LACM_120451_LOWER_Reduced_m2-4">
                        <column c="0" x="0.964918850990225452" y="0.0371480888361720024" z="0.259906917758057576" h="-8.74985847808325869e-18"/>
                        <column c="1" x="0.192271051944627874" y="-0.774085239505295508" z="-0.603178201123779512" h="2.11326697764679402e-17"/>
                        <column c="2" x="0.178783192814732872" y="0.631990563803132344" z="-0.754071949904417504" h="2.60870629419695907e-17"/>
                        <column c="3" x="21.7465337782014032" y="-21.2142199366529134" z="-13.5788714243890212" h="0.999999999999999556"/>
                    </elementmatrix>
                    <elementmatrix referencename="Priacodon_LACM_120451_Upper_Reduced_M2_M3">
                        <column c="0" x="0.988708019256591686" y="0.132973745465278625" z="0.0690969005227088928" h="0"/>
                        <column c="1" x="-0.134877979755401611" y="0.990580081939697155" z="0.0236450321972370113" h="0"/>
                        <column c="2" x="-0.0653018429875373702" y="-0.0326976850628852844" z="0.9973297119140625" h="0"/>
                        <column c="3" x="-0.439637064933776855" y="-6.72801399230957031" z="-18.5815849304199219" h="1"/>
                    </elementmatrix>
                </elementmatrices>
            </timestep>
            <timestep t="157">
                <triangle x1="27.9545364379882812" y1="2.74933671951293945" z1="-46.2558631896972656" x2="18.5865764617919922" y2="-2.34302854537963867" z2="-49.6426353454589844" x3="19.8399696350097656" y3="-50.9105415344238281" z3="17.1493568420410156"/>
                <propermotioninfo haspm="0"/>
                <elementmatrices>
                    <elementmatrix referencename="Priacodon_LACM_120451_LOWER_Reduced_m2-4">
                        <column c="0" x="0.964825791720914427" y="0.0374546367553289863" z="0.260208218960523263" h="-8.74985847808325869e-18"/>
                        <column c="1" x="0.192661575427063053" y="-0.774178663139677425" z="-0.602933638670133942" h="2.11326697764679402e-17"/>
                        <column c="2" x="0.178864992211174328" y="0.631858021235008116" z="-0.754163618828273763" h="2.60870629419695907e-17"/>
                        <column c="3" x="21.7222673596878408" y="-21.1022974278613802" z="-13.5271741283896123" h="0.999999999999999556"/>
                    </elementmatrix>
                    <elementmatrix referencename="Priacodon_LACM_120451_Upper_Reduced_M2_M3">
                        <column c="0" x="0.988708019256591686" y="0.132973745465278625" z="0.0690969005227088928" h="0"/>
                        <column c="1" x="-0.134877979755401611" y="0.990580081939697155" z="0.0236450321972370113" h="0"/>
                        <column c="2" x="-0.0653018429875373702" y="-0.0326976850628852844" z="0.9973297119140625" h="0"/>
                        <column c="3" x="-0.439637064933776855" y="-6.72801399230957031" z="-18.5815849304199219" h="1"/>
                    </elementmatrix>
                </elementmatrices>
            </timestep>
            <timestep t="158">
                <triangle x1="27.9545364379882812" y1="2.74933671951293945" z1="-46.2558631896972656" x2="18.5865764617919922" y2="-2.34302854537963867" z2="-49.6426353454589844" x3="19.8399696350097656" y3="-50.9105415344238281" z3="17.1493568420410156"/>
                <propermotioninfo haspm="0"/>
                <elementmatrices>
                    <elementmatrix referencename="Priacodon_LACM_120451_LOWER_Reduced_m2-4">
                        <column c="0" x="0.964774294101432006" y="0.0376006981208739308" z="0.260378041203318811" h="-8.74985847808325869e-18"/>
                        <column c="1" x="0.192864301286435419" y="-0.774222226567163885" z="-0.602812875547181326" h="2.11326697764679402e-17"/>
                        <column c="2" x="0.178924283400125311" y="0.63179596601352439" z="-0.754201542388153956" h="2.60870629419695907e-17"/>
                        <column c="3" x="21.7000275397986329" y="-20.9944701191877137" z="-13.4779224657450634" h="0.999999999999999556"/>
                    </elementmatrix>
                    <elementmatrix referencename="Priacodon_LACM_120451_Upper_Reduced_M2_M3">
                        <column c="0" x="0.988708019256591686" y="0.132973745465278625" z="0.0690969005227088928" h="0"/>
                        <column c="1" x="-0.134877979755401611" y="0.990580081939697155" z="0.0236450321972370113" h="0"/>
                        <column c="2" x="-0.0653018429875373702" y="-0.0326976850628852844" z="0.9973297119140625" h="0"/>
                        <column c="3" x="-0.439637064933776855" y="-6.72801399230957031" z="-18.5815849304199219" h="1"/>
                    </elementmatrix>
                </elementmatrices>
            </timestep>
            <timestep t="159">
                <triangle x1="27.9682502746582031" y1="2.80216264724731445" z1="-46.2084999084472656" x2="18.6025905609130859" y2="-2.29303431510925293" z2="-49.5973701477050781" x3="19.8444805145263672" y3="-50.8463821411132812" z3="17.2051334381103516"/>
                <propermotioninfo haspm="0"/>
                <elementmatrices>
                    <elementmatrix referencename="Priacodon_LACM_120451_LOWER_Reduced_m2-4">
                        <column c="0" x="0.964729408964256296" y="0.0377279073609803825" z="0.260525906359824921" h="-8.74985847808325869e-18"/>
                        <column c="1" x="0.193040832082497782" y="-0.774260126800268789" z="-0.602707682830501357" h="2.11326697764679402e-17"/>
                        <column c="2" x="0.178975923221008776" y="0.631741934922662396" z="-0.754234549042431146" h="2.60870629419695907e-17"/>
                        <column c="3" x="21.7303568206123892" y="-21.0440862416726162" z="-13.4769571836687234" h="0.999999999999999556"/>
                    </elementmatrix>
                    <elementmatrix referencename="Priacodon_LACM_120451_Upper_Reduced_M2_M3">
                        <column c="0" x="0.988708019256591686" y="0.132973745465278625" z="0.0690969005227088928" h="0"/>
                        <column c="1" x="-0.134877979755401611" y="0.990580081939697155" z="0.0236450321972370113" h="0"/>
                        <column c="2" x="-0.0653018429875373702" y="-0.0326976850628852844" z="0.9973297119140625" h="0"/>
                        <column c="3" x="-0.439637064933776855" y="-6.72801399230957031" z="-18.5815849304199219" h="1"/>
                    </elementmatrix>
                </elementmatrices>
            </timestep>
            <timestep t="160">
                <triangle x1="27.9617481231689453" y1="2.88427042961120605" z1="-46.1603355407714844" x2="18.5969085693359375" y2="-2.21193552017211914" z2="-49.549957275390625" x3="19.8346958160400391" y3="-50.7602386474609375" z3="17.2562904357910156"/>
                <propermotioninfo haspm="0"/>
                <elementmatrices>
                    <elementmatrix referencename="Priacodon_LACM_120451_LOWER_Reduced_m2-4">
                        <column c="0" x="0.964695022228634569" y="0.0378252975394516577" z="0.260639092141444262" h="-8.74985847808325869e-18"/>
                        <column c="1" x="0.193175965595206306" y="-0.774289124068904488" z="-0.602627128838183035" h="2.11326697764679402e-17"/>
                        <column c="2" x="0.179015465453673805" y="0.631700570290580465" z="-0.754259810028906186" h="2.60870629419695907e-17"/>
                        <column c="3" x="21.7218491030437626" y="-20.960059537688096" z="-13.4277794571244868" h="0.999999999999999556"/>
                    </elementmatrix>
                    <elementmatrix referencename="Priacodon_LACM_120451_Upper_Reduced_M2_M3">
                        <column c="0" x="0.988708019256591686" y="0.132973745465278625" z="0.0690969005227088928" h="0"/>
                        <column c="1" x="-0.134877979755401611" y="0.990580081939697155" z="0.0236450321972370113" h="0"/>
                        <column c="2" x="-0.0653018429875373702" y="-0.0326976850628852844" z="0.9973297119140625" h="0"/>
                        <column c="3" x="-0.439637064933776855" y="-6.72801399230957031" z="-18.5815849304199219" h="1"/>
                    </elementmatrix>
                </elementmatrices>
            </timestep>
            <timestep t="161">
                <triangle x1="27.9405593872070312" y1="2.99230527877807617" z1="-46.1122512817382812" x2="18.5781517028808594" y2="-2.10715365409851074" z2="-49.5037002563476562" x3="19.8067188262939453" y3="-50.6389961242675781" z3="17.3146762847900391"/>
                <propermotioninfo haspm="0"/>
                <elementmatrices>
                    <elementmatrix referencename="Priacodon_LACM_120451_LOWER_Reduced_m2-4">
                        <column c="0" x="0.964599906013714259" y="0.0381390263023402565" z="0.260945226800594177" h="-8.74985847808325869e-18"/>
                        <column c="1" x="0.19357416539124192" y="-0.7743844136703808" z="-0.602376858871792931" h="2.11326697764679402e-17"/>
                        <column c="2" x="0.179097851156876958" y="0.631564886485989518" z="-0.754353870720373409" h="2.60870629419695907e-17"/>
                        <column c="3" x="21.6961574992471107" y="-20.8457391902681763" z="-13.3759743023389923" h="0.999999999999999556"/>
                    </elementmatrix>
                    <elementmatrix referencename="Priacodon_LACM_120451_Upper_Reduced_M2_M3">
                        <column c="0" x="0.988708019256591686" y="0.132973745465278625" z="0.0690969005227088928" h="0"/>
                        <column c="1" x="-0.134877979755401611" y="0.990580081939697155" z="0.0236450321972370113" h="0"/>
                        <column c="2" x="-0.0653018429875373702" y="-0.0326976850628852844" z="0.9973297119140625" h="0"/>
                        <column c="3" x="-0.439637064933776855" y="-6.72801399230957031" z="-18.5815849304199219" h="1"/>
                    </elementmatrix>
                </elementmatrices>
            </timestep>
            <timestep t="162">
                <triangle x1="27.9405593872070312" y1="2.99230527877807617" z1="-46.1122512817382812" x2="18.5781517028808594" y2="-2.10715365409851074" z2="-49.5037002563476562" x3="19.8067188262939453" y3="-50.6389961242675781" z3="17.3146762847900391"/>
                <propermotioninfo haspm="0"/>
                <elementmatrices>
                    <elementmatrix referencename="Priacodon_LACM_120451_LOWER_Reduced_m2-4">
                        <column c="0" x="0.964584390932240687" y="0.0381828781281309537" z="0.260996160865827553" h="-9.65536938946753758e-18"/>
                        <column c="1" x="0.193634987310785461" y="-0.774397438419662021" z="-0.602340565465253275" h="2.32224594296892143e-17"/>
                        <column c="2" x="0.179115663575820844" y="0.631546266312963178" z="-0.754365230488408978" h="2.87042927741021835e-17"/>
                        <column c="3" x="21.6920424929593523" y="-20.8285196026269546" z="-13.3681993312941394" h="0.999999999999999556"/>
                    </elementmatrix>
                    <elementmatrix referencename="Priacodon_LACM_120451_Upper_Reduced_M2_M3">
                        <column c="0" x="0.988708019256591686" y="0.132973745465278625" z="0.0690969005227088928" h="0"/>
                        <column c="1" x="-0.134877979755401611" y="0.990580081939697155" z="0.0236450321972370113" h="0"/>
                        <column c="2" x="-0.0653018429875373702" y="-0.0326976850628852844" z="0.9973297119140625" h="0"/>
                        <column c="3" x="-0.439637064933776855" y="-6.72801399230957031" z="-18.5815849304199219" h="1"/>
                    </elementmatrix>
                </elementmatrices>
            </timestep>
            <timestep t="163">
                <triangle x1="27.9470367431640625" y1="3.04642534255981445" z1="-46.0680694580078125" x2="18.5858612060546875" y2="-2.05454707145690918" z2="-49.4606437683105469" x3="19.8082675933837891" y3="-50.5788154602050781" z3="17.3633460998535156"/>
                <propermotioninfo haspm="0"/>
                <elementmatrices>
                    <elementmatrix referencename="Priacodon_LACM_120451_LOWER_Reduced_m2-4">
                        <column c="0" x="0.964548192250351821" y="0.0382851466612658675" z="0.261114932109740017" h="-8.74985847808325869e-18"/>
                        <column c="1" x="0.193776820563180213" y="-0.77442779932034933" z="-0.60225591337823281" h="2.11326697764679402e-17"/>
                        <column c="2" x="0.179157207842374322" y="0.631502844408837194" z="-0.754391715744250346" h="2.60870629419695907e-17"/>
                        <column c="3" x="21.6996253331082301" y="-20.7887412686793773" z="-13.3302731779728525" h="0.999999999999999556"/>
                    </elementmatrix>
                    <elementmatrix referencename="Priacodon_LACM_120451_Upper_Reduced_M2_M3">
                        <column c="0" x="0.988708019256591686" y="0.132973745465278625" z="0.0690969005227088928" h="0"/>
                        <column c="1" x="-0.134877979755401611" y="0.990580081939697155" z="0.0236450321972370113" h="0"/>
                        <column c="2" x="-0.0653018429875373702" y="-0.0326976850628852844" z="0.9973297119140625" h="0"/>
                        <column c="3" x="-0.439637064933776855" y="-6.72801399230957031" z="-18.5815849304199219" h="1"/>
                    </elementmatrix>
                </elementmatrices>
            </timestep>
            <timestep t="164">
                <triangle x1="27.9398174285888672" y1="3.12964010238647461" z1="-46.0183067321777344" x2="18.5786418914794922" y2="-1.97133231163024902" z2="-49.4108772277832031" x3="19.8010501861572266" y3="-50.4956016540527344" z3="17.4131107330322266"/>
                <propermotioninfo haspm="0"/>
                <elementmatrices>
                    <elementmatrix referencename="Priacodon_LACM_120451_LOWER_Reduced_m2-4">
                        <column c="0" x="0.964548192250351821" y="0.0382851466612658675" z="0.261114932109740017" h="-8.74985847808325869e-18"/>
                        <column c="1" x="0.193776820563180213" y="-0.77442779932034933" z="-0.60225591337823281" h="2.11326697764679402e-17"/>
                        <column c="2" x="0.179157207842374322" y="0.631502844408837194" z="-0.754391715744250346" h="2.60870629419695907e-17"/>
                        <column c="3" x="21.6924068757484534" y="-20.7055265089746214" z="-13.2805082161027705" h="0.999999999999999556"/>
                    </elementmatrix>
                    <elementmatrix referencename="Priacodon_LACM_120451_Upper_Reduced_M2_M3">
                        <column c="0" x="0.988708019256591686" y="0.132973745465278625" z="0.0690969005227088928" h="0"/>
                        <column c="1" x="-0.134877979755401611" y="0.990580081939697155" z="0.0236450321972370113" h="0"/>
                        <column c="2" x="-0.0653018429875373702" y="-0.0326976850628852844" z="0.9973297119140625" h="0"/>
                        <column c="3" x="-0.439637064933776855" y="-6.72801399230957031" z="-18.5815849304199219" h="1"/>
                    </elementmatrix>
                </elementmatrices>
            </timestep>
            <timestep t="165">
                <triangle x1="27.9398174285888672" y1="3.12964010238647461" z1="-46.0183067321777344" x2="18.5786418914794922" y2="-1.97133231163024902" z2="-49.4108772277832031" x3="19.8010501861572266" y3="-50.4956016540527344" z3="17.4131107330322266"/>
                <propermotioninfo haspm="0"/>
                <elementmatrices>
                    <elementmatrix referencename="Priacodon_LACM_120451_LOWER_Reduced_m2-4">
                        <column c="0" x="0.964496429984759485" y="0.0384312846708175296" z="0.261284611686518842" h="-8.74985847808325869e-18"/>
                        <column c="1" x="0.193979464485899061" y="-0.774471141239980509" z="-0.602134932129825717" h="2.11326697764679402e-17"/>
                        <column c="2" x="0.179216573989624067" y="0.631440812002986629" z="-0.754429538755152174" h="2.60870629419695907e-17"/>
                        <column c="3" x="21.6768834116846314" y="-20.6409549275264368" z="-13.252006285615419" h="0.999999999999999556"/>
                    </elementmatrix>
                    <elementmatrix referencename="Priacodon_LACM_120451_Upper_Reduced_M2_M3">
                        <column c="0" x="0.988708019256591686" y="0.132973745465278625" z="0.0690969005227088928" h="0"/>
                        <column c="1" x="-0.134877979755401611" y="0.990580081939697155" z="0.0236450321972370113" h="0"/>
                        <column c="2" x="-0.0653018429875373702" y="-0.0326976850628852844" z="0.9973297119140625" h="0"/>
                        <column c="3" x="-0.439637064933776855" y="-6.72801399230957031" z="-18.5815849304199219" h="1"/>
                    </elementmatrix>
                </elementmatrices>
            </timestep>
            <timestep t="166">
                <triangle x1="27.9391307830810547" y1="3.18574118614196777" z1="-45.9784202575683594" x2="18.5779552459716797" y2="-1.91523134708404541" z2="-49.3709907531738281" x3="19.8003635406494141" y3="-50.4395027160644531" z3="17.4529972076416016"/>
                <propermotioninfo haspm="0"/>
                <elementmatrices>
                    <elementmatrix referencename="Priacodon_LACM_120451_LOWER_Reduced_m2-4">
                        <column c="0" x="0.964548192250351821" y="0.0382851466612658675" z="0.261114932109740017" h="-8.74985847808325869e-18"/>
                        <column c="1" x="0.193776820563180213" y="-0.77442779932034933" z="-0.60225591337823281" h="2.11326697764679402e-17"/>
                        <column c="2" x="0.179157207842374322" y="0.631502844408837194" z="-0.754391715744250346" h="2.60870629419695907e-17"/>
                        <column c="3" x="21.6917206991852112" y="-20.6494255417647423" z="-13.2406212303620343" h="0.999999999999999556"/>
                    </elementmatrix>
                    <elementmatrix referencename="Priacodon_LACM_120451_Upper_Reduced_M2_M3">
                        <column c="0" x="0.988708019256591686" y="0.132973745465278625" z="0.0690969005227088928" h="0"/>
                        <column c="1" x="-0.134877979755401611" y="0.990580081939697155" z="0.0236450321972370113" h="0"/>
                        <column c="2" x="-0.0653018429875373702" y="-0.0326976850628852844" z="0.9973297119140625" h="0"/>
                        <column c="3" x="-0.439637064933776855" y="-6.72801399230957031" z="-18.5815849304199219" h="1"/>
                    </elementmatrix>
                </elementmatrices>
            </timestep>
            <timestep t="167">
                <triangle x1="27.9308071136474609" y1="3.26851367950439453" z1="-45.9292449951171875" x2="18.5696296691894531" y2="-1.8324587345123291" z2="-49.3218193054199219" x3="19.7920379638671875" y3="-50.3567276000976562" z3="17.5021705627441406"/>
                <propermotioninfo haspm="0"/>
                <elementmatrices>
                    <elementmatrix referencename="Priacodon_LACM_120451_LOWER_Reduced_m2-4">
                        <column c="0" x="0.964548192250351821" y="0.0382851466612658675" z="0.261114932109740017" h="-8.74985847808325869e-18"/>
                        <column c="1" x="0.193776820563180213" y="-0.77442779932034933" z="-0.60225591337823281" h="2.11326697764679402e-17"/>
                        <column c="2" x="0.179157207842374322" y="0.631502844408837194" z="-0.754391715744250346" h="2.60870629419695907e-17"/>
                        <column c="3" x="21.6833952500792151" y="-20.5666529431024507" z="-13.1914488877683063" h="0.999999999999999556"/>
                    </elementmatrix>
                    <elementmatrix referencename="Priacodon_LACM_120451_Upper_Reduced_M2_M3">
                        <column c="0" x="0.988708019256591686" y="0.132973745465278625" z="0.0690969005227088928" h="0"/>
                        <column c="1" x="-0.134877979755401611" y="0.990580081939697155" z="0.0236450321972370113" h="0"/>
                        <column c="2" x="-0.0653018429875373702" y="-0.0326976850628852844" z="0.9973297119140625" h="0"/>
                        <column c="3" x="-0.439637064933776855" y="-6.72801399230957031" z="-18.5815849304199219" h="1"/>
                    </elementmatrix>
                </elementmatrices>
            </timestep>
            <timestep t="168">
                <triangle x1="27.9308071136474609" y1="3.26851367950439453" z1="-45.9292449951171875" x2="18.5696296691894531" y2="-1.8324587345123291" z2="-49.3218193054199219" x3="19.7920379638671875" y3="-50.3567276000976562" z3="17.5021705627441406"/>
                <propermotioninfo haspm="0"/>
                <elementmatrices>
                    <elementmatrix referencename="Priacodon_LACM_120451_LOWER_Reduced_m2-4">
                        <column c="0" x="0.964465033780157577" y="0.0385198639273105978" z="0.261387440588547237" h="-8.74985847808325869e-18"/>
                        <column c="1" x="0.19410227733149002" y="-0.774497391738821706" z="-0.602061586443841334" h="2.11326697764679402e-17"/>
                        <column c="2" x="0.179252562161713647" y="0.631403216332264261" z="-0.754452454277679596" h="2.60870629419695907e-17"/>
                        <column c="3" x="21.6600278718184498" y="-20.4734640066338116" z="-13.1510120902265761" h="0.999999999999999556"/>
                    </elementmatrix>
                    <elementmatrix referencename="Priacodon_LACM_120451_Upper_Reduced_M2_M3">
                        <column c="0" x="0.988708019256591686" y="0.132973745465278625" z="0.0690969005227088928" h="0"/>
                        <column c="1" x="-0.134877979755401611" y="0.990580081939697155" z="0.0236450321972370113" h="0"/>
                        <column c="2" x="-0.0653018429875373702" y="-0.0326976850628852844" z="0.9973297119140625" h="0"/>
                        <column c="3" x="-0.439637064933776855" y="-6.72801399230957031" z="-18.5815849304199219" h="1"/>
                    </elementmatrix>
                </elementmatrices>
            </timestep>
            <timestep t="169">
                <triangle x1="27.9292316436767578" y1="3.32598781585693359" z1="-45.8913917541503906" x2="18.5680561065673828" y2="-1.77498471736907959" z2="-49.2839622497558594" x3="19.7904644012451172" y3="-50.29925537109375" z3="17.5400257110595703"/>
                <propermotioninfo haspm="0"/>
                <elementmatrices>
                    <elementmatrix referencename="Priacodon_LACM_120451_LOWER_Reduced_m2-4">
                        <column c="0" x="0.964548192250351821" y="0.0382851466612658606" z="0.261114932109740017" h="-8.74985847808325869e-18"/>
                        <column c="1" x="0.193776820563180213" y="-0.77442779932034933" z="-0.60225591337823281" h="2.11326697764679402e-17"/>
                        <column c="2" x="0.179157207842374322" y="0.631502844408837194" z="-0.754391715744250346" h="2.60870629419695907e-17"/>
                        <column c="3" x="21.6818212379892969" y="-20.5091788705264122" z="-13.153593710327069" h="0.999999999999999556"/>
                    </elementmatrix>
                    <elementmatrix referencename="Priacodon_LACM_120451_Upper_Reduced_M2_M3">
                        <column c="0" x="0.988708019256591686" y="0.132973745465278625" z="0.0690969005227088928" h="0"/>
                        <column c="1" x="-0.134877979755401611" y="0.990580081939697155" z="0.0236450321972370113" h="0"/>
                        <column c="2" x="-0.0653018429875373702" y="-0.0326976850628852844" z="0.9973297119140625" h="0"/>
                        <column c="3" x="-0.439637064933776855" y="-6.72801399230957031" z="-18.5815849304199219" h="1"/>
                    </elementmatrix>
                </elementmatrices>
            </timestep>
            <timestep t="170">
                <triangle x1="27.9200325012207031" y1="3.40935015678405762" z1="-45.8444595336914062" x2="18.5588569641113281" y2="-1.69162237644195557" z2="-49.237030029296875" x3="19.7812652587890625" y3="-50.2158927917480469" z3="17.5869579315185547"/>
                <propermotioninfo haspm="0"/>
                <elementmatrices>
                    <elementmatrix referencename="Priacodon_LACM_120451_LOWER_Reduced_m2-4">
                        <column c="0" x="0.964548192250351821" y="0.0382851466612658606" z="0.261114932109740017" h="-9.65578288340097301e-18"/>
                        <column c="1" x="0.193776820563180241" y="-0.77442779932034933" z="-0.60225591337823281" h="2.32221647194340938e-17"/>
                        <column c="2" x="0.17915720784237435" y="0.631502844408837194" z="-0.754391715744250346" h="2.87043849807375412e-17"/>
                        <column c="3" x="21.6726214739418168" y="-20.4258165928148863" z="-13.1066615493648122" h="0.999999999999999556"/>
                    </elementmatrix>
                    <elementmatrix referencename="Priacodon_LACM_120451_Upper_Reduced_M2_M3">
                        <column c="0" x="0.988708019256591686" y="0.132973745465278625" z="0.0690969005227088928" h="0"/>
                        <column c="1" x="-0.134877979755401611" y="0.990580081939697155" z="0.0236450321972370113" h="0"/>
                        <column c="2" x="-0.0653018429875373702" y="-0.0326976850628852844" z="0.9973297119140625" h="0"/>
                        <column c="3" x="-0.439637064933776855" y="-6.72801399230957031" z="-18.5815849304199219" h="1"/>
                    </elementmatrix>
                </elementmatrices>
            </timestep>
            <timestep t="171">
                <triangle x1="27.9200325012207031" y1="3.40935015678405762" z1="-45.8444595336914062" x2="18.5588569641113281" y2="-1.69162237644195557" z2="-49.237030029296875" x3="19.7812652587890625" y3="-50.2158927917480469" z3="17.5869579315185547"/>
                <propermotioninfo haspm="0"/>
                <elementmatrices>
                    <elementmatrix referencename="Priacodon_LACM_120451_LOWER_Reduced_m2-4">
                        <column c="0" x="0.96444409310732504" y="0.0385789194523371778" z="0.261455987965948267" h="-9.65578288340097301e-18"/>
                        <column c="1" x="0.19418414931213332" y="-0.774514884165647621" z="-0.602012681019743812" h="2.32221647194340907e-17"/>
                        <column c="2" x="0.179276557083810073" y="0.631378153331533798" z="-0.754467727591922266" h="2.87043849807375289e-17"/>
                        <column c="3" x="21.6452442955156101" y="-20.3212309378867175" z="-13.0619533667715615" h="0.999999999999999445"/>
                    </elementmatrix>
                    <elementmatrix referencename="Priacodon_LACM_120451_Upper_Reduced_M2_M3">
                        <column c="0" x="0.988708019256591686" y="0.132973745465278625" z="0.0690969005227088928" h="0"/>
                        <column c="1" x="-0.134877979755401611" y="0.990580081939697155" z="0.0236450321972370113" h="0"/>
                        <column c="2" x="-0.0653018429875373702" y="-0.0326976850628852844" z="0.9973297119140625" h="0"/>
                        <column c="3" x="-0.439637064933776855" y="-6.72801399230957031" z="-18.5815849304199219" h="1"/>
                    </elementmatrix>
                </elementmatrices>
            </timestep>
            <timestep t="172">
                <triangle x1="27.9195117950439453" y1="3.52247405052185059" z1="-45.7659873962402344" x2="18.5583362579345703" y2="-1.5784984827041626" z2="-49.1585617065429688" x3="19.7807426452636719" y3="-50.1027679443359375" z3="17.6654281616210938"/>
                <propermotioninfo haspm="0"/>
                <elementmatrices>
                    <elementmatrix referencename="Priacodon_LACM_120451_LOWER_Reduced_m2-4">
                        <column c="0" x="0.964548192250351821" y="0.0382851466612658606" z="0.261114932109740017" h="-9.65578288340097301e-18"/>
                        <column c="1" x="0.193776820563180241" y="-0.77442779932034933" z="-0.60225591337823281" h="2.32221647194340907e-17"/>
                        <column c="2" x="0.17915720784237435" y="0.631502844408837194" z="-0.754391715744250346" h="2.87043849807375289e-17"/>
                        <column c="3" x="21.6721004699611157" y="-20.312692611335514" z="-13.0281902977138095" h="0.999999999999999445"/>
                    </elementmatrix>
                    <elementmatrix referencename="Priacodon_LACM_120451_Upper_Reduced_M2_M3">
                        <column c="0" x="0.988708019256591686" y="0.132973745465278625" z="0.0690969005227088928" h="0"/>
                        <column c="1" x="-0.134877979755401611" y="0.990580081939697155" z="0.0236450321972370113" h="0"/>
                        <column c="2" x="-0.0653018429875373702" y="-0.0326976850628852844" z="0.9973297119140625" h="0"/>
                        <column c="3" x="-0.439637064933776855" y="-6.72801399230957031" z="-18.5815849304199219" h="1"/>
                    </elementmatrix>
                </elementmatrices>
            </timestep>
            <timestep t="173">
                <triangle x1="27.9269084930419922" y1="3.62968301773071289" z1="-45.7371406555175781" x2="18.5657329559326172" y2="-1.47128939628601074" z2="-49.1297111511230469" x3="19.7881412506103516" y3="-49.9955596923828125" z3="17.6942768096923828"/>
                <propermotioninfo haspm="0"/>
                <elementmatrices>
                    <elementmatrix referencename="Priacodon_LACM_120451_LOWER_Reduced_m2-4">
                        <column c="0" x="0.964548192250351821" y="0.0382851466612658606" z="0.261114932109740017" h="-9.65578288340097301e-18"/>
                        <column c="1" x="0.193776820563180241" y="-0.77442779932034933" z="-0.60225591337823281" h="2.32221647194340907e-17"/>
                        <column c="2" x="0.17915720784237435" y="0.631502844408837194" z="-0.754391715744250346" h="2.87043849807375289e-17"/>
                        <column c="3" x="21.6794977406480101" y="-20.205483625663291" z="-12.99934240474877" h="0.999999999999999445"/>
                    </elementmatrix>
                    <elementmatrix referencename="Priacodon_LACM_120451_Upper_Reduced_M2_M3">
                        <column c="0" x="0.988708019256591686" y="0.132973745465278625" z="0.0690969005227088928" h="0"/>
                        <column c="1" x="-0.134877979755401611" y="0.990580081939697155" z="0.0236450321972370113" h="0"/>
                        <column c="2" x="-0.0653018429875373702" y="-0.0326976850628852844" z="0.9973297119140625" h="0"/>
                        <column c="3" x="-0.439637064933776855" y="-6.72801399230957031" z="-18.5815849304199219" h="1"/>
                    </elementmatrix>
                </elementmatrices>
            </timestep>
            <timestep t="174">
                <triangle x1="27.9175205230712891" y1="3.72857356071472168" z1="-45.6994514465332031" x2="18.5563449859619141" y2="-1.3723989725112915" z2="-49.0920257568359375" x3="19.7787532806396484" y3="-49.89666748046875" z3="17.731964111328125"/>
                <propermotioninfo haspm="0"/>
                <elementmatrices>
                    <elementmatrix referencename="Priacodon_LACM_120451_LOWER_Reduced_m2-4">
                        <column c="0" x="0.964548192250351821" y="0.0382851466612658606" z="0.261114932109740017" h="-9.65578288340097301e-18"/>
                        <column c="1" x="0.193776820563180241" y="-0.77442779932034933" z="-0.60225591337823281" h="2.32221647194340907e-17"/>
                        <column c="2" x="0.17915720784237435" y="0.631502844408837194" z="-0.754391715744250346" h="2.87043849807375289e-17"/>
                        <column c="3" x="21.6701094388182511" y="-20.1065931690639133" z="-12.9616544064014043" h="0.999999999999999445"/>
                    </elementmatrix>
                    <elementmatrix referencename="Priacodon_LACM_120451_Upper_Reduced_M2_M3">
                        <column c="0" x="0.988708019256591686" y="0.132973745465278625" z="0.0690969005227088928" h="0"/>
                        <column c="1" x="-0.134877979755401611" y="0.990580081939697155" z="0.0236450321972370113" h="0"/>
                        <column c="2" x="-0.0653018429875373702" y="-0.0326976850628852844" z="0.9973297119140625" h="0"/>
                        <column c="3" x="-0.439637064933776855" y="-6.72801399230957031" z="-18.5815849304199219" h="1"/>
                    </elementmatrix>
                </elementmatrices>
            </timestep>
            <timestep t="175">
                <triangle x1="27.9175205230712891" y1="3.72857356071472168" z1="-45.6994514465332031" x2="18.5563449859619141" y2="-1.3723989725112915" z2="-49.0920257568359375" x3="19.7787532806396484" y3="-49.89666748046875" z3="17.731964111328125"/>
                <propermotioninfo haspm="0"/>
                <elementmatrices>
                    <elementmatrix referencename="Priacodon_LACM_120451_LOWER_Reduced_m2-4">
                        <column c="0" x="0.964511881698230877" y="0.0383876738499927331" z="0.26123397933326914" h="-9.65578288340097301e-18"/>
                        <column c="1" x="0.193918994486293295" y="-0.774458210937593705" z="-0.602171039519130313" h="2.32221647194340907e-17"/>
                        <column c="2" x="0.179198856377334154" y="0.631459323570238817" z="-0.754418253325801591" h="2.87043849807375289e-17"/>
                        <column c="3" x="21.6608083164695842" y="-20.0745783056974929" z="-12.9480470157115946" h="0.999999999999999445"/>
                    </elementmatrix>
                    <elementmatrix referencename="Priacodon_LACM_120451_Upper_Reduced_M2_M3">
                        <column c="0" x="0.988708019256591686" y="0.132973745465278625" z="0.0690969005227088928" h="0"/>
                        <column c="1" x="-0.134877979755401611" y="0.990580081939697155" z="0.0236450321972370113" h="0"/>
                        <column c="2" x="-0.0653018429875373702" y="-0.0326976850628852844" z="0.9973297119140625" h="0"/>
                        <column c="3" x="-0.439637064933776855" y="-6.72801399230957031" z="-18.5815849304199219" h="1"/>
                    </elementmatrix>
                </elementmatrices>
            </timestep>
            <timestep t="176">
                <triangle x1="27.9134979248046875" y1="3.79567146301269531" z1="-45.6846046447753906" x2="18.5523223876953125" y2="-1.30530095100402832" z2="-49.077178955078125" x3="19.7747306823730469" y3="-49.8295707702636719" z3="17.7468109130859375"/>
                <propermotioninfo haspm="0"/>
                <elementmatrices>
                    <elementmatrix referencename="Priacodon_LACM_120451_LOWER_Reduced_m2-4">
                        <column c="0" x="0.964548192250351821" y="0.0382851466612658606" z="0.261114932109740017" h="-9.65578288340097301e-18"/>
                        <column c="1" x="0.193776820563180241" y="-0.77442779932034933" z="-0.60225591337823281" h="2.32221647194340907e-17"/>
                        <column c="2" x="0.17915720784237435" y="0.631502844408837194" z="-0.754391715744250346" h="2.87043849807375289e-17"/>
                        <column c="3" x="21.6660867129233097" y="-20.0394950672236831" z="-12.9468077435624203" h="0.999999999999999445"/>
                    </elementmatrix>
                    <elementmatrix referencename="Priacodon_LACM_120451_Upper_Reduced_M2_M3">
                        <column c="0" x="0.988708019256591686" y="0.132973745465278625" z="0.0690969005227088928" h="0"/>
                        <column c="1" x="-0.134877979755401611" y="0.990580081939697155" z="0.0236450321972370113" h="0"/>
                        <column c="2" x="-0.0653018429875373702" y="-0.0326976850628852844" z="0.9973297119140625" h="0"/>
                        <column c="3" x="-0.439637064933776855" y="-6.72801399230957031" z="-18.5815849304199219" h="1"/>
                    </elementmatrix>
                </elementmatrices>
            </timestep>
            <timestep t="177">
                <triangle x1="27.9294548034667969" y1="3.88605999946594238" z1="-45.6931686401367188" x2="18.5682792663574219" y2="-1.21491241455078125" z2="-49.0857391357421875" x3="19.7906875610351562" y3="-49.7391815185546875" z3="17.7382488250732422"/>
                <propermotioninfo haspm="0"/>
                <elementmatrices>
                    <elementmatrix referencename="Priacodon_LACM_120451_LOWER_Reduced_m2-4">
                        <column c="0" x="0.964548192250351821" y="0.0382851466612658606" z="0.261114932109740017" h="-9.65578288340097301e-18"/>
                        <column c="1" x="0.193776820563180241" y="-0.77442779932034933" z="-0.60225591337823281" h="2.32221647194340907e-17"/>
                        <column c="2" x="0.17915720784237435" y="0.631502844408837194" z="-0.754391715744250346" h="2.87043849807375289e-17"/>
                        <column c="3" x="21.682043720729105" y="-19.9491065546567583" z="-12.9553708096784099" h="0.999999999999999445"/>
                    </elementmatrix>
                    <elementmatrix referencename="Priacodon_LACM_120451_Upper_Reduced_M2_M3">
                        <column c="0" x="0.988708019256591686" y="0.132973745465278625" z="0.0690969005227088928" h="0"/>
                        <column c="1" x="-0.134877979755401611" y="0.990580081939697155" z="0.0236450321972370113" h="0"/>
                        <column c="2" x="-0.0653018429875373702" y="-0.0326976850628852844" z="0.9973297119140625" h="0"/>
                        <column c="3" x="-0.439637064933776855" y="-6.72801399230957031" z="-18.5815849304199219" h="1"/>
                    </elementmatrix>
                </elementmatrices>
            </timestep>
            <timestep t="178">
                <triangle x1="27.9349346160888672" y1="3.98171854019165039" z1="-45.63006591796875" x2="18.5737590789794922" y2="-1.11925387382507324" z2="-49.0226402282714844" x3="19.7961673736572266" y3="-49.643524169921875" z3="17.8013496398925781"/>
                <propermotioninfo haspm="0"/>
                <elementmatrices>
                    <elementmatrix referencename="Priacodon_LACM_120451_LOWER_Reduced_m2-4">
                        <column c="0" x="0.964548192250351821" y="0.0382851466612658606" z="0.261114932109740017" h="-9.65578288340097301e-18"/>
                        <column c="1" x="0.193776820563180241" y="-0.77442779932034933" z="-0.60225591337823281" h="2.32221647194340907e-17"/>
                        <column c="2" x="0.17915720784237435" y="0.631502844408837194" z="-0.754391715744250346" h="2.87043849807375289e-17"/>
                        <column c="3" x="21.6875237414303683" y="-19.8534480386213055" z="-12.8922691474276938" h="0.999999999999999445"/>
                    </elementmatrix>
                    <elementmatrix referencename="Priacodon_LACM_120451_Upper_Reduced_M2_M3">
                        <column c="0" x="0.988708019256591686" y="0.132973745465278625" z="0.0690969005227088928" h="0"/>
                        <column c="1" x="-0.134877979755401611" y="0.990580081939697155" z="0.0236450321972370113" h="0"/>
                        <column c="2" x="-0.0653018429875373702" y="-0.0326976850628852844" z="0.9973297119140625" h="0"/>
                        <column c="3" x="-0.439637064933776855" y="-6.72801399230957031" z="-18.5815849304199219" h="1"/>
                    </elementmatrix>
                </elementmatrices>
            </timestep>
            <timestep t="179">
                <triangle x1="27.9226455688476562" y1="4.07753467559814453" z1="-45.5812759399414062" x2="18.5614681243896484" y2="-1.0234379768371582" z2="-48.9738502502441406" x3="19.7838764190673828" y3="-49.5477066040039062" z3="17.8501396179199219"/>
                <propermotioninfo haspm="0"/>
                <elementmatrices>
                    <elementmatrix referencename="Priacodon_LACM_120451_LOWER_Reduced_m2-4">
                        <column c="0" x="0.964548192250351821" y="0.0382851466612658606" z="0.261114932109740017" h="-1.05617072887186827e-17"/>
                        <column c="1" x="0.193776820563180241" y="-0.77442779932034933" z="-0.60225591337823281" h="2.5311659662400235e-17"/>
                        <column c="2" x="0.179157207842374377" y="0.631502844408837194" z="-0.754391715744250346" h="3.13217070195054671e-17"/>
                        <column c="3" x="21.6752336181861551" y="-19.7576320918327468" z="-12.8434799267500175" h="0.999999999999999445"/>
                    </elementmatrix>
                    <elementmatrix referencename="Priacodon_LACM_120451_Upper_Reduced_M2_M3">
                        <column c="0" x="0.988708019256591686" y="0.132973745465278625" z="0.0690969005227088928" h="0"/>
                        <column c="1" x="-0.134877979755401611" y="0.990580081939697155" z="0.0236450321972370113" h="0"/>
                        <column c="2" x="-0.0653018429875373702" y="-0.0326976850628852844" z="0.9973297119140625" h="0"/>
                        <column c="3" x="-0.439637064933776855" y="-6.72801399230957031" z="-18.5815849304199219" h="1"/>
                    </elementmatrix>
                </elementmatrices>
            </timestep>
            <timestep t="180">
                <triangle x1="27.9226455688476562" y1="4.07753467559814453" z1="-45.5812759399414062" x2="18.5614681243896484" y2="-1.0234379768371582" z2="-48.9738502502441406" x3="19.7838764190673828" y3="-49.5477066040039062" z3="17.8501396179199219"/>
                <propermotioninfo haspm="0"/>
                <elementmatrices>
                    <elementmatrix referencename="Priacodon_LACM_120451_LOWER_Reduced_m2-4">
                        <column c="0" x="0.964522997106496582" y="0.038356294754982076" z="0.261197546130013891" h="-1.05617072887186827e-17"/>
                        <column c="1" x="0.193875482990986697" y="-0.774448905280478272" z="-0.602197017554606973" h="2.5311659662400235e-17"/>
                        <column c="2" x="0.179186108929121207" y="0.631472643174028514" z="-0.754410132283182433" h="3.13217070195054671e-17"/>
                        <column c="3" x="21.6683056814125834" y="-19.7363379668629086" z="-12.8342107197198967" h="0.999999999999999445"/>
                    </elementmatrix>
                    <elementmatrix referencename="Priacodon_LACM_120451_Upper_Reduced_M2_M3">
                        <column c="0" x="0.988708019256591686" y="0.132973745465278625" z="0.0690969005227088928" h="0"/>
                        <column c="1" x="-0.134877979755401611" y="0.990580081939697155" z="0.0236450321972370113" h="0"/>
                        <column c="2" x="-0.0653018429875373702" y="-0.0326976850628852844" z="0.9973297119140625" h="0"/>
                        <column c="3" x="-0.439637064933776855" y="-6.72801399230957031" z="-18.5815849304199219" h="1"/>
                    </elementmatrix>
                </elementmatrices>
            </timestep>
            <timestep t="181">
                <triangle x1="27.9152126312255859" y1="4.14368629455566406" z1="-45.5637435913085938" x2="18.5540370941162109" y2="-0.95728611946105957" z2="-48.9563140869140625" x3="19.7764472961425781" y3="-49.4815559387207031" z3="17.8676738739013672"/>
                <propermotioninfo haspm="0"/>
                <elementmatrices>
                    <elementmatrix referencename="Priacodon_LACM_120451_LOWER_Reduced_m2-4">
                        <column c="0" x="0.964548194598244812" y="0.0382851568244323426" z="0.261114921946573597" h="-1.05617072887186827e-17"/>
                        <column c="1" x="0.193776822377305813" y="-0.774427797278578689" z="-0.602255915420003451" h="2.5311659662400235e-17"/>
                        <column c="2" x="0.17915719323960258" y="0.631502846296565168" z="-0.754391717631978209" h="3.13217070195054671e-17"/>
                        <column c="3" x="21.6678028933051898" y="-19.6914802841841308" z="-12.8259450091977296" h="0.999999999999999445"/>
                    </elementmatrix>
                    <elementmatrix referencename="Priacodon_LACM_120451_Upper_Reduced_M2_M3">
                        <column c="0" x="0.988708019256591686" y="0.132973745465278625" z="0.0690969005227088928" h="0"/>
                        <column c="1" x="-0.134877979755401611" y="0.990580081939697155" z="0.0236450321972370113" h="0"/>
                        <column c="2" x="-0.0653018429875373702" y="-0.0326976850628852844" z="0.9973297119140625" h="0"/>
                        <column c="3" x="-0.439637064933776855" y="-6.72801399230957031" z="-18.5815849304199219" h="1"/>
                    </elementmatrix>
                </elementmatrices>
            </timestep>
            <timestep t="182">
                <triangle x1="27.9545707702636719" y1="4.21498870849609375" z1="-45.4943351745605469" x2="18.5933952331542969" y2="-0.885983943939208984" z2="-48.8869094848632812" x3="19.8158035278320312" y3="-49.4102554321289062" z3="17.9370822906494141"/>
                <propermotioninfo haspm="0"/>
                <elementmatrices>
                    <elementmatrix referencename="Priacodon_LACM_120451_LOWER_Reduced_m2-4">
                        <column c="0" x="0.964548194598244812" y="0.0382851568244323426" z="0.261114921946573597" h="-1.05617072887186827e-17"/>
                        <column c="1" x="0.193776822377305813" y="-0.774427797278578689" z="-0.602255915420003451" h="2.5311659662400235e-17"/>
                        <column c="2" x="0.17915719323960258" y="0.631502846296565168" z="-0.754391717631978209" h="3.13217070195054671e-17"/>
                        <column c="3" x="21.7071596918516683" y="-19.6201781090446765" z="-12.7565377283764274" h="0.999999999999999445"/>
                    </elementmatrix>
                    <elementmatrix referencename="Priacodon_LACM_120451_Upper_Reduced_M2_M3">
                        <column c="0" x="0.988708019256591686" y="0.132973745465278625" z="0.0690969005227088928" h="0"/>
                        <column c="1" x="-0.134877979755401611" y="0.990580081939697155" z="0.0236450321972370113" h="0"/>
                        <column c="2" x="-0.0653018429875373702" y="-0.0326976850628852844" z="0.9973297119140625" h="0"/>
                        <column c="3" x="-0.439637064933776855" y="-6.72801399230957031" z="-18.5815849304199219" h="1"/>
                    </elementmatrix>
                </elementmatrices>
            </timestep>
            <timestep t="183">
                <triangle x1="27.9545707702636719" y1="4.21498870849609375" z1="-45.4943351745605469" x2="18.5933952331542969" y2="-0.885983943939208984" z2="-48.8869094848632812" x3="19.8158035278320312" y3="-49.4102554321289062" z3="17.9370822906494141"/>
                <propermotioninfo haspm="0"/>
                <elementmatrices>
                    <elementmatrix referencename="Priacodon_LACM_120451_LOWER_Reduced_m2-4">
                        <column c="0" x="0.96452042185380249" y="0.0383635821349104372" z="0.261205985367317095" h="-1.05617072887186827e-17"/>
                        <column c="1" x="0.193885575795492898" y="-0.774451061398927276" z="-0.60219099523598707" h="2.5311659662400235e-17"/>
                        <column c="2" x="0.179189050477761597" y="0.631469556177361557" z="-0.754412017542089419" h="3.13217070195054671e-17"/>
                        <column c="3" x="21.699893995290978" y="-19.600147319670846" z="-12.7480032070587548" h="0.999999999999999445"/>
                    </elementmatrix>
                    <elementmatrix referencename="Priacodon_LACM_120451_Upper_Reduced_M2_M3">
                        <column c="0" x="0.988708019256591686" y="0.132973745465278625" z="0.0690969005227088928" h="0"/>
                        <column c="1" x="-0.134877979755401611" y="0.990580081939697155" z="0.0236450321972370113" h="0"/>
                        <column c="2" x="-0.0653018429875373702" y="-0.0326976850628852844" z="0.9973297119140625" h="0"/>
                        <column c="3" x="-0.439637064933776855" y="-6.72801399230957031" z="-18.5815849304199219" h="1"/>
                    </elementmatrix>
                </elementmatrices>
            </timestep>
            <timestep t="184">
                <triangle x1="27.9458789825439453" y1="4.28129434585571289" z1="-45.4780006408691406" x2="18.5847015380859375" y2="-0.819678306579589844" z2="-48.870574951171875" x3="19.8071117401123047" y3="-49.3439483642578125" z3="17.9534149169921875"/>
                <propermotioninfo haspm="0"/>
                <elementmatrices>
                    <elementmatrix referencename="Priacodon_LACM_120451_LOWER_Reduced_m2-4">
                        <column c="0" x="0.964548194598244812" y="0.0382851568244323426" z="0.261114921946573597" h="-1.05617072887186827e-17"/>
                        <column c="1" x="0.193776822377305813" y="-0.774427797278578689" z="-0.602255915420003451" h="2.5311659662400235e-17"/>
                        <column c="2" x="0.17915719323960258" y="0.631502846296565168" z="-0.754391717631978209" h="3.13217070195054671e-17"/>
                        <column c="3" x="21.6984678122285466" y="-19.5538724182366863" z="-12.7402047070167992" h="0.999999999999999445"/>
                    </elementmatrix>
                    <elementmatrix referencename="Priacodon_LACM_120451_Upper_Reduced_M2_M3">
                        <column c="0" x="0.988708019256591686" y="0.132973745465278625" z="0.0690969005227088928" h="0"/>
                        <column c="1" x="-0.134877979755401611" y="0.990580081939697155" z="0.0236450321972370113" h="0"/>
                        <column c="2" x="-0.0653018429875373702" y="-0.0326976850628852844" z="0.9973297119140625" h="0"/>
                        <column c="3" x="-0.439637064933776855" y="-6.72801399230957031" z="-18.5815849304199219" h="1"/>
                    </elementmatrix>
                </elementmatrices>
            </timestep>
            <timestep t="185">
                <triangle x1="27.9497261047363281" y1="4.37608432769775391" z1="-45.470306396484375" x2="18.5885505676269531" y2="-0.724888145923614502" z2="-48.8628768920898438" x3="19.8109607696533203" y3="-49.2491569519042969" z3="17.9611110687255859"/>
                <propermotioninfo haspm="0"/>
                <elementmatrices>
                    <elementmatrix referencename="Priacodon_LACM_120451_LOWER_Reduced_m2-4">
                        <column c="0" x="0.964548194598244812" y="0.0382851568244323426" z="0.261114921946573597" h="-1.05617072887186827e-17"/>
                        <column c="1" x="0.193776822377305813" y="-0.774427797278578689" z="-0.602255915420003451" h="2.5311659662400235e-17"/>
                        <column c="2" x="0.17915719323960258" y="0.631502846296565168" z="-0.754391717631978209" h="3.13217070195054671e-17"/>
                        <column c="3" x="21.7023166176908973" y="-19.4590822922314928" z="-12.7325081966598557" h="0.999999999999999445"/>
                    </elementmatrix>
                    <elementmatrix referencename="Priacodon_LACM_120451_Upper_Reduced_M2_M3">
                        <column c="0" x="0.988708019256591686" y="0.132973745465278625" z="0.0690969005227088928" h="0"/>
                        <column c="1" x="-0.134877979755401611" y="0.990580081939697155" z="0.0236450321972370113" h="0"/>
                        <column c="2" x="-0.0653018429875373702" y="-0.0326976850628852844" z="0.9973297119140625" h="0"/>
                        <column c="3" x="-0.439637064933776855" y="-6.72801399230957031" z="-18.5815849304199219" h="1"/>
                    </elementmatrix>
                </elementmatrices>
            </timestep>
            <timestep t="186">
                <triangle x1="27.9561805725097656" y1="4.45888423919677734" z1="-45.4287872314453125" x2="18.5950050354003906" y2="-0.642088115215301514" z2="-48.8213615417480469" x3="19.817413330078125" y3="-49.1663589477539062" z3="18.0026283264160156"/>
                <propermotioninfo haspm="0"/>
                <elementmatrices>
                    <elementmatrix referencename="Priacodon_LACM_120451_LOWER_Reduced_m2-4">
                        <column c="0" x="0.964548194598244812" y="0.0382851568244323287" z="0.261114921946573597" h="-1.05617072887186827e-17"/>
                        <column c="1" x="0.193776822377305813" y="-0.774427797278578689" z="-0.602255915420003451" h="2.5311659662400235e-17"/>
                        <column c="2" x="0.17915719323960258" y="0.631502846296565168" z="-0.754391717631978209" h="3.13217070195054671e-17"/>
                        <column c="3" x="21.7087705125454349" y="-19.3762822806510471" z="-12.6909908409181238" h="0.999999999999999445"/>
                    </elementmatrix>
                    <elementmatrix referencename="Priacodon_LACM_120451_Upper_Reduced_M2_M3">
                        <column c="0" x="0.988708019256591686" y="0.132973745465278625" z="0.0690969005227088928" h="0"/>
                        <column c="1" x="-0.134877979755401611" y="0.990580081939697155" z="0.0236450321972370113" h="0"/>
                        <column c="2" x="-0.0653018429875373702" y="-0.0326976850628852844" z="0.9973297119140625" h="0"/>
                        <column c="3" x="-0.439637064933776855" y="-6.72801399230957031" z="-18.5815849304199219" h="1"/>
                    </elementmatrix>
                </elementmatrices>
            </timestep>
            <timestep t="187">
                <triangle x1="27.9492149353027344" y1="4.54472589492797852" z1="-45.3905906677246094" x2="18.5880393981933594" y2="-0.556246817111968994" z2="-48.7831611633300781" x3="19.8104476928710938" y3="-49.0805168151855469" z3="18.0408267974853516"/>
                <propermotioninfo haspm="0"/>
                <elementmatrices>
                    <elementmatrix referencename="Priacodon_LACM_120451_LOWER_Reduced_m2-4">
                        <column c="0" x="0.964548194598244812" y="0.0382851568244323287" z="0.261114921946573597" h="-1.05617072887186827e-17"/>
                        <column c="1" x="0.193776822377305813" y="-0.774427797278578689" z="-0.602255915420003451" h="2.5311659662400235e-17"/>
                        <column c="2" x="0.17915719323960258" y="0.631502846296565168" z="-0.754391717631978209" h="3.13217070195054671e-17"/>
                        <column c="3" x="21.7018047178944968" y="-19.2904409608620639" z="-12.6527925040221998" h="0.999999999999999445"/>
                    </elementmatrix>
                    <elementmatrix referencename="Priacodon_LACM_120451_Upper_Reduced_M2_M3">
                        <column c="0" x="0.988708019256591686" y="0.132973745465278625" z="0.0690969005227088928" h="0"/>
                        <column c="1" x="-0.134877979755401611" y="0.990580081939697155" z="0.0236450321972370113" h="0"/>
                        <column c="2" x="-0.0653018429875373702" y="-0.0326976850628852844" z="0.9973297119140625" h="0"/>
                        <column c="3" x="-0.439637064933776855" y="-6.72801399230957031" z="-18.5815849304199219" h="1"/>
                    </elementmatrix>
                </elementmatrices>
            </timestep>
            <timestep t="188">
                <triangle x1="27.9492149353027344" y1="4.54472589492797852" z1="-45.3905906677246094" x2="18.5880393981933594" y2="-0.556246817111968994" z2="-48.7831611633300781" x3="19.8104476928710938" y3="-49.0805168151855469" z3="18.0408267974853516"/>
                <propermotioninfo haspm="0"/>
                <elementmatrices>
                    <elementmatrix referencename="Priacodon_LACM_120451_LOWER_Reduced_m2-4">
                        <column c="0" x="0.964473446875271923" y="0.0384961506445829077" z="0.261359889916284283" h="-1.14684294721402447e-17"/>
                        <column c="1" x="0.1940693878109917" y="-0.77449035820247214" z="-0.602081236639090633" h="2.74005857297957877e-17"/>
                        <column c="2" x="0.179242906352550552" y="0.63141328997562518" z="-0.754446317617316842" h="3.39392068889048667e-17"/>
                        <column c="3" x="21.681803717476086" y="-19.2418938029376534" z="-12.6313275298944276" h="0.999999999999999445"/>
                    </elementmatrix>
                    <elementmatrix referencename="Priacodon_LACM_120451_Upper_Reduced_M2_M3">
                        <column c="0" x="0.988708019256591686" y="0.132973745465278625" z="0.0690969005227088928" h="0"/>
                        <column c="1" x="-0.134877979755401611" y="0.990580081939697155" z="0.0236450321972370113" h="0"/>
                        <column c="2" x="-0.0653018429875373702" y="-0.0326976850628852844" z="0.9973297119140625" h="0"/>
                        <column c="3" x="-0.439637064933776855" y="-6.72801399230957031" z="-18.5815849304199219" h="1"/>
                    </elementmatrix>
                </elementmatrices>
            </timestep>
            <timestep t="189">
                <triangle x1="27.9500484466552734" y1="4.58953380584716797" z1="-45.3383369445800781" x2="18.5888710021972656" y2="-0.511438727378845215" z2="-48.7309112548828125" x3="19.8112812042236328" y3="-49.0357093811035156" z3="18.09307861328125"/>
                <propermotioninfo haspm="0"/>
                <elementmatrices>
                    <elementmatrix referencename="Priacodon_LACM_120451_LOWER_Reduced_m2-4">
                        <column c="0" x="0.964548194598244812" y="0.0382851568244323287" z="0.261114921946573597" h="-1.05617072887186827e-17"/>
                        <column c="1" x="0.193776822377305813" y="-0.774427797278578689" z="-0.602255915420003451" h="2.5311659662400235e-17"/>
                        <column c="2" x="0.17915719323960258" y="0.631502846296565168" z="-0.754391717631978209" h="3.13217070195054671e-17"/>
                        <column c="3" x="21.7026372018567137" y="-19.2456328738344027" z="-12.6005401997762032" h="0.999999999999999445"/>
                    </elementmatrix>
                    <elementmatrix referencename="Priacodon_LACM_120451_Upper_Reduced_M2_M3">
                        <column c="0" x="0.988708019256591686" y="0.132973745465278625" z="0.0690969005227088928" h="0"/>
                        <column c="1" x="-0.134877979755401611" y="0.990580081939697155" z="0.0236450321972370113" h="0"/>
                        <column c="2" x="-0.0653018429875373702" y="-0.0326976850628852844" z="0.9973297119140625" h="0"/>
                        <column c="3" x="-0.439637064933776855" y="-6.72801399230957031" z="-18.5815849304199219" h="1"/>
                    </elementmatrix>
                </elementmatrices>
            </timestep>
            <timestep t="190">
                <triangle x1="27.9500484466552734" y1="4.58953380584716797" z1="-45.3383369445800781" x2="18.5888710021972656" y2="-0.511438727378845215" z2="-48.7309112548828125" x3="19.8112812042236328" y3="-49.0357093811035156" z3="18.09307861328125"/>
                <propermotioninfo haspm="0"/>
                <elementmatrices>
                    <elementmatrix referencename="Priacodon_LACM_120451_LOWER_Reduced_m2-4">
                        <column c="0" x="0.964463264612412163" y="0.0385248726131708838" z="0.261393230215087868" h="-1.14676316587758291e-17"/>
                        <column c="1" x="0.194109208408491996" y="-0.774498867704968452" z="-0.602057453140092069" h="2.74011546124502024e-17"/>
                        <column c="2" x="0.179254575717743975" y="0.631401100280976735" z="-0.754453746793072311" h="3.39390290648227998e-17"/>
                        <column c="3" x="21.6800968253034263" y="-19.1921865721704137" z="-12.5777042037170261" h="0.999999999999999445"/>
                    </elementmatrix>
                    <elementmatrix referencename="Priacodon_LACM_120451_Upper_Reduced_M2_M3">
                        <column c="0" x="0.988708019256591686" y="0.132973745465278625" z="0.0690969005227088928" h="0"/>
                        <column c="1" x="-0.134877979755401611" y="0.990580081939697155" z="0.0236450321972370113" h="0"/>
                        <column c="2" x="-0.0653018429875373702" y="-0.0326976850628852844" z="0.9973297119140625" h="0"/>
                        <column c="3" x="-0.439637064933776855" y="-6.72801399230957031" z="-18.5815849304199219" h="1"/>
                    </elementmatrix>
                </elementmatrices>
            </timestep>
            <timestep t="191">
                <triangle x1="27.9398441314697266" y1="4.65537834167480469" z1="-45.3210411071777344" x2="18.5786685943603516" y2="-0.445594102144241333" z2="-48.7136154174804688" x3="19.8010787963867188" y3="-48.9698638916015625" z3="18.1103744506835938"/>
                <propermotioninfo haspm="0"/>
                <elementmatrices>
                    <elementmatrix referencename="Priacodon_LACM_120451_LOWER_Reduced_m2-4">
                        <column c="0" x="0.964548194598244812" y="0.0382851568244323287" z="0.261114921946573597" h="-1.14676316587758291e-17"/>
                        <column c="1" x="0.193776822377305813" y="-0.774427797278578689" z="-0.602255915420003451" h="2.74011546124502024e-17"/>
                        <column c="2" x="0.17915719323960258" y="0.631502846296565168" z="-0.754391717631978209" h="3.39390290648227998e-17"/>
                        <column c="3" x="21.6924344965675679" y="-19.1797882567078446" z="-12.583244183128377" h="0.999999999999999445"/>
                    </elementmatrix>
                    <elementmatrix referencename="Priacodon_LACM_120451_Upper_Reduced_M2_M3">
                        <column c="0" x="0.988708019256591686" y="0.132973745465278625" z="0.0690969005227088928" h="0"/>
                        <column c="1" x="-0.134877979755401611" y="0.990580081939697155" z="0.0236450321972370113" h="0"/>
                        <column c="2" x="-0.0653018429875373702" y="-0.0326976850628852844" z="0.9973297119140625" h="0"/>
                        <column c="3" x="-0.439637064933776855" y="-6.72801399230957031" z="-18.5815849304199219" h="1"/>
                    </elementmatrix>
                </elementmatrices>
            </timestep>
            <timestep t="192">
                <triangle x1="27.9351177215576172" y1="4.76717948913574219" z1="-45.2454109191894531" x2="18.5739421844482422" y2="-0.333793193101882935" z2="-48.6379814147949219" x3="19.7963504791259766" y3="-48.858062744140625" z3="18.1860065460205078"/>
                <propermotioninfo haspm="0"/>
                <elementmatrices>
                    <elementmatrix referencename="Priacodon_LACM_120451_LOWER_Reduced_m2-4">
                        <column c="0" x="0.964548193371432272" y="0.0382851554767550464" z="0.261114926675970083" h="-1.14676316587758291e-17"/>
                        <column c="1" x="0.193776822692268924" y="-0.774427803033976625" z="-0.602255907917922384" h="2.74011546124502024e-17"/>
                        <column c="2" x="0.179157199503863884" y="0.631502839320280285" z="-0.754391721984168484" h="3.39390290648227998e-17"/>
                        <column c="3" x="21.6877075840546354" y="-19.0679870316093663" z="-12.5076128490819105" h="0.999999999999999445"/>
                    </elementmatrix>
                    <elementmatrix referencename="Priacodon_LACM_120451_Upper_Reduced_M2_M3">
                        <column c="0" x="0.988708019256591686" y="0.132973745465278625" z="0.0690969005227088928" h="0"/>
                        <column c="1" x="-0.134877979755401611" y="0.990580081939697155" z="0.0236450321972370113" h="0"/>
                        <column c="2" x="-0.0653018429875373702" y="-0.0326976850628852844" z="0.9973297119140625" h="0"/>
                        <column c="3" x="-0.439637064933776855" y="-6.72801399230957031" z="-18.5815849304199219" h="1"/>
                    </elementmatrix>
                </elementmatrices>
            </timestep>
            <timestep t="193">
                <triangle x1="27.9329261779785156" y1="4.88601827621459961" z1="-45.2071762084960938" x2="18.5717506408691406" y2="-0.214954063296318054" z2="-48.5997505187988281" x3="19.794158935546875" y3="-48.7392234802246094" z3="18.2242393493652344"/>
                <propermotioninfo haspm="0"/>
                <elementmatrices>
                    <elementmatrix referencename="Priacodon_LACM_120451_LOWER_Reduced_m2-4">
                        <column c="0" x="0.964548193371432272" y="0.0382851554767550464" z="0.261114926675970083" h="-1.14676316587758291e-17"/>
                        <column c="1" x="0.193776822692268924" y="-0.774427803033976625" z="-0.602255907917922384" h="2.74011546124502024e-17"/>
                        <column c="2" x="0.179157199503863884" y="0.631502839320280285" z="-0.754391721984168484" h="3.39390290648227998e-17"/>
                        <column c="3" x="21.685515956744517" y="-18.9491479086195689" z="-12.4693797916550526" h="0.999999999999999445"/>
                    </elementmatrix>
                    <elementmatrix referencename="Priacodon_LACM_120451_Upper_Reduced_M2_M3">
                        <column c="0" x="0.988708019256591686" y="0.132973745465278625" z="0.0690969005227088928" h="0"/>
                        <column c="1" x="-0.134877979755401611" y="0.990580081939697155" z="0.0236450321972370113" h="0"/>
                        <column c="2" x="-0.0653018429875373702" y="-0.0326976850628852844" z="0.9973297119140625" h="0"/>
                        <column c="3" x="-0.439637064933776855" y="-6.72801399230957031" z="-18.5815849304199219" h="1"/>
                    </elementmatrix>
                </elementmatrices>
            </timestep>
            <timestep t="194">
                <triangle x1="27.9136295318603516" y1="4.98155641555786133" z1="-45.1681251525878906" x2="18.5524539947509766" y2="-0.119416005909442902" z2="-48.560699462890625" x3="19.7748622894287109" y3="-48.6436843872070312" z3="18.2632923126220703"/>
                <propermotioninfo haspm="0"/>
                <elementmatrices>
                    <elementmatrix referencename="Priacodon_LACM_120451_LOWER_Reduced_m2-4">
                        <column c="0" x="0.964548193371432272" y="0.0382851554767550464" z="0.261114926675970083" h="-1.14676316587758291e-17"/>
                        <column c="1" x="0.193776822692268924" y="-0.774427803033976625" z="-0.602255907917922384" h="2.74011546124502024e-17"/>
                        <column c="2" x="0.179157199503863884" y="0.631502839320280285" z="-0.754391721984168484" h="3.39390290648227998e-17"/>
                        <column c="3" x="21.6662192597647589" y="-18.8536098561645034" z="-12.4303280199820723" h="0.999999999999999445"/>
                    </elementmatrix>
                    <elementmatrix referencename="Priacodon_LACM_120451_Upper_Reduced_M2_M3">
                        <column c="0" x="0.988708019256591686" y="0.132973745465278625" z="0.0690969005227088928" h="0"/>
                        <column c="1" x="-0.134877979755401611" y="0.990580081939697155" z="0.0236450321972370113" h="0"/>
                        <column c="2" x="-0.0653018429875373702" y="-0.0326976850628852844" z="0.9973297119140625" h="0"/>
                        <column c="3" x="-0.439637064933776855" y="-6.72801399230957031" z="-18.5815849304199219" h="1"/>
                    </elementmatrix>
                </elementmatrices>
            </timestep>
            <timestep t="195">
                <triangle x1="27.9136295318603516" y1="4.98155641555786133" z1="-45.1681251525878906" x2="18.5524539947509766" y2="-0.119416005909442902" z2="-48.560699462890625" x3="19.7748622894287109" y3="-48.6436843872070312" z3="18.2632923126220703"/>
                <propermotioninfo haspm="0"/>
                <elementmatrices>
                    <elementmatrix referencename="Priacodon_LACM_120451_LOWER_Reduced_m2-4">
                        <column c="0" x="0.964452919686220045" y="0.0385540449932831666" z="0.261427096381289248" h="-1.14676316587758291e-17"/>
                        <column c="1" x="0.194149653818503798" y="-0.774507513177247087" z="-0.602033289528855708" h="2.74011546124502024e-17"/>
                        <column c="2" x="0.179266433342915144" y="0.631388714636331394" z="-0.75446129477148971" h="3.39390290648227998e-17"/>
                        <column c="3" x="21.6410279405704173" y="-18.8023471291353204" z="-12.4085554028586742" h="0.999999999999999445"/>
                    </elementmatrix>
                    <elementmatrix referencename="Priacodon_LACM_120451_Upper_Reduced_M2_M3">
                        <column c="0" x="0.988708019256591686" y="0.132973745465278625" z="0.0690969005227088928" h="0"/>
                        <column c="1" x="-0.134877979755401611" y="0.990580081939697155" z="0.0236450321972370113" h="0"/>
                        <column c="2" x="-0.0653018429875373702" y="-0.0326976850628852844" z="0.9973297119140625" h="0"/>
                        <column c="3" x="-0.439637064933776855" y="-6.72801399230957031" z="-18.5815849304199219" h="1"/>
                    </elementmatrix>
                </elementmatrices>
            </timestep>
            <timestep t="196">
                <triangle x1="27.9009265899658203" y1="5.03571844100952148" z1="-45.1275825500488281" x2="18.5397510528564453" y2="-0.0652541965246200562" z2="-48.5201530456542969" x3="19.7621593475341797" y3="-48.5895233154296875" z3="18.3038368225097656"/>
                <propermotioninfo haspm="0"/>
                <elementmatrices>
                    <elementmatrix referencename="Priacodon_LACM_120451_LOWER_Reduced_m2-4">
                        <column c="0" x="0.964548193371432272" y="0.0382851554767550464" z="0.261114926675970083" h="-1.14676316587758291e-17"/>
                        <column c="1" x="0.193776822692268924" y="-0.774427803033976625" z="-0.602255907917922384" h="2.74011546124502024e-17"/>
                        <column c="2" x="0.179157199503863884" y="0.631502839320280285" z="-0.754391721984168484" h="3.39390290648227998e-17"/>
                        <column c="3" x="21.6535167002341566" y="-18.7994480494878573" z="-12.3897829256976184" h="0.999999999999999445"/>
                    </elementmatrix>
                    <elementmatrix referencename="Priacodon_LACM_120451_Upper_Reduced_M2_M3">
                        <column c="0" x="0.988708019256591686" y="0.132973745465278625" z="0.0690969005227088928" h="0"/>
                        <column c="1" x="-0.134877979755401611" y="0.990580081939697155" z="0.0236450321972370113" h="0"/>
                        <column c="2" x="-0.0653018429875373702" y="-0.0326976850628852844" z="0.9973297119140625" h="0"/>
                        <column c="3" x="-0.439637064933776855" y="-6.72801399230957031" z="-18.5815849304199219" h="1"/>
                    </elementmatrix>
                </elementmatrices>
            </timestep>
            <timestep t="197">
                <triangle x1="27.8679237365722656" y1="5.13803768157958984" z1="-45.0655937194824219" x2="18.5067481994628906" y2="0.0370648875832557678" z2="-48.4581680297851562" x3="19.729156494140625" y3="-48.4872055053710938" z3="18.3658237457275391"/>
                <propermotioninfo haspm="0"/>
                <elementmatrices>
                    <elementmatrix referencename="Priacodon_LACM_120451_LOWER_Reduced_m2-4">
                        <column c="0" x="0.964548193371432272" y="0.0382851554767550395" z="0.261114926675970083" h="-1.14676316587758291e-17"/>
                        <column c="1" x="0.193776822692268924" y="-0.774427803033976625" z="-0.602255907917922384" h="2.74011546124502024e-17"/>
                        <column c="2" x="0.179157199503863884" y="0.631502839320280285" z="-0.754391721984168484" h="3.39390290648227998e-17"/>
                        <column c="3" x="21.6205137095785318" y="-18.6971289613763432" z="-12.3277964392646968" h="0.999999999999999445"/>
                    </elementmatrix>
                    <elementmatrix referencename="Priacodon_LACM_120451_Upper_Reduced_M2_M3">
                        <column c="0" x="0.988708019256591686" y="0.132973745465278625" z="0.0690969005227088928" h="0"/>
                        <column c="1" x="-0.134877979755401611" y="0.990580081939697155" z="0.0236450321972370113" h="0"/>
                        <column c="2" x="-0.0653018429875373702" y="-0.0326976850628852844" z="0.9973297119140625" h="0"/>
                        <column c="3" x="-0.439637064933776855" y="-6.72801399230957031" z="-18.5815849304199219" h="1"/>
                    </elementmatrix>
                </elementmatrices>
            </timestep>
            <timestep t="198">
                <triangle x1="27.8679237365722656" y1="5.13803768157958984" z1="-45.0655937194824219" x2="18.5067481994628906" y2="0.0370648875832557678" z2="-48.4581680297851562" x3="19.729156494140625" y3="-48.4872055053710938" z3="18.3658237457275391"/>
                <propermotioninfo haspm="0"/>
                <elementmatrices>
                    <elementmatrix referencename="Priacodon_LACM_120451_LOWER_Reduced_m2-4">
                        <column c="0" x="0.964543604318053305" y="0.0382981167630937064" z="0.26112997725368392" h="-1.14676316587758291e-17"/>
                        <column c="1" x="0.193794796898027172" y="-0.774431648473580925" z="-0.602245179544451004" h="2.74011546124502024e-17"/>
                        <column c="2" x="0.179162464114925313" y="0.631497337608763476" z="-0.754395077162618444" h="3.39390290648227998e-17"/>
                        <column c="3" x="21.619379095624172" y="-18.6949139616343523" z="-12.3269046800380409" h="0.999999999999999445"/>
                    </elementmatrix>
                    <elementmatrix referencename="Priacodon_LACM_120451_Upper_Reduced_M2_M3">
                        <column c="0" x="0.988708019256591686" y="0.132973745465278625" z="0.0690969005227088928" h="0"/>
                        <column c="1" x="-0.134877979755401611" y="0.990580081939697155" z="0.0236450321972370113" h="0"/>
                        <column c="2" x="-0.0653018429875373702" y="-0.0326976850628852844" z="0.9973297119140625" h="0"/>
                        <column c="3" x="-0.439637064933776855" y="-6.72801399230957031" z="-18.5815849304199219" h="1"/>
                    </elementmatrix>
                </elementmatrices>
            </timestep>
            <timestep t="199">
                <triangle x1="27.8693771362304688" y1="5.20625066757202148" z1="-45.0564498901367188" x2="18.5082015991210938" y2="0.105277888476848602" z2="-48.4490203857421875" x3="19.7306098937988281" y3="-48.4189910888671875" z3="18.374969482421875"/>
                <propermotioninfo haspm="0"/>
                <elementmatrices>
                    <elementmatrix referencename="Priacodon_LACM_120451_LOWER_Reduced_m2-4">
                        <column c="0" x="0.964548193371432272" y="0.0382851554767550395" z="0.261114926675970083" h="-1.14676316587758291e-17"/>
                        <column c="1" x="0.193776822692268924" y="-0.774427803033976625" z="-0.602255907917922384" h="2.74011546124502024e-17"/>
                        <column c="2" x="0.179157199503863884" y="0.631502839320280285" z="-0.754391721984168484" h="3.39390290648227998e-17"/>
                        <column c="3" x="21.6219660015057116" y="-18.6289159580035708" z="-12.3186510573335486" h="0.999999999999999445"/>
                    </elementmatrix>
                    <elementmatrix referencename="Priacodon_LACM_120451_Upper_Reduced_M2_M3">
                        <column c="0" x="0.988708019256591686" y="0.132973745465278625" z="0.0690969005227088928" h="0"/>
                        <column c="1" x="-0.134877979755401611" y="0.990580081939697155" z="0.0236450321972370113" h="0"/>
                        <column c="2" x="-0.0653018429875373702" y="-0.0326976850628852844" z="0.9973297119140625" h="0"/>
                        <column c="3" x="-0.439637064933776855" y="-6.72801399230957031" z="-18.5815849304199219" h="1"/>
                    </elementmatrix>
                </elementmatrices>
            </timestep>
            <timestep t="200">
                <triangle x1="27.8693771362304688" y1="5.20625066757202148" z1="-45.0564498901367188" x2="18.5082015991210938" y2="0.105277888476848602" z2="-48.4490203857421875" x3="19.7306098937988281" y3="-48.4189910888671875" z3="18.374969482421875"/>
                <propermotioninfo haspm="0"/>
                <elementmatrices>
                    <elementmatrix referencename="Priacodon_LACM_120451_LOWER_Reduced_m2-4">
                        <column c="0" x="0.964540779305320783" y="0.038306095221883503" z="0.261139241641134334" h="-1.14676316587758291e-17"/>
                        <column c="1" x="0.193805860980239775" y="-0.774434015411771259" z="-0.602238575458009295" h="2.74011546124502024e-17"/>
                        <column c="2" x="0.179165704838905288" y="0.631493951003865517" z="-0.754397142397151166" h="3.39390290648227998e-17"/>
                        <column c="3" x="21.620135546084235" y="-18.6255029988810996" z="-12.3172358055797453" h="0.999999999999999445"/>
                    </elementmatrix>
                    <elementmatrix referencename="Priacodon_LACM_120451_Upper_Reduced_M2_M3">
                        <column c="0" x="0.988708019256591686" y="0.132973745465278625" z="0.0690969005227088928" h="0"/>
                        <column c="1" x="-0.134877979755401611" y="0.990580081939697155" z="0.0236450321972370113" h="0"/>
                        <column c="2" x="-0.0653018429875373702" y="-0.0326976850628852844" z="0.9973297119140625" h="0"/>
                        <column c="3" x="-0.439637064933776855" y="-6.72801399230957031" z="-18.5815849304199219" h="1"/>
                    </elementmatrix>
                </elementmatrices>
            </timestep>
            <timestep t="201">
                <triangle x1="27.8575115203857422" y1="5.26004362106323242" z1="-45.015167236328125" x2="18.4963359832763672" y2="0.15907113254070282" z2="-48.4077377319335938" x3="19.7187442779541016" y3="-48.3652000427246094" z3="18.4162521362304688"/>
                <propermotioninfo haspm="0"/>
                <elementmatrices>
                    <elementmatrix referencename="Priacodon_LACM_120451_LOWER_Reduced_m2-4">
                        <column c="0" x="0.964548193371432272" y="0.0382851554767550395" z="0.261114926675970083" h="-1.14676316587758291e-17"/>
                        <column c="1" x="0.193776822692268924" y="-0.774427803033976625" z="-0.602255907917922384" h="2.74011546124502024e-17"/>
                        <column c="2" x="0.179157199503863884" y="0.631502839320280285" z="-0.754391721984168484" h="3.39390290648227998e-17"/>
                        <column c="3" x="21.6101013901344032" y="-18.5751227169412019" z="-12.2773681407135147" h="0.999999999999999445"/>
                    </elementmatrix>
                    <elementmatrix referencename="Priacodon_LACM_120451_Upper_Reduced_M2_M3">
                        <column c="0" x="0.988708019256591686" y="0.132973745465278625" z="0.0690969005227088928" h="0"/>
                        <column c="1" x="-0.134877979755401611" y="0.990580081939697155" z="0.0236450321972370113" h="0"/>
                        <column c="2" x="-0.0653018429875373702" y="-0.0326976850628852844" z="0.9973297119140625" h="0"/>
                        <column c="3" x="-0.439637064933776855" y="-6.72801399230957031" z="-18.5815849304199219" h="1"/>
                    </elementmatrix>
                </elementmatrices>
            </timestep>
            <timestep t="202">
                <triangle x1="27.8549346923828125" y1="5.35447406768798828" z1="-44.9206962585449219" x2="18.4937591552734375" y2="0.253501713275909424" z2="-48.3132667541503906" x3="19.7161693572998047" y3="-48.2707672119140625" z3="18.5107231140136719"/>
                <propermotioninfo haspm="0"/>
                <elementmatrices>
                    <elementmatrix referencename="Priacodon_LACM_120451_LOWER_Reduced_m2-4">
                        <column c="0" x="0.964548193371432272" y="0.0382851554767550395" z="0.261114926675970083" h="-1.14676316587758291e-17"/>
                        <column c="1" x="0.193776822692268924" y="-0.774427803033976625" z="-0.602255907917922384" h="2.74011546124502024e-17"/>
                        <column c="2" x="0.179157199503863884" y="0.631502839320280285" z="-0.754391721984168484" h="3.39390290648227998e-17"/>
                        <column c="3" x="21.6075249522304134" y="-18.4806921274106806" z="-12.1828965945278913" h="0.999999999999999445"/>
                    </elementmatrix>
                    <elementmatrix referencename="Priacodon_LACM_120451_Upper_Reduced_M2_M3">
                        <column c="0" x="0.988708019256591686" y="0.132973745465278625" z="0.0690969005227088928" h="0"/>
                        <column c="1" x="-0.134877979755401611" y="0.990580081939697155" z="0.0236450321972370113" h="0"/>
                        <column c="2" x="-0.0653018429875373702" y="-0.0326976850628852844" z="0.9973297119140625" h="0"/>
                        <column c="3" x="-0.439637064933776855" y="-6.72801399230957031" z="-18.5815849304199219" h="1"/>
                    </elementmatrix>
                </elementmatrices>
            </timestep>
            <timestep t="203">
                <triangle x1="27.8299007415771484" y1="5.43504953384399414" z1="-44.869842529296875" x2="18.4687252044677734" y2="0.334076792001724243" z2="-48.2624130249023438" x3="19.6911334991455078" y3="-48.1901931762695312" z3="18.5615749359130859"/>
                <propermotioninfo haspm="0"/>
                <elementmatrices>
                    <elementmatrix referencename="Priacodon_LACM_120451_LOWER_Reduced_m2-4">
                        <column c="0" x="0.964548193371432272" y="0.0382851554767550395" z="0.261114926675970083" h="-1.14676316587758291e-17"/>
                        <column c="1" x="0.193776822692268924" y="-0.774427803033976625" z="-0.602255907917922384" h="2.74011546124502024e-17"/>
                        <column c="2" x="0.179157199503863884" y="0.631502839320280285" z="-0.754391721984168484" h="3.39390290648227998e-17"/>
                        <column c="3" x="21.5824896823725467" y="-18.4001170618063874" z="-12.1320441994599424" h="0.999999999999999445"/>
                    </elementmatrix>
                    <elementmatrix referencename="Priacodon_LACM_120451_Upper_Reduced_M2_M3">
                        <column c="0" x="0.988708019256591686" y="0.132973745465278625" z="0.0690969005227088928" h="0"/>
                        <column c="1" x="-0.134877979755401611" y="0.990580081939697155" z="0.0236450321972370113" h="0"/>
                        <column c="2" x="-0.0653018429875373702" y="-0.0326976850628852844" z="0.9973297119140625" h="0"/>
                        <column c="3" x="-0.439637064933776855" y="-6.72801399230957031" z="-18.5815849304199219" h="1"/>
                    </elementmatrix>
                </elementmatrices>
            </timestep>
            <timestep t="204">
                <triangle x1="27.8299007415771484" y1="5.43504953384399414" z1="-44.869842529296875" x2="18.4687252044677734" y2="0.334076792001724243" z2="-48.2624130249023438" x3="19.6911334991455078" y3="-48.1901931762695312" z3="18.5615749359130859"/>
                <propermotioninfo haspm="0"/>
                <elementmatrices>
                    <elementmatrix referencename="Priacodon_LACM_120451_LOWER_Reduced_m2-4">
                        <column c="0" x="0.964543574465007603" y="0.0382982011381647544" z="0.261130075148033325" h="-1.14676316587758291e-17"/>
                        <column c="1" x="0.193794913881988412" y="-0.774431673410112986" z="-0.602245109834416703" h="2.74011546124502024e-17"/>
                        <column c="2" x="0.179162498294378109" y="0.631497301910990627" z="-0.75439509892756984" h="3.39390290648227998e-17"/>
                        <column c="3" x="21.5813863514720659" y="-18.3982737621723764" z="-12.1314113049611869" h="0.999999999999999445"/>
                    </elementmatrix>
                    <elementmatrix referencename="Priacodon_LACM_120451_Upper_Reduced_M2_M3">
                        <column c="0" x="0.988708019256591686" y="0.132973745465278625" z="0.0690969005227088928" h="0"/>
                        <column c="1" x="-0.134877979755401611" y="0.990580081939697155" z="0.0236450321972370113" h="0"/>
                        <column c="2" x="-0.0653018429875373702" y="-0.0326976850628852844" z="0.9973297119140625" h="0"/>
                        <column c="3" x="-0.439637064933776855" y="-6.72801399230957031" z="-18.5815849304199219" h="1"/>
                    </elementmatrix>
                </elementmatrices>
            </timestep>
            <timestep t="205">
                <triangle x1="27.8171653747558594" y1="5.5361323356628418" z1="-44.7772407531738281" x2="18.4559898376464844" y2="0.435160011053085327" z2="-48.1698112487792969" x3="19.6783981323242188" y3="-48.089111328125" z3="18.6541767120361328"/>
                <propermotioninfo haspm="0"/>
                <elementmatrices>
                    <elementmatrix referencename="Priacodon_LACM_120451_LOWER_Reduced_m2-4">
                        <column c="0" x="0.964548193371432272" y="0.0382851554767550395" z="0.261114926675970083" h="-1.14676316587758291e-17"/>
                        <column c="1" x="0.193776822692268924" y="-0.774427803033976625" z="-0.602255907917922384" h="2.74011546124502024e-17"/>
                        <column c="2" x="0.179157199503863884" y="0.631502839320280285" z="-0.754391721984168484" h="3.39390290648227998e-17"/>
                        <column c="3" x="21.5697546070305322" y="-18.2990338475143481" z="-12.0394426572968047" h="0.999999999999999445"/>
                    </elementmatrix>
                    <elementmatrix referencename="Priacodon_LACM_120451_Upper_Reduced_M2_M3">
                        <column c="0" x="0.988708019256591686" y="0.132973745465278625" z="0.0690969005227088928" h="0"/>
                        <column c="1" x="-0.134877979755401611" y="0.990580081939697155" z="0.0236450321972370113" h="0"/>
                        <column c="2" x="-0.0653018429875373702" y="-0.0326976850628852844" z="0.9973297119140625" h="0"/>
                        <column c="3" x="-0.439637064933776855" y="-6.72801399230957031" z="-18.5815849304199219" h="1"/>
                    </elementmatrix>
                </elementmatrices>
            </timestep>
            <timestep t="206">
                <triangle x1="27.8046760559082031" y1="5.60343790054321289" z1="-44.7193603515625" x2="18.4435005187988281" y2="0.502465248107910156" z2="-48.1119346618652344" x3="19.6659088134765625" y3="-48.0218048095703125" z3="18.7120571136474609"/>
                <propermotioninfo haspm="0"/>
                <elementmatrices>
                    <elementmatrix referencename="Priacodon_LACM_120451_LOWER_Reduced_m2-4">
                        <column c="0" x="0.964548193371432272" y="0.0382851554767550395" z="0.261114926675970083" h="-1.14676316587758291e-17"/>
                        <column c="1" x="0.193776822692268924" y="-0.774427803033976625" z="-0.602255907917922384" h="2.74011546124502024e-17"/>
                        <column c="2" x="0.179157199503863884" y="0.631502839320280285" z="-0.754391721984168484" h="3.39390290648227936e-17"/>
                        <column c="3" x="21.5572649226397033" y="-18.2317285751280664" z="-11.9815630433057922" h="0.999999999999999334"/>
                    </elementmatrix>
                    <elementmatrix referencename="Priacodon_LACM_120451_Upper_Reduced_M2_M3">
                        <column c="0" x="0.988708019256591686" y="0.132973745465278625" z="0.0690969005227088928" h="0"/>
                        <column c="1" x="-0.134877979755401611" y="0.990580081939697155" z="0.0236450321972370113" h="0"/>
                        <column c="2" x="-0.0653018429875373702" y="-0.0326976850628852844" z="0.9973297119140625" h="0"/>
                        <column c="3" x="-0.439637064933776855" y="-6.72801399230957031" z="-18.5815849304199219" h="1"/>
                    </elementmatrix>
                </elementmatrices>
            </timestep>
            <timestep t="207">
                <triangle x1="27.7908897399902344" y1="5.67194747924804688" z1="-44.6612167358398438" x2="18.4297142028808594" y2="0.57097470760345459" z2="-48.0537910461425781" x3="19.6521224975585938" y3="-47.9532966613769531" z3="18.7702007293701172"/>
                <propermotioninfo haspm="0"/>
                <elementmatrices>
                    <elementmatrix referencename="Priacodon_LACM_120451_LOWER_Reduced_m2-4">
                        <column c="0" x="0.964548193371432272" y="0.0382851554767550395" z="0.261114926675970083" h="-1.14676316587758291e-17"/>
                        <column c="1" x="0.193776822692268924" y="-0.774427803033976625" z="-0.602255907917922384" h="2.74011546124502024e-17"/>
                        <column c="2" x="0.179157199503863884" y="0.631502839320280285" z="-0.754391721984168484" h="3.39390290648227936e-17"/>
                        <column c="3" x="21.543478872223055" y="-18.1632191204895257" z="-11.9234196585538346" h="0.999999999999999334"/>
                    </elementmatrix>
                    <elementmatrix referencename="Priacodon_LACM_120451_Upper_Reduced_M2_M3">
                        <column c="0" x="0.988708019256591686" y="0.132973745465278625" z="0.0690969005227088928" h="0"/>
                        <column c="1" x="-0.134877979755401611" y="0.990580081939697155" z="0.0236450321972370113" h="0"/>
                        <column c="2" x="-0.0653018429875373702" y="-0.0326976850628852844" z="0.9973297119140625" h="0"/>
                        <column c="3" x="-0.439637064933776855" y="-6.72801399230957031" z="-18.5815849304199219" h="1"/>
                    </elementmatrix>
                </elementmatrices>
            </timestep>
            <timestep t="208">
                <triangle x1="27.7770118713378906" y1="5.74105739593505859" z1="-44.6022377014160156" x2="18.4158344268798828" y2="0.640084803104400635" z2="-47.9948081970214844" x3="19.63824462890625" y3="-47.884185791015625" z3="18.8291816711425781"/>
                <propermotioninfo haspm="0"/>
                <elementmatrices>
                    <elementmatrix referencename="Priacodon_LACM_120451_LOWER_Reduced_m2-4">
                        <column c="0" x="0.964548193371432272" y="0.0382851554767550326" z="0.261114926675970083" h="-1.14676316587758291e-17"/>
                        <column c="1" x="0.193776822692268924" y="-0.774427803033976625" z="-0.602255907917922384" h="2.74011546124502024e-17"/>
                        <column c="2" x="0.179157199503863884" y="0.631502839320280285" z="-0.754391721984168484" h="3.39390290648227936e-17"/>
                        <column c="3" x="21.5296004747875216" y="-18.094109075676613" z="-11.8644387897848222" h="0.999999999999999334"/>
                    </elementmatrix>
                    <elementmatrix referencename="Priacodon_LACM_120451_Upper_Reduced_M2_M3">
                        <column c="0" x="0.988708019256591686" y="0.132973745465278625" z="0.0690969005227088928" h="0"/>
                        <column c="1" x="-0.134877979755401611" y="0.990580081939697155" z="0.0236450321972370113" h="0"/>
                        <column c="2" x="-0.0653018429875373702" y="-0.0326976850628852844" z="0.9973297119140625" h="0"/>
                        <column c="3" x="-0.439637064933776855" y="-6.72801399230957031" z="-18.5815849304199219" h="1"/>
                    </elementmatrix>
                </elementmatrices>
            </timestep>
            <timestep t="209">
                <triangle x1="27.7630481719970703" y1="5.8104863166809082" z1="-44.542877197265625" x2="18.4018726348876953" y2="0.709513664245605469" z2="-47.9354476928710938" x3="19.6242809295654297" y3="-47.8147544860839844" z3="18.8885421752929688"/>
                <propermotioninfo haspm="0"/>
                <elementmatrices>
                    <elementmatrix referencename="Priacodon_LACM_120451_LOWER_Reduced_m2-4">
                        <column c="0" x="0.964548193371432272" y="0.0382851554767550326" z="0.261114926675970083" h="-1.23735560452413656e-17"/>
                        <column c="1" x="0.193776822692268924" y="-0.774427803033976625" z="-0.602255907917922384" h="2.94906495364720863e-17"/>
                        <column c="2" x="0.179157199503863884" y="0.631502839320280285" z="-0.754391721984168484" h="3.65563511252398053e-17"/>
                        <column c="3" x="21.5156379813955922" y="-18.0246801823622818" z="-11.8050777454223184" h="0.999999999999999445"/>
                    </elementmatrix>
                    <elementmatrix referencename="Priacodon_LACM_120451_Upper_Reduced_M2_M3">
                        <column c="0" x="0.988708019256591686" y="0.132973745465278625" z="0.0690969005227088928" h="0"/>
                        <column c="1" x="-0.134877979755401611" y="0.990580081939697155" z="0.0236450321972370113" h="0"/>
                        <column c="2" x="-0.0653018429875373702" y="-0.0326976850628852844" z="0.9973297119140625" h="0"/>
                        <column c="3" x="-0.439637064933776855" y="-6.72801399230957031" z="-18.5815849304199219" h="1"/>
                    </elementmatrix>
                </elementmatrices>
            </timestep>
            <timestep t="210">
                <triangle x1="27.7454986572265625" y1="5.88139581680297852" z1="-44.4859428405761719" x2="18.3843231201171875" y2="0.78042304515838623" z2="-47.8785133361816406" x3="19.6067314147949219" y3="-47.7438468933105469" z3="18.9454746246337891"/>
                <propermotioninfo haspm="0"/>
                <elementmatrices>
                    <elementmatrix referencename="Priacodon_LACM_120451_LOWER_Reduced_m2-4">
                        <column c="0" x="0.964548193371432272" y="0.0382851554767550326" z="0.261114926675970083" h="-1.3279480431706902e-17"/>
                        <column c="1" x="0.193776822692268924" y="-0.774427803033976625" z="-0.602255907917922384" h="3.15801444604939886e-17"/>
                        <column c="2" x="0.179157199503863912" y="0.631502839320280285" z="-0.754391721984168484" h="3.91736731856568108e-17"/>
                        <column c="3" x="21.4980880297824228" y="-17.9537707820388164" z="-11.748144789813546" h="0.999999999999999445"/>
                    </elementmatrix>
                    <elementmatrix referencename="Priacodon_LACM_120451_Upper_Reduced_M2_M3">
                        <column c="0" x="0.988708019256591686" y="0.132973745465278625" z="0.0690969005227088928" h="0"/>
                        <column c="1" x="-0.134877979755401611" y="0.990580081939697155" z="0.0236450321972370113" h="0"/>
                        <column c="2" x="-0.0653018429875373702" y="-0.0326976850628852844" z="0.9973297119140625" h="0"/>
                        <column c="3" x="-0.439637064933776855" y="-6.72801399230957031" z="-18.5815849304199219" h="1"/>
                    </elementmatrix>
                </elementmatrices>
            </timestep>
            <timestep t="211">
                <triangle x1="27.7336578369140625" y1="5.95133590698242188" z1="-44.4247550964355469" x2="18.3724822998046875" y2="0.850363314151763916" z2="-47.8173294067382812" x3="19.5948905944824219" y3="-47.6739044189453125" z3="19.0066623687744141"/>
                <propermotioninfo haspm="0"/>
                <elementmatrices>
                    <elementmatrix referencename="Priacodon_LACM_120451_LOWER_Reduced_m2-4">
                        <column c="0" x="0.964548193371432272" y="0.0382851554767550326" z="0.261114926675970083" h="-1.32794804317068974e-17"/>
                        <column c="1" x="0.193776822692268924" y="-0.774427803033976625" z="-0.602255907917922384" h="3.15801444604939825e-17"/>
                        <column c="2" x="0.179157199503863912" y="0.631502839320280285" z="-0.754391721984168484" h="3.91736731856568046e-17"/>
                        <column c="3" x="21.48624707172835" y="-17.8838305222037164" z="-11.6869575841756959" h="0.999999999999999334"/>
                    </elementmatrix>
                    <elementmatrix referencename="Priacodon_LACM_120451_Upper_Reduced_M2_M3">
                        <column c="0" x="0.988708019256591686" y="0.132973745465278625" z="0.0690969005227088928" h="0"/>
                        <column c="1" x="-0.134877979755401611" y="0.990580081939697155" z="0.0236450321972370113" h="0"/>
                        <column c="2" x="-0.0653018429875373702" y="-0.0326976850628852844" z="0.9973297119140625" h="0"/>
                        <column c="3" x="-0.439637064933776855" y="-6.72801399230957031" z="-18.5815849304199219" h="1"/>
                    </elementmatrix>
                </elementmatrices>
            </timestep>
            <timestep t="212">
                <triangle x1="27.7074966430664062" y1="6.01336860656738281" z1="-44.3937034606933594" x2="18.3463211059570312" y2="0.912396132946014404" z2="-47.7862739562988281" x3="19.5687294006347656" y3="-47.6118736267089844" z3="19.0377159118652344"/>
                <propermotioninfo haspm="0"/>
                <elementmatrices>
                    <elementmatrix referencename="Priacodon_LACM_120451_LOWER_Reduced_m2-4">
                        <column c="0" x="0.964548193371432272" y="0.0382851554767550326" z="0.261114926675970083" h="-1.32794804317068974e-17"/>
                        <column c="1" x="0.193776822692268924" y="-0.774427803033976625" z="-0.602255907917922384" h="3.15801444604939825e-17"/>
                        <column c="2" x="0.179157199503863912" y="0.631502839320280285" z="-0.754391721984168484" h="3.91736731856568046e-17"/>
                        <column c="3" x="21.4600867408293254" y="-17.8217977247376389" z="-11.6559044838529235" h="0.999999999999999334"/>
                    </elementmatrix>
                    <elementmatrix referencename="Priacodon_LACM_120451_Upper_Reduced_M2_M3">
                        <column c="0" x="0.988708019256591686" y="0.132973745465278625" z="0.0690969005227088928" h="0"/>
                        <column c="1" x="-0.134877979755401611" y="0.990580081939697155" z="0.0236450321972370113" h="0"/>
                        <column c="2" x="-0.0653018429875373702" y="-0.0326976850628852844" z="0.9973297119140625" h="0"/>
                        <column c="3" x="-0.439637064933776855" y="-6.72801399230957031" z="-18.5815849304199219" h="1"/>
                    </elementmatrix>
                </elementmatrices>
            </timestep>
            <timestep t="213">
                <triangle x1="27.7074966430664062" y1="6.01336860656738281" z1="-44.3937034606933594" x2="18.3463211059570312" y2="0.912396132946014404" z2="-47.7862739562988281" x3="19.5687294006347656" y3="-47.6118736267089844" z3="19.0377159118652344"/>
                <propermotioninfo haspm="0"/>
                <elementmatrices>
                    <elementmatrix referencename="Priacodon_LACM_120451_LOWER_Reduced_m2-4">
                        <column c="0" x="0.964533474358871379" y="0.0383267253559016544" z="0.261163194887157946" h="-1.32794804317068974e-17"/>
                        <column c="1" x="0.193834468828835399" y="-0.774440133441859579" z="-0.602221500907416551" h="3.15801444604939825e-17"/>
                        <column c="2" x="0.179174083001484241" y="0.631485196304225838" z="-0.75440248092849771" h="3.91736731856568046e-17"/>
                        <column c="3" x="21.4571481409391254" y="-17.8185679831716186" z="-11.6560338060139159" h="0.999999999999999334"/>
                    </elementmatrix>
                    <elementmatrix referencename="Priacodon_LACM_120451_Upper_Reduced_M2_M3">
                        <column c="0" x="0.988708019256591686" y="0.132973745465278625" z="0.0690969005227088928" h="0"/>
                        <column c="1" x="-0.134877979755401611" y="0.990580081939697155" z="0.0236450321972370113" h="0"/>
                        <column c="2" x="-0.0653018429875373702" y="-0.0326976850628852844" z="0.9973297119140625" h="0"/>
                        <column c="3" x="-0.439637064933776855" y="-6.72801399230957031" z="-18.5815849304199219" h="1"/>
                    </elementmatrix>
                </elementmatrices>
            </timestep>
            <timestep t="214">
                <triangle x1="27.6931247711181641" y1="6.06509208679199219" z1="-44.3506126403808594" x2="18.3319492340087891" y2="0.964119613170623779" z2="-47.7431831359863281" x3="19.5543575286865234" y3="-47.560150146484375" z3="19.0808067321777344"/>
                <propermotioninfo haspm="0"/>
                <elementmatrices>
                    <elementmatrix referencename="Priacodon_LACM_120451_LOWER_Reduced_m2-4">
                        <column c="0" x="0.964548193371432272" y="0.0382851554767550326" z="0.261114926675970083" h="-1.32794804317068974e-17"/>
                        <column c="1" x="0.193776822692268924" y="-0.774427803033976625" z="-0.602255907917922384" h="3.15801444604939825e-17"/>
                        <column c="2" x="0.179157199503863912" y="0.631502839320280285" z="-0.754391721984168484" h="3.91736731856568046e-17"/>
                        <column c="3" x="21.4457146059551249" y="-17.7700742517180927" z="-11.6128128945390419" h="0.999999999999999334"/>
                    </elementmatrix>
                    <elementmatrix referencename="Priacodon_LACM_120451_Upper_Reduced_M2_M3">
                        <column c="0" x="0.988708019256591686" y="0.132973745465278625" z="0.0690969005227088928" h="0"/>
                        <column c="1" x="-0.134877979755401611" y="0.990580081939697155" z="0.0236450321972370113" h="0"/>
                        <column c="2" x="-0.0653018429875373702" y="-0.0326976850628852844" z="0.9973297119140625" h="0"/>
                        <column c="3" x="-0.439637064933776855" y="-6.72801399230957031" z="-18.5815849304199219" h="1"/>
                    </elementmatrix>
                </elementmatrices>
            </timestep>
            <timestep t="215">
                <triangle x1="27.6755790710449219" y1="6.14223527908325195" z1="-44.2929153442382812" x2="18.3144035339355469" y2="1.04126298427581787" z2="-47.6854896545410156" x3="19.5368118286132812" y3="-47.4830055236816406" z3="19.1385021209716797"/>
                <propermotioninfo haspm="0"/>
                <elementmatrices>
                    <elementmatrix referencename="Priacodon_LACM_120451_LOWER_Reduced_m2-4">
                        <column c="0" x="0.964548193371432272" y="0.0382851554767550326" z="0.261114926675970083" h="-1.32794804317068974e-17"/>
                        <column c="1" x="0.193776822692268924" y="-0.774427803033976625" z="-0.602255907917922384" h="3.15801444604939825e-17"/>
                        <column c="2" x="0.179157199503863912" y="0.631502839320280285" z="-0.754391721984168484" h="3.91736731856568046e-17"/>
                        <column c="3" x="21.4281680964057628" y="-17.6929309037694082" z="-11.5551181252378203" h="0.999999999999999334"/>
                    </elementmatrix>
                    <elementmatrix referencename="Priacodon_LACM_120451_Upper_Reduced_M2_M3">
                        <column c="0" x="0.988708019256591686" y="0.132973745465278625" z="0.0690969005227088928" h="0"/>
                        <column c="1" x="-0.134877979755401611" y="0.990580081939697155" z="0.0236450321972370113" h="0"/>
                        <column c="2" x="-0.0653018429875373702" y="-0.0326976850628852844" z="0.9973297119140625" h="0"/>
                        <column c="3" x="-0.439637064933776855" y="-6.72801399230957031" z="-18.5815849304199219" h="1"/>
                    </elementmatrix>
                </elementmatrices>
            </timestep>
            <timestep t="216">
                <triangle x1="27.6625614166259766" y1="6.20705842971801758" z1="-44.245819091796875" x2="18.3013858795166016" y2="1.10608589649200439" z2="-47.6383895874023438" x3="19.5237941741943359" y3="-47.418182373046875" z3="19.1856002807617188"/>
                <propermotioninfo haspm="0"/>
                <elementmatrices>
                    <elementmatrix referencename="Priacodon_LACM_120451_LOWER_Reduced_m2-4">
                        <column c="0" x="0.964548193371432272" y="0.0382851554767550326" z="0.261114926675970083" h="-1.41854048181724308e-17"/>
                        <column c="1" x="0.193776822692268924" y="-0.774427803033976625" z="-0.602255907917922384" h="3.36696393845158663e-17"/>
                        <column c="2" x="0.179157199503863884" y="0.631502839320280285" z="-0.754391721984168484" h="4.17909952460738224e-17"/>
                        <column c="3" x="21.4151513929380002" y="-17.6281079216733012" z="-11.5080196495150222" h="0.999999999999999334"/>
                    </elementmatrix>
                    <elementmatrix referencename="Priacodon_LACM_120451_Upper_Reduced_M2_M3">
                        <column c="0" x="0.988708019256591686" y="0.132973745465278625" z="0.0690969005227088928" h="0"/>
                        <column c="1" x="-0.134877979755401611" y="0.990580081939697155" z="0.0236450321972370113" h="0"/>
                        <column c="2" x="-0.0653018429875373702" y="-0.0326976850628852844" z="0.9973297119140625" h="0"/>
                        <column c="3" x="-0.439637064933776855" y="-6.72801399230957031" z="-18.5815849304199219" h="1"/>
                    </elementmatrix>
                </elementmatrices>
            </timestep>
            <timestep t="217">
                <triangle x1="27.6464977264404297" y1="6.3018345832824707" z1="-44.1784820556640625" x2="18.2853221893310547" y2="1.20086193084716797" z2="-47.5710563659667969" x3="19.5077304840087891" y3="-47.3234062194824219" z3="19.2529354095458984"/>
                <propermotioninfo haspm="0"/>
                <elementmatrices>
                    <elementmatrix referencename="Priacodon_LACM_120451_LOWER_Reduced_m2-4">
                        <column c="0" x="0.964548193371432272" y="0.0382851554767550326" z="0.261114926675970083" h="-1.41854048181724308e-17"/>
                        <column c="1" x="0.193776822692268924" y="-0.774427803033976625" z="-0.602255907917922384" h="3.36696393845158725e-17"/>
                        <column c="2" x="0.179157199503863884" y="0.631502839320280285" z="-0.754391721984168484" h="4.17909952460738163e-17"/>
                        <column c="3" x="21.3990867774922435" y="-17.5333319588955376" z="-11.4406842429072473" h="0.999999999999999223"/>
                    </elementmatrix>
                    <elementmatrix referencename="Priacodon_LACM_120451_Upper_Reduced_M2_M3">
                        <column c="0" x="0.988708019256591686" y="0.132973745465278625" z="0.0690969005227088928" h="0"/>
                        <column c="1" x="-0.134877979755401611" y="0.990580081939697155" z="0.0236450321972370113" h="0"/>
                        <column c="2" x="-0.0653018429875373702" y="-0.0326976850628852844" z="0.9973297119140625" h="0"/>
                        <column c="3" x="-0.439637064933776855" y="-6.72801399230957031" z="-18.5815849304199219" h="1"/>
                    </elementmatrix>
                </elementmatrices>
            </timestep>
            <timestep t="218">
                <triangle x1="27.6330337524414062" y1="6.37588787078857422" z1="-44.1278915405273438" x2="18.2718582153320312" y2="1.27491509914398193" z2="-47.5204620361328125" x3="19.4942665100097656" y3="-47.2493553161621094" z3="19.3035259246826172"/>
                <propermotioninfo haspm="0"/>
                <elementmatrices>
                    <elementmatrix referencename="Priacodon_LACM_120451_LOWER_Reduced_m2-4">
                        <column c="0" x="0.964548193371432272" y="0.0382851554767550326" z="0.261114926675970083" h="-1.50913292046379688e-17"/>
                        <column c="1" x="0.193776822692268924" y="-0.774427803033976625" z="-0.602255907917922384" h="3.57591343085377687e-17"/>
                        <column c="2" x="0.179157199503863884" y="0.631502839320280285" z="-0.754391721984168484" h="4.44083173064908341e-17"/>
                        <column c="3" x="21.385622695385905" y="-17.459278729764069" z="-11.390093333154093" h="0.999999999999999334"/>
                    </elementmatrix>
                    <elementmatrix referencename="Priacodon_LACM_120451_Upper_Reduced_M2_M3">
                        <column c="0" x="0.988708019256591686" y="0.132973745465278625" z="0.0690969005227088928" h="0"/>
                        <column c="1" x="-0.134877979755401611" y="0.990580081939697155" z="0.0236450321972370113" h="0"/>
                        <column c="2" x="-0.0653018429875373702" y="-0.0326976850628852844" z="0.9973297119140625" h="0"/>
                        <column c="3" x="-0.439637064933776855" y="-6.72801399230957031" z="-18.5815849304199219" h="1"/>
                    </elementmatrix>
                </elementmatrices>
            </timestep>
            <timestep t="219">
                <triangle x1="27.6198196411132812" y1="6.48142099380493164" z1="-44.0494728088378906" x2="18.2586441040039062" y2="1.38044857978820801" z2="-47.442047119140625" x3="19.4810523986816406" y3="-47.1438217163085938" z3="19.3819427490234375"/>
                <propermotioninfo haspm="0"/>
                <elementmatrices>
                    <elementmatrix referencename="Priacodon_LACM_120451_LOWER_Reduced_m2-4">
                        <column c="0" x="0.964548193371432272" y="0.0382851554767550326" z="0.261114926675970083" h="-1.50913292046379688e-17"/>
                        <column c="1" x="0.193776822692268924" y="-0.774427803033976625" z="-0.602255907917922384" h="3.57591343085377687e-17"/>
                        <column c="2" x="0.179157199503863884" y="0.631502839320280285" z="-0.754391721984168484" h="4.44083173064908341e-17"/>
                        <column c="3" x="21.3724089413410283" y="-17.3537452575051354" z="-11.3116760139720913" h="0.999999999999999334"/>
                    </elementmatrix>
                    <elementmatrix referencename="Priacodon_LACM_120451_Upper_Reduced_M2_M3">
                        <column c="0" x="0.988708019256591686" y="0.132973745465278625" z="0.0690969005227088928" h="0"/>
                        <column c="1" x="-0.134877979755401611" y="0.990580081939697155" z="0.0236450321972370113" h="0"/>
                        <column c="2" x="-0.0653018429875373702" y="-0.0326976850628852844" z="0.9973297119140625" h="0"/>
                        <column c="3" x="-0.439637064933776855" y="-6.72801399230957031" z="-18.5815849304199219" h="1"/>
                    </elementmatrix>
                </elementmatrices>
            </timestep>
            <timestep t="220">
                <triangle x1="27.6069240570068359" y1="6.56115961074829102" z1="-43.9947471618652344" x2="18.2457485198974609" y2="1.46018707752227783" z2="-47.3873176574707031" x3="19.4681568145751953" y3="-47.0640830993652344" z3="19.4366722106933594"/>
                <propermotioninfo haspm="0"/>
                <elementmatrices>
                    <elementmatrix referencename="Priacodon_LACM_120451_LOWER_Reduced_m2-4">
                        <column c="0" x="0.964548193371432272" y="0.0382851554767550326" z="0.261114926675970083" h="-1.50913292046379688e-17"/>
                        <column c="1" x="0.193776822692268924" y="-0.774427803033976625" z="-0.602255907917922384" h="3.57591343085377625e-17"/>
                        <column c="2" x="0.179157199503863884" y="0.631502839320280285" z="-0.754391721984168484" h="4.44083173064908279e-17"/>
                        <column c="3" x="21.3595127376084122" y="-17.2740067451436836" z="-11.2569480225763261" h="0.999999999999999223"/>
                    </elementmatrix>
                    <elementmatrix referencename="Priacodon_LACM_120451_Upper_Reduced_M2_M3">
                        <column c="0" x="0.988708019256591686" y="0.132973745465278625" z="0.0690969005227088928" h="0"/>
                        <column c="1" x="-0.134877979755401611" y="0.990580081939697155" z="0.0236450321972370113" h="0"/>
                        <column c="2" x="-0.0653018429875373702" y="-0.0326976850628852844" z="0.9973297119140625" h="0"/>
                        <column c="3" x="-0.439637064933776855" y="-6.72801399230957031" z="-18.5815849304199219" h="1"/>
                    </elementmatrix>
                </elementmatrices>
            </timestep>
            <timestep t="221">
                <triangle x1="27.5957450866699219" y1="6.62763881683349609" z1="-43.9495658874511719" x2="18.2345695495605469" y2="1.52666640281677246" z2="-47.3421401977539062" x3="19.4569778442382812" y3="-46.9976043701171875" z3="19.4818496704101562"/>
                <propermotioninfo haspm="0"/>
                <elementmatrices>
                    <elementmatrix referencename="Priacodon_LACM_120451_LOWER_Reduced_m2-4">
                        <column c="0" x="0.964548193371432272" y="0.0382851554767550326" z="0.261114926675970083" h="-1.50913292046379688e-17"/>
                        <column c="1" x="0.193776822692268924" y="-0.774427803033976625" z="-0.602255907917922384" h="3.57591343085377625e-17"/>
                        <column c="2" x="0.179157199503863884" y="0.631502839320280285" z="-0.754391721984168484" h="4.44083173064908279e-17"/>
                        <column c="3" x="21.34833477478238" y="-17.2075274826131874" z="-11.2117695724411437" h="0.999999999999999223"/>
                    </elementmatrix>
                    <elementmatrix referencename="Priacodon_LACM_120451_Upper_Reduced_M2_M3">
                        <column c="0" x="0.988708019256591686" y="0.132973745465278625" z="0.0690969005227088928" h="0"/>
                        <column c="1" x="-0.134877979755401611" y="0.990580081939697155" z="0.0236450321972370113" h="0"/>
                        <column c="2" x="-0.0653018429875373702" y="-0.0326976850628852844" z="0.9973297119140625" h="0"/>
                        <column c="3" x="-0.439637064933776855" y="-6.72801399230957031" z="-18.5815849304199219" h="1"/>
                    </elementmatrix>
                </elementmatrices>
            </timestep>
            <timestep t="222">
                <triangle x1="27.5809326171875" y1="6.72341489791870117" z1="-43.882965087890625" x2="18.219757080078125" y2="1.62244236469268799" z2="-47.2755355834960938" x3="19.4421653747558594" y3="-46.9018287658691406" z3="19.5484523773193359"/>
                <propermotioninfo haspm="0"/>
                <elementmatrices>
                    <elementmatrix referencename="Priacodon_LACM_120451_LOWER_Reduced_m2-4">
                        <column c="0" x="0.964548193371432272" y="0.0382851554767550326" z="0.261114926675970083" h="-1.50913292046379688e-17"/>
                        <column c="1" x="0.193776822692268924" y="-0.774427803033976625" z="-0.602255907917922384" h="3.57591343085377625e-17"/>
                        <column c="2" x="0.179157199503863884" y="0.631502839320280285" z="-0.754391721984168484" h="4.44083173064908279e-17"/>
                        <column c="3" x="21.333522140746922" y="-17.1117515092895651" z="-11.1451671075683709" h="0.999999999999999223"/>
                    </elementmatrix>
                    <elementmatrix referencename="Priacodon_LACM_120451_Upper_Reduced_M2_M3">
                        <column c="0" x="0.988708019256591686" y="0.132973745465278625" z="0.0690969005227088928" h="0"/>
                        <column c="1" x="-0.134877979755401611" y="0.990580081939697155" z="0.0236450321972370113" h="0"/>
                        <column c="2" x="-0.0653018429875373702" y="-0.0326976850628852844" z="0.9973297119140625" h="0"/>
                        <column c="3" x="-0.439637064933776855" y="-6.72801399230957031" z="-18.5815849304199219" h="1"/>
                    </elementmatrix>
                </elementmatrices>
            </timestep>
            <timestep t="223">
                <triangle x1="27.5735683441162109" y1="6.80281209945678711" z1="-43.8398971557617188" x2="18.2123928070068359" y2="1.70183968544006348" z2="-47.2324714660644531" x3="19.4348011016845703" y3="-46.8224296569824219" z3="19.5915184020996094"/>
                <propermotioninfo haspm="0"/>
                <elementmatrices>
                    <elementmatrix referencename="Priacodon_LACM_120451_LOWER_Reduced_m2-4">
                        <column c="0" x="0.964548193371432272" y="0.0382851554767550326" z="0.261114926675970083" h="-1.50913292046379688e-17"/>
                        <column c="1" x="0.193776822692268924" y="-0.774427803033976625" z="-0.602255907917922384" h="3.57591343085377625e-17"/>
                        <column c="2" x="0.179157199503863884" y="0.631502839320280285" z="-0.754391721984168484" h="4.44083173064908279e-17"/>
                        <column c="3" x="21.3261574055118288" y="-17.0323541060618808" z="-11.1021004818059996" h="0.999999999999999223"/>
                    </elementmatrix>
                    <elementmatrix referencename="Priacodon_LACM_120451_Upper_Reduced_M2_M3">
                        <column c="0" x="0.988708019256591686" y="0.132973745465278625" z="0.0690969005227088928" h="0"/>
                        <column c="1" x="-0.134877979755401611" y="0.990580081939697155" z="0.0236450321972370113" h="0"/>
                        <column c="2" x="-0.0653018429875373702" y="-0.0326976850628852844" z="0.9973297119140625" h="0"/>
                        <column c="3" x="-0.439637064933776855" y="-6.72801399230957031" z="-18.5815849304199219" h="1"/>
                    </elementmatrix>
                </elementmatrices>
            </timestep>
            <timestep t="224">
                <triangle x1="27.5549354553222656" y1="6.91554498672485352" z1="-43.77227783203125" x2="18.1937599182128906" y2="1.81457269191741943" z2="-47.1648521423339844" x3="19.416168212890625" y3="-46.7096977233886719" z3="19.6591377258300781"/>
                <propermotioninfo haspm="0"/>
                <elementmatrices>
                    <elementmatrix referencename="Priacodon_LACM_120451_LOWER_Reduced_m2-4">
                        <column c="0" x="0.964548193371432272" y="0.0382851554767550256" z="0.261114926675970083" h="-1.59972535911035037e-17"/>
                        <column c="1" x="0.193776822692268896" y="-0.774427803033976625" z="-0.602255907917922384" h="3.78486292325596464e-17"/>
                        <column c="2" x="0.179157199503863857" y="0.631502839320280285" z="-0.754391721984168484" h="4.70256393669078335e-17"/>
                        <column c="3" x="21.3075255901386384" y="-16.9196211901631841" z="-11.0344818411120418" h="0.999999999999999223"/>
                    </elementmatrix>
                    <elementmatrix referencename="Priacodon_LACM_120451_Upper_Reduced_M2_M3">
                        <column c="0" x="0.988708019256591686" y="0.132973745465278625" z="0.0690969005227088928" h="0"/>
                        <column c="1" x="-0.134877979755401611" y="0.990580081939697155" z="0.0236450321972370113" h="0"/>
                        <column c="2" x="-0.0653018429875373702" y="-0.0326976850628852844" z="0.9973297119140625" h="0"/>
                        <column c="3" x="-0.439637064933776855" y="-6.72801399230957031" z="-18.5815849304199219" h="1"/>
                    </elementmatrix>
                </elementmatrices>
            </timestep>
            <timestep t="225">
                <triangle x1="27.5355949401855469" y1="7.00203704833984375" z1="-43.7261428833007812" x2="18.1744194030761719" y2="1.90106463432312012" z2="-47.1187171936035156" x3="19.3968276977539062" y3="-46.6232032775878906" z3="19.7052726745605469"/>
                <propermotioninfo haspm="0"/>
                <elementmatrices>
                    <elementmatrix referencename="Priacodon_LACM_120451_LOWER_Reduced_m2-4">
                        <column c="0" x="0.964548193371432272" y="0.0382851554767550256" z="0.261114926675970083" h="-1.59972535911034975e-17"/>
                        <column c="1" x="0.193776822692268896" y="-0.774427803033976625" z="-0.602255907917922384" h="3.78486292325596403e-17"/>
                        <column c="2" x="0.179157199503863857" y="0.631502839320280285" z="-0.754391721984168484" h="4.70256393669078211e-17"/>
                        <column c="3" x="21.2881851366776118" y="-16.8331291853624414" z="-10.9883463753452961" h="0.999999999999999112"/>
                    </elementmatrix>
                    <elementmatrix referencename="Priacodon_LACM_120451_Upper_Reduced_M2_M3">
                        <column c="0" x="0.988708019256591686" y="0.132973745465278625" z="0.0690969005227088928" h="0"/>
                        <column c="1" x="-0.134877979755401611" y="0.990580081939697155" z="0.0236450321972370113" h="0"/>
                        <column c="2" x="-0.0653018429875373702" y="-0.0326976850628852844" z="0.9973297119140625" h="0"/>
                        <column c="3" x="-0.439637064933776855" y="-6.72801399230957031" z="-18.5815849304199219" h="1"/>
                    </elementmatrix>
                </elementmatrices>
            </timestep>
            <timestep t="226">
                <triangle x1="27.5852603912353516" y1="7.06243419647216797" z1="-43.7118759155273438" x2="18.2240848541259766" y2="1.96146154403686523" z2="-47.1044464111328125" x3="19.4464931488037109" y3="-46.5628089904785156" z3="19.71954345703125"/>
                <propermotioninfo haspm="0"/>
                <elementmatrices>
                    <elementmatrix referencename="Priacodon_LACM_120451_LOWER_Reduced_m2-4">
                        <column c="0" x="0.964548193371432272" y="0.0382851554767550256" z="0.261114926675970083" h="-1.59972535911034975e-17"/>
                        <column c="1" x="0.193776822692268896" y="-0.774427803033976625" z="-0.602255907917922384" h="3.78486292325596403e-17"/>
                        <column c="2" x="0.179157199503863857" y="0.631502839320280285" z="-0.754391721984168484" h="4.70256393669078211e-17"/>
                        <column c="3" x="21.3378500883944042" y="-16.7727322679369841" z="-10.974076843632945" h="0.999999999999999112"/>
                    </elementmatrix>
                    <elementmatrix referencename="Priacodon_LACM_120451_Upper_Reduced_M2_M3">
                        <column c="0" x="0.988708019256591686" y="0.132973745465278625" z="0.0690969005227088928" h="0"/>
                        <column c="1" x="-0.134877979755401611" y="0.990580081939697155" z="0.0236450321972370113" h="0"/>
                        <column c="2" x="-0.0653018429875373702" y="-0.0326976850628852844" z="0.9973297119140625" h="0"/>
                        <column c="3" x="-0.439637064933776855" y="-6.72801399230957031" z="-18.5815849304199219" h="1"/>
                    </elementmatrix>
                </elementmatrices>
            </timestep>
            <timestep t="227">
                <triangle x1="27.6526737213134766" y1="7.15019607543945312" z1="-43.6341171264648438" x2="18.2880954742431641" y2="2.05283784866333008" z2="-47.0227317810058594" x3="19.5466537475585938" y3="-46.5046768188476562" z3="19.7764339447021484"/>
                <propermotioninfo haspm="0"/>
                <elementmatrices>
                    <elementmatrix referencename="Priacodon_LACM_120451_LOWER_Reduced_m2-4">
                        <column c="0" x="0.964736465371059393" y="0.0379564704587856475" z="0.260466570086520743" h="-1.59972535911034975e-17"/>
                        <column c="1" x="0.193199627264658141" y="-0.774170430261892695" z="-0.602772018826103761" h="3.78486292325596403e-17"/>
                        <column c="2" x="0.178766419865447002" y="0.631838161668048737" z="-0.754203628332768883" h="4.70256393669078211e-17"/>
                        <column c="3" x="21.4229613220612798" y="-16.6998390407510193" z="-10.9037762705145909" h="0.999999999999999112"/>
                    </elementmatrix>
                    <elementmatrix referencename="Priacodon_LACM_120451_Upper_Reduced_M2_M3">
                        <column c="0" x="0.988708019256591686" y="0.132973745465278625" z="0.0690969005227088928" h="0"/>
                        <column c="1" x="-0.134877979755401611" y="0.990580081939697155" z="0.0236450321972370113" h="0"/>
                        <column c="2" x="-0.0653018429875373702" y="-0.0326976850628852844" z="0.9973297119140625" h="0"/>
                        <column c="3" x="-0.439637064933776855" y="-6.72801399230957031" z="-18.5815849304199219" h="1"/>
                    </elementmatrix>
                </elementmatrices>
            </timestep>
            <timestep t="228">
                <triangle x1="27.7200851440429688" y1="7.23795843124389648" z1="-43.5563621520996094" x2="18.3521080017089844" y2="2.14421343803405762" z2="-46.9410133361816406" x3="19.64678955078125" y3="-46.4465370178222656" z3="19.8332862854003906"/>
                <propermotioninfo haspm="0"/>
                <elementmatrices>
                    <elementmatrix referencename="Priacodon_LACM_120451_LOWER_Reduced_m2-4">
                        <column c="0" x="0.964924220752869211" y="0.0376280666538536673" z="0.259817921251270789" h="-1.59972535911034975e-17"/>
                        <column c="1" x="0.192622128440803508" y="-0.773912683146550928" z="-0.603287603259526906" h="3.78486292325596403e-17"/>
                        <column c="2" x="0.178375839965343563" y="0.632173472012689253" z="-0.754015098921740012" h="4.70256393669078211e-17"/>
                        <column c="3" x="21.508062566015937" y="-16.6269451691116963" z="-10.8334973442159388" h="0.999999999999999112"/>
                    </elementmatrix>
                    <elementmatrix referencename="Priacodon_LACM_120451_Upper_Reduced_M2_M3">
                        <column c="0" x="0.988708019256591686" y="0.132973745465278625" z="0.0690969005227088928" h="0"/>
                        <column c="1" x="-0.134877979755401611" y="0.990580081939697155" z="0.0236450321972370113" h="0"/>
                        <column c="2" x="-0.0653018429875373702" y="-0.0326976850628852844" z="0.9973297119140625" h="0"/>
                        <column c="3" x="-0.439637064933776855" y="-6.72801399230957031" z="-18.5815849304199219" h="1"/>
                    </elementmatrix>
                </elementmatrices>
            </timestep>
            <timestep t="229">
                <triangle x1="27.7874946594238281" y1="7.32572126388549805" z1="-43.478607177734375" x2="18.4161224365234375" y2="2.23558855056762695" z2="-46.8592948913574219" x3="19.7469062805175781" y3="-46.388397216796875" z3="19.8901004791259766"/>
                <propermotioninfo haspm="0"/>
                <elementmatrices>
                    <elementmatrix referencename="Priacodon_LACM_120451_LOWER_Reduced_m2-4">
                        <column c="0" x="0.96511145937321563" y="0.0372999443132112016" z="0.259168980666482418" h="-1.59972535911034975e-17"/>
                        <column c="1" x="0.19204432666253235" y="-0.773654561885146363" z="-0.603802660823733572" h="3.78486292325596403e-17"/>
                        <column c="2" x="0.177985460102374649" y="0.632508770097666484" z="-0.753826133895320383" h="4.70256393669078211e-17"/>
                        <column c="3" x="21.5931538054241159" y="-16.5540506402613623" z="-10.7632400575013172" h="0.999999999999999112"/>
                    </elementmatrix>
                    <elementmatrix referencename="Priacodon_LACM_120451_Upper_Reduced_M2_M3">
                        <column c="0" x="0.988708019256591686" y="0.132973745465278625" z="0.0690969005227088928" h="0"/>
                        <column c="1" x="-0.134877979755401611" y="0.990580081939697155" z="0.0236450321972370113" h="0"/>
                        <column c="2" x="-0.0653018429875373702" y="-0.0326976850628852844" z="0.9973297119140625" h="0"/>
                        <column c="3" x="-0.439637064933776855" y="-6.72801399230957031" z="-18.5815849304199219" h="1"/>
                    </elementmatrix>
                </elementmatrices>
            </timestep>
            <timestep t="230">
                <triangle x1="27.8549022674560547" y1="7.41348505020141602" z1="-43.4008560180664062" x2="18.4801387786865234" y2="2.32696294784545898" z2="-46.7775726318359375" x3="19.8469982147216797" y3="-46.3302497863769531" z3="19.9468746185302734"/>
                <propermotioninfo haspm="0"/>
                <elementmatrices>
                    <elementmatrix referencename="Priacodon_LACM_120451_LOWER_Reduced_m2-4">
                        <column c="0" x="0.965298181088848017" y="0.0369721036878949971" z="0.258519748828640927" h="-1.59972535911034975e-17"/>
                        <column c="1" x="0.191466222371903805" y="-0.773396066675159699" z="-0.604317191124667752" h="3.78486292325596403e-17"/>
                        <column c="2" x="0.177595280575208625" y="0.632844055666453187" z="-0.753636733398080905" h="4.70256393669078211e-17"/>
                        <column c="3" x="21.6782350254592266" y="-16.4811554414428514" z="-10.6930044031185041" h="0.999999999999999112"/>
                    </elementmatrix>
                    <elementmatrix referencename="Priacodon_LACM_120451_Upper_Reduced_M2_M3">
                        <column c="0" x="0.988708019256591686" y="0.132973745465278625" z="0.0690969005227088928" h="0"/>
                        <column c="1" x="-0.134877979755401611" y="0.990580081939697155" z="0.0236450321972370113" h="0"/>
                        <column c="2" x="-0.0653018429875373702" y="-0.0326976850628852844" z="0.9973297119140625" h="0"/>
                        <column c="3" x="-0.439637064933776855" y="-6.72801399230957031" z="-18.5815849304199219" h="1"/>
                    </elementmatrix>
                </elementmatrices>
            </timestep>
            <timestep t="231">
                <triangle x1="27.9223079681396484" y1="7.50124931335449219" z1="-43.3231086730957031" x2="18.5441570281982422" y2="2.41833662986755371" z2="-46.6958503723144531" x3="19.9470672607421875" y3="-46.2721023559570312" z3="20.0036087036132812"/>
                <propermotioninfo haspm="0"/>
                <elementmatrices>
                    <elementmatrix referencename="Priacodon_LACM_120451_LOWER_Reduced_m2-4">
                        <column c="0" x="0.965484385756910646" y="0.0366445450287262997" z="0.257870226234454547" h="-1.59972535911034975e-17"/>
                        <column c="1" x="0.190887816011208439" y="-0.773137197714358404" z="-0.604831193768677888" h="3.78486292325596403e-17"/>
                        <column c="2" x="0.177205301682360178" y="0.633179328462532443" z="-0.753446897574926666" h="4.70256393669078211e-17"/>
                        <column c="3" x="21.7633062113023605" y="-16.4082595598994878" z="-10.6227903737987415" h="0.999999999999999112"/>
                    </elementmatrix>
                    <elementmatrix referencename="Priacodon_LACM_120451_Upper_Reduced_M2_M3">
                        <column c="0" x="0.988708019256591686" y="0.132973745465278625" z="0.0690969005227088928" h="0"/>
                        <column c="1" x="-0.134877979755401611" y="0.990580081939697155" z="0.0236450321972370113" h="0"/>
                        <column c="2" x="-0.0653018429875373702" y="-0.0326976850628852844" z="0.9973297119140625" h="0"/>
                        <column c="3" x="-0.439637064933776855" y="-6.72801399230957031" z="-18.5815849304199219" h="1"/>
                    </elementmatrix>
[truncated: 85,762 more chars]
