# Supplementary material for: Molar occlusion and jaw roll in early crown mammals
Source: Sci Rep. 2020 Dec 24;10:22378. doi: 10.1038/s41598-020-79159-4 (PMC7759581; doi:10.1038/s41598-020-79159-4)
Supplement: Supplementary file 14 — Supplementary Information 14. [file 41598_2020_79159_MOESM14_ESM.ofaproject › scenetree.xml]

<?xml version="1.0" encoding="UTF-8"?>
<!DOCTYPE ofaproject>
<project version="0.2">
    <sceneelements count="17">
        <element id="0" type="Coordinatesystem" name="Coordinatesystem"/>
        <element id="1" type="SceneVCGModel" name="Priacodon_LACM_120451_LOWER_Reduced_m2-4">
            <name>Priacodon_LACM_120451_LOWER_Reduced_m2-4</name>
            <opacity>1</opacity>
            <visible>1</visible>
            <boundingboxshown>0</boundingboxshown>
            <transform>
                <entry col="0" row="0">0.9730809926986659</entry>
                <entry col="1" row="0">0.1549606770277021</entry>
                <entry col="2" row="0">0.1705888211727132</entry>
                <entry col="3" row="0">24.27925739994831</entry>
                <entry col="0" row="1">0.008830667473378968</entry>
                <entry col="1" row="1">-0.7647261023521408</entry>
                <entry col="2" row="1">0.6442949771881108</entry>
                <entry col="3" row="1">-29.36023883077634</entry>
                <entry col="0" row="2">0.2302941083908088</entry>
                <entry col="1" row="2">-0.6254448294639586</entry>
                <entry col="2" row="2">-0.74550884962082</entry>
                <entry col="3" row="2">-28.4877776648867</entry>
                <entry col="0" row="3">0</entry>
                <entry col="1" row="3">0</entry>
                <entry col="2" row="3">0</entry>
                <entry col="3" row="3">1</entry>
            </transform>
            <origin>
                <entry col="0" row="0">1</entry>
                <entry col="1" row="0">0</entry>
                <entry col="2" row="0">0</entry>
                <entry col="3" row="0">0</entry>
                <entry col="0" row="1">0</entry>
                <entry col="1" row="1">1</entry>
                <entry col="2" row="1">0</entry>
                <entry col="3" row="1">0</entry>
                <entry col="0" row="2">0</entry>
                <entry col="1" row="2">0</entry>
                <entry col="2" row="2">1</entry>
                <entry col="3" row="2">0</entry>
                <entry col="0" row="3">0</entry>
                <entry col="1" row="3">0</entry>
                <entry col="2" row="3">0</entry>
                <entry col="3" row="3">1</entry>
            </origin>
            <drawmode>6</drawmode>
            <wireframe>0</wireframe>
            <modelColor r="255" g="255" b="255"/>
            <clippingColor r="0" g="204" b="0"/>
            <ambientColor r="58" g="58" b="58"/>
            <diffuseColor r="140" g="140" b="140"/>
            <specularColor r="148" g="148" b="148"/>
            <shininess>128</shininess>
            <advancedColoring>1</advancedColoring>
            <preSetCenter x="9.4614" y="3.49885" z="8.16672"/>
            <filename>models/fa887866125c2d181e01a13e5bf6e100.ofamodel</filename>
        </element>
        <element id="2" type="SceneVCGModel" name="Priacodon_LACM_120451_Upper_Reduced_M2_M3">
            <name>Priacodon_LACM_120451_Upper_Reduced_M2_M3</name>
            <opacity>1</opacity>
            <visible>1</visible>
            <boundingboxshown>0</boundingboxshown>
            <transform>
                <entry col="0" row="0">0.9887080192565915</entry>
                <entry col="1" row="0">-0.1348779797554016</entry>
                <entry col="2" row="0">-0.06530184298753737</entry>
                <entry col="3" row="0">-0.4396370649337769</entry>
                <entry col="0" row="1">0.1329737454652786</entry>
                <entry col="1" row="1">0.9905800819396972</entry>
                <entry col="2" row="1">-0.03269768506288528</entry>
                <entry col="3" row="1">-6.72801399230957</entry>
                <entry col="0" row="2">0.06909690052270889</entry>
                <entry col="1" row="2">0.02364503219723701</entry>
                <entry col="2" row="2">0.9973297119140625</entry>
                <entry col="3" row="2">-18.58158493041992</entry>
                <entry col="0" row="3">0</entry>
                <entry col="1" row="3">0</entry>
                <entry col="2" row="3">0</entry>
                <entry col="3" row="3">1</entry>
            </transform>
            <origin>
                <entry col="0" row="0">1</entry>
                <entry col="1" row="0">0</entry>
                <entry col="2" row="0">0</entry>
                <entry col="3" row="0">0</entry>
                <entry col="0" row="1">0</entry>
                <entry col="1" row="1">1</entry>
                <entry col="2" row="1">0</entry>
                <entry col="3" row="1">0</entry>
                <entry col="0" row="2">0</entry>
                <entry col="1" row="2">0</entry>
                <entry col="2" row="2">1</entry>
                <entry col="3" row="2">0</entry>
                <entry col="0" row="3">0</entry>
                <entry col="1" row="3">0</entry>
                <entry col="2" row="3">0</entry>
                <entry col="3" row="3">1</entry>
            </origin>
            <drawmode>6</drawmode>
            <wireframe>0</wireframe>
            <modelColor r="255" g="255" b="255"/>
            <clippingColor r="0" g="204" b="0"/>
            <ambientColor r="58" g="58" b="58"/>
            <diffuseColor r="140" g="140" b="140"/>
            <specularColor r="148" g="148" b="148"/>
            <shininess>128</shininess>
            <advancedColoring>1</advancedColoring>
            <preSetCenter x="4.90425" y="5.28583" z="4.19536"/>
            <filename>models/4d7cfc871c73c6f2873a4f774ec9293a.ofamodel</filename>
        </element>
        <element id="3" type="ScenePath" name="ScenePath">
            <visible>1</visible>
        </element>
        <element id="4" type="ScenePathPoint" name="ScenePathPoint_4">
            <name>ScenePathPoint_4</name>
            <opacity>1</opacity>
            <visible>1</visible>
            <boundingboxshown>0</boundingboxshown>
            <transform>
                <entry col="0" row="0">1.000000000000003</entry>
                <entry col="1" row="0">6.043397548747735e-16</entry>
                <entry col="2" row="0">0</entry>
                <entry col="3" row="0">24.27931173069177</entry>
                <entry col="0" row="1">-2.009360577026465e-15</entry>
                <entry col="1" row="1">1</entry>
                <entry col="2" row="1">0</entry>
                <entry col="3" row="1">-29.3601821514498</entry>
                <entry col="0" row="2">-4.828536963689642e-17</entry>
                <entry col="1" row="2">1.047486091799536e-15</entry>
                <entry col="2" row="2">1</entry>
                <entry col="3" row="2">-28.48772112665715</entry>
                <entry col="0" row="3">6.938893903907239e-18</entry>
                <entry col="1" row="3">-6.938893903907225e-18</entry>
                <entry col="2" row="3">0</entry>
                <entry col="3" row="3">1</entry>
            </transform>
            <origin>
                <entry col="0" row="0">1</entry>
                <entry col="1" row="0">0</entry>
                <entry col="2" row="0">0</entry>
                <entry col="3" row="0">0</entry>
                <entry col="0" row="1">0</entry>
                <entry col="1" row="1">1</entry>
                <entry col="2" row="1">0</entry>
                <entry col="3" row="1">0</entry>
                <entry col="0" row="2">0</entry>
                <entry col="1" row="2">0</entry>
                <entry col="2" row="2">1</entry>
                <entry col="3" row="2">0</entry>
                <entry col="0" row="3">0</entry>
                <entry col="1" row="3">0</entry>
                <entry col="2" row="3">0</entry>
                <entry col="3" row="3">1</entry>
            </origin>
        </element>
        <element id="5" type="ScenePathPoint" name="ScenePathPoint_1">
            <name>ScenePathPoint_1</name>
            <opacity>1</opacity>
            <visible>1</visible>
            <boundingboxshown>0</boundingboxshown>
            <transform>
                <entry col="0" row="0">1.000000000000003</entry>
                <entry col="1" row="0">6.043397548747735e-16</entry>
                <entry col="2" row="0">0</entry>
                <entry col="3" row="0">23.21241147739589</entry>
                <entry col="0" row="1">-2.009360577026465e-15</entry>
                <entry col="1" row="1">1</entry>
                <entry col="2" row="1">0</entry>
                <entry col="3" row="1">-12.46078334773885</entry>
                <entry col="0" row="2">-4.828536963689642e-17</entry>
                <entry col="1" row="2">1.047486091799536e-15</entry>
                <entry col="2" row="2">1</entry>
                <entry col="3" row="2">-21.23332182703553</entry>
                <entry col="0" row="3">6.938893903907239e-18</entry>
                <entry col="1" row="3">-6.938893903907225e-18</entry>
                <entry col="2" row="3">0</entry>
                <entry col="3" row="3">1</entry>
            </transform>
            <origin>
                <entry col="0" row="0">1</entry>
                <entry col="1" row="0">0</entry>
                <entry col="2" row="0">0</entry>
                <entry col="3" row="0">0</entry>
                <entry col="0" row="1">0</entry>
                <entry col="1" row="1">1</entry>
                <entry col="2" row="1">0</entry>
                <entry col="3" row="1">0</entry>
                <entry col="0" row="2">0</entry>
                <entry col="1" row="2">0</entry>
                <entry col="2" row="2">1</entry>
                <entry col="3" row="2">0</entry>
                <entry col="0" row="3">0</entry>
                <entry col="1" row="3">0</entry>
                <entry col="2" row="3">0</entry>
                <entry col="3" row="3">1</entry>
            </origin>
        </element>
        <element id="6" type="ScenePathPoint" name="ScenePathPoint_2">
            <name>ScenePathPoint_2</name>
            <opacity>1</opacity>
            <visible>1</visible>
            <boundingboxshown>0</boundingboxshown>
            <transform>
                <entry col="0" row="0">1.000000000000003</entry>
                <entry col="1" row="0">6.043397548747735e-16</entry>
                <entry col="2" row="0">0</entry>
                <entry col="3" row="0">22.04311139805018</entry>
                <entry col="0" row="1">-2.009360577026465e-15</entry>
                <entry col="1" row="1">1</entry>
                <entry col="2" row="1">0</entry>
                <entry col="3" row="1">-11.24208293880331</entry>
                <entry col="0" row="2">-4.828536963689642e-17</entry>
                <entry col="1" row="2">1.047486091799536e-15</entry>
                <entry col="2" row="2">1</entry>
                <entry col="3" row="2">-21.00342146692811</entry>
                <entry col="0" row="3">6.938893903907239e-18</entry>
                <entry col="1" row="3">-6.938893903907225e-18</entry>
                <entry col="2" row="3">0</entry>
                <entry col="3" row="3">1</entry>
            </transform>
            <origin>
                <entry col="0" row="0">1</entry>
                <entry col="1" row="0">0</entry>
                <entry col="2" row="0">0</entry>
                <entry col="3" row="0">0</entry>
                <entry col="0" row="1">0</entry>
                <entry col="1" row="1">1</entry>
                <entry col="2" row="1">0</entry>
                <entry col="3" row="1">0</entry>
                <entry col="0" row="2">0</entry>
                <entry col="1" row="2">0</entry>
                <entry col="2" row="2">1</entry>
                <entry col="3" row="2">0</entry>
                <entry col="0" row="3">0</entry>
                <entry col="1" row="3">0</entry>
                <entry col="2" row="3">0</entry>
                <entry col="3" row="3">1</entry>
            </origin>
        </element>
        <element id="7" type="ScenePathPoint" name="ScenePathPoint_3">
            <name>ScenePathPoint_3</name>
            <opacity>1</opacity>
            <visible>1</visible>
            <boundingboxshown>0</boundingboxshown>
            <transform>
                <entry col="0" row="0">1.000000000000003</entry>
                <entry col="1" row="0">6.043397548747735e-16</entry>
                <entry col="2" row="0">0</entry>
                <entry col="3" row="0">27.48381192905608</entry>
                <entry col="0" row="1">-2.009360577026465e-15</entry>
                <entry col="1" row="1">1</entry>
                <entry col="2" row="1">0</entry>
                <entry col="3" row="1">-6.704283103598236</entry>
                <entry col="0" row="2">-4.828536963689642e-17</entry>
                <entry col="1" row="2">1.047486091799536e-15</entry>
                <entry col="2" row="2">1</entry>
                <entry col="3" row="2">-16.04343191919861</entry>
                <entry col="0" row="3">6.938893903907239e-18</entry>
                <entry col="1" row="3">-6.938893903907225e-18</entry>
                <entry col="2" row="3">0</entry>
                <entry col="3" row="3">1</entry>
            </transform>
            <origin>
                <entry col="0" row="0">1</entry>
                <entry col="1" row="0">0</entry>
                <entry col="2" row="0">0</entry>
                <entry col="3" row="0">0</entry>
                <entry col="0" row="1">0</entry>
                <entry col="1" row="1">1</entry>
                <entry col="2" row="1">0</entry>
                <entry col="3" row="1">0</entry>
                <entry col="0" row="2">0</entry>
                <entry col="1" row="2">0</entry>
                <entry col="2" row="2">1</entry>
                <entry col="3" row="2">0</entry>
                <entry col="0" row="3">0</entry>
                <entry col="1" row="3">0</entry>
                <entry col="2" row="3">0</entry>
                <entry col="3" row="3">1</entry>
            </origin>
        </element>
        <element id="8" type="SceneTrianglePath" name="SceneTrianglePath">
            <visible>1</visible>
            <scenetrianglepath radiusone="0" radiustwo="0" apexfrom="0" apexto="0"/>
            <radiusVisible>1</radiusVisible>
            <radiusColor r="255" g="255" b="255"/>
        </element>
        <element id="9" type="SceneTriangle" name="SceneTriangle">
            <name>SceneTriangle</name>
            <opacity>1</opacity>
            <visible>1</visible>
            <boundingboxshown>0</boundingboxshown>
            <transform>
                <entry col="0" row="0">0.4824228443164049</entry>
                <entry col="1" row="0">0.603296169788011</entry>
                <entry col="2" row="0">-0.6350605725446866</entry>
                <entry col="3" row="0">25.04205858183431</entry>
                <entry col="0" row="1">0.6032961697880108</entry>
                <entry col="1" row="1">0.296788383173186</entry>
                <entry col="2" row="1">0.740236710203271</entry>
                <entry col="3" row="1">-7.596098216484521</entry>
                <entry col="0" row="2">0.6350605725446866</entry>
                <entry col="1" row="2">-0.740236710203271</entry>
                <entry col="2" row="2">-0.2207887725104092</entry>
                <entry col="3" row="2">-62.97518866677133</entry>
                <entry col="0" row="3">0</entry>
                <entry col="1" row="3">0</entry>
                <entry col="2" row="3">0</entry>
                <entry col="3" row="3">1</entry>
            </transform>
            <origin>
                <entry col="0" row="0">1</entry>
                <entry col="1" row="0">0</entry>
                <entry col="2" row="0">0</entry>
                <entry col="3" row="0">2.949898497745558</entry>
                <entry col="0" row="1">0</entry>
                <entry col="1" row="1">1</entry>
                <entry col="2" row="1">0</entry>
                <entry col="3" row="1">-21.81304922184046</entry>
                <entry col="0" row="2">0</entry>
                <entry col="1" row="2">0</entry>
                <entry col="2" row="2">1</entry>
                <entry col="3" row="2">-16.77296394521847</entry>
                <entry col="0" row="3">0</entry>
                <entry col="1" row="3">0</entry>
                <entry col="2" row="3">0</entry>
                <entry col="3" row="3">1</entry>
            </origin>
            <points>
                <point idx="0" x="2.34382" y="24.073" z="15.2009" h="1"/>
                <point idx="1" x="-8.24361" y="19.5531" z="18.345" h="1"/>
                <point idx="2" x="5.8998" y="-43.6261" z="-33.5459" h="1"/>
            </points>
            <boundingspherediameter>59.6449</boundingspherediameter>
            <elementmatrices>
                <elementmatrix referencename="Priacodon_LACM_120451_Upper_Reduced_M2_M3">
                    <column c="0" x="0.988708019256591575" y="0.132973745465278625" z="0.0690969005227088928" h="0"/>
                    <column c="1" x="-0.134877979755401611" y="0.990580081939697155" z="0.0236450321972370078" h="0"/>
                    <column c="2" x="-0.0653018429875373702" y="-0.0326976850628852844" z="0.9973297119140625" h="0"/>
                    <column c="3" x="-0.439637064933776855" y="-6.72801399230957031" z="-18.5815849304199219" h="1"/>
                </elementmatrix>
                <elementmatrix referencename="Priacodon_LACM_120451_LOWER_Reduced_m2-4">
                    <column c="0" x="0.973080992698665992" y="0.00883066747337896835" z="0.230294108390808772" h="0"/>
                    <column c="1" x="0.154960677027702082" y="-0.76472610235214078" z="-0.625444829463958629" h="0"/>
                    <column c="2" x="0.170588821172713179" y="0.644294977188110796" z="-0.74550884962081998" h="0"/>
                    <column c="3" x="24.2792573999483103" y="-29.3602388307763427" z="-28.4877776648867034" h="1"/>
                </elementmatrix>
            </elementmatrices>
        </element>
        <element id="10" type="SceneTriangle" name="SceneTriangle_1">
            <name>SceneTriangle_1</name>
            <opacity>1</opacity>
            <visible>1</visible>
            <boundingboxshown>0</boundingboxshown>
            <transform>
                <entry col="0" row="0">0.4436700558839958</entry>
                <entry col="1" row="0">0.6082474114656452</entry>
                <entry col="2" row="0">-0.6581732051346622</entry>
                <entry col="3" row="0">24.05553175775632</entry>
                <entry col="0" row="1">0.6082474114656452</entry>
                <entry col="1" row="1">0.3349901124906663</entry>
                <entry col="2" row="1">0.7195948241745715</entry>
                <entry col="3" row="1">9.103458335585472</entry>
                <entry col="0" row="2">0.6581732051346623</entry>
                <entry col="1" row="2">-0.7195948241745718</entry>
                <entry col="2" row="2">-0.2213398316253379</entry>
                <entry col="3" row="2">-55.9819381238044</entry>
                <entry col="0" row="3">0</entry>
                <entry col="1" row="3">0</entry>
                <entry col="2" row="3">0</entry>
                <entry col="3" row="3">1</entry>
            </transform>
            <origin>
                <entry col="0" row="0">1</entry>
                <entry col="1" row="0">0</entry>
                <entry col="2" row="0">0</entry>
                <entry col="3" row="0">3.356288065485069</entry>
                <entry col="0" row="1">0</entry>
                <entry col="1" row="1">1</entry>
                <entry col="2" row="1">0</entry>
                <entry col="3" row="1">-21.82606357213223</entry>
                <entry col="0" row="2">0</entry>
                <entry col="1" row="2">0</entry>
                <entry col="2" row="2">0.9999999999999999</entry>
                <entry col="3" row="2">-16.84382113960442</entry>
                <entry col="0" row="3">0</entry>
                <entry col="1" row="3">0</entry>
                <entry col="2" row="3">0</entry>
                <entry col="3" row="3">1</entry>
            </origin>
            <points>
                <point idx="0" x="1.62784" y="24.2889" z="15.4258" h="1"/>
                <point idx="1" x="-8.34042" y="19.3632" z="18.2618" h="1"/>
                <point idx="2" x="6.71258" y="-43.6521" z="-33.6876" h="1"/>
            </points>
            <boundingspherediameter>51.3783</boundingspherediameter>
            <elementmatrices>
                <elementmatrix referencename="Priacodon_LACM_120451_Upper_Reduced_M2_M3">
                    <column c="0" x="0.988708019256591575" y="0.132973745465278625" z="0.0690969005227088928" h="0"/>
                    <column c="1" x="-0.134877979755401611" y="0.990580081939697155" z="0.0236450321972370078" h="0"/>
                    <column c="2" x="-0.0653018429875373702" y="-0.0326976850628852844" z="0.9973297119140625" h="0"/>
                    <column c="3" x="-0.439637064933776855" y="-6.72801399230957031" z="-18.5815849304199219" h="1"/>
                </elementmatrix>
                <elementmatrix referencename="Priacodon_LACM_120451_LOWER_Reduced_m2-4">
                    <column c="0" x="0.973080992698665992" y="0.00883066747337896835" z="0.230294108390808772" h="0"/>
                    <column c="1" x="0.154960677027702082" y="-0.76472610235214078" z="-0.625444829463958629" h="0"/>
                    <column c="2" x="0.170588821172713179" y="0.644294977188110796" z="-0.74550884962081998" h="0"/>
                    <column c="3" x="23.4763810326854987" y="-13.0415137746267877" z="-21.5569638190738502" h="1"/>
                </elementmatrix>
            </elementmatrices>
        </element>
        <element id="11" type="SceneTriangle" name="SceneTriangle_2">
            <name>SceneTriangle_2</name>
            <opacity>1</opacity>
            <visible>1</visible>
            <boundingboxshown>0</boundingboxshown>
            <transform>
                <entry col="0" row="0">0.5648655976524537</entry>
                <entry col="1" row="0">0.5843911124180292</entry>
                <entry col="2" row="0">-0.5825923826446364</entry>
                <entry col="3" row="0">27.01793461501487</entry>
                <entry col="0" row="1">0.5843911124180293</entry>
                <entry col="1" row="1">0.2151552016325937</entry>
                <entry col="2" row="1">0.7824290810912234</entry>
                <entry col="3" row="1">14.00176950053022</entry>
                <entry col="0" row="2">0.5825923826446365</entry>
                <entry col="1" row="2">-0.7824290810912233</entry>
                <entry col="2" row="2">-0.2199792007149527</entry>
                <entry col="3" row="2">-52.00712510663273</entry>
                <entry col="0" row="3">0</entry>
                <entry col="1" row="3">0</entry>
                <entry col="2" row="3">0</entry>
                <entry col="3" row="3">1</entry>
            </transform>
            <origin>
                <entry col="0" row="0">1</entry>
                <entry col="1" row="0">0</entry>
                <entry col="2" row="0">0</entry>
                <entry col="3" row="0">2.339358200641138</entry>
                <entry col="0" row="1">0</entry>
                <entry col="1" row="1">0.9999999999999999</entry>
                <entry col="2" row="1">0</entry>
                <entry col="3" row="1">-21.78894159254339</entry>
                <entry col="0" row="2">0</entry>
                <entry col="1" row="2">0</entry>
                <entry col="2" row="2">1</entry>
                <entry col="3" row="2">-16.89629077419028</entry>
                <entry col="0" row="3">0</entry>
                <entry col="1" row="3">0</entry>
                <entry col="2" row="3">0</entry>
                <entry col="3" row="3">1</entry>
            </origin>
            <points>
                <point idx="0" x="3.01172" y="23.8417" z="15.5093" h="1"/>
                <point idx="1" x="-7.69044" y="19.7362" z="18.2833" h="1"/>
                <point idx="2" x="4.67872" y="-43.5779" z="-33.7926" h="1"/>
            </points>
            <boundingspherediameter>49.7888</boundingspherediameter>
            <elementmatrices>
                <elementmatrix referencename="Priacodon_LACM_120451_Upper_Reduced_M2_M3">
                    <column c="0" x="0.988708019256591575" y="0.132973745465278625" z="0.0690969005227088928" h="0"/>
                    <column c="1" x="-0.134877979755401611" y="0.990580081939697155" z="0.0236450321972370078" h="0"/>
                    <column c="2" x="-0.0653018429875373702" y="-0.0326976850628852844" z="0.9973297119140625" h="0"/>
                    <column c="3" x="-0.439637064933776855" y="-6.72801399230957031" z="-18.5815849304199219" h="1"/>
                </elementmatrix>
                <elementmatrix referencename="Priacodon_LACM_120451_LOWER_Reduced_m2-4">
                    <column c="0" x="0.973080992698665992" y="0.00883066747337896835" z="0.230294108390808772" h="0"/>
                    <column c="1" x="0.154960677027702082" y="-0.76472610235214078" z="-0.625444829463958629" h="0"/>
                    <column c="2" x="0.170588821172713179" y="0.644294977188110796" z="-0.74550884962081998" h="0"/>
                    <column c="3" x="26.0725646790165655" y="-8.194341559890022" z="-17.7580379664269863" h="1"/>
                </elementmatrix>
            </elementmatrices>
        </element>
    </sceneelements>
    <scenetree>
        <item id="0"/>
        <item id="1" parent="0"/>
        <item id="2" parent="0"/>
        <item id="3" parent="0"/>
        <item id="4" parent="3"/>
        <item id="5" parent="3"/>
        <item id="6" parent="3"/>
        <item id="7" parent="3"/>
        <item id="8" parent="1"/>
        <item id="9" parent="8"/>
        <item id="10" parent="8"/>
        <item id="11" parent="8"/>
    </scenetree>
    <points/>
    <scenewindows>
        <window id="0">
            <transform>
                <entry col="0" row="0">-0.2456331611390488</entry>
                <entry col="1" row="0">-0.7625235002211559</entry>
                <entry col="2" row="0">0.598516718028256</entry>
                <entry col="3" row="0">-40.26224561397095</entry>
                <entry col="0" row="1">-0.9243174403448493</entry>
                <entry col="1" row="1">0.3702716469214637</entry>
                <entry col="2" row="1">0.09239143337135061</entry>
                <entry col="3" row="1">56.26105091305449</entry>
                <entry col="0" row="2">-0.2920644100591236</entry>
                <entry col="1" row="2">-0.530525040970305</entry>
                <entry col="2" row="2">-0.7957647650406949</entry>
                <entry col="3" row="2">0</entry>
                <entry col="0" row="3">0</entry>
                <entry col="1" row="3">0</entry>
                <entry col="2" row="3">0</entry>
                <entry col="3" row="3">1</entry>
            </transform>
            <scale>2.317699999999956</scale>
            <oldscale>2.299699999999956</oldscale>
        </window>
    </scenewindows>
</project>
