# Supplementary material for: Molar occlusion and jaw roll in early crown mammals
Source: Sci Rep. 2020 Dec 24;10:22378. doi: 10.1038/s41598-020-79159-4 (PMC7759581; doi:10.1038/s41598-020-79159-4)
Supplement: Supplementary file 14 — Supplementary Information 14. [file 41598_2020_79159_MOESM14_ESM.ofaproject › infos.xml]

<?xml version="1.0" encoding="UTF-8"?>
<!DOCTYPE ofainfos>
<infos>
    <version>2.0</version>
    <build>1771</build>
    <architecture>x86_64</architecture>
    <platform>Windows</platform>
    <memory>
        <available>2641543168</available>
    </memory>
</infos>
