# Supplementary material for: Molar occlusion and jaw roll in early crown mammals
Source: Sci Rep. 2020 Dec 24;10:22378. doi: 10.1038/s41598-020-79159-4 (PMC7759581; doi:10.1038/s41598-020-79159-4)
Supplement: Supplementary file 14 — Supplementary Information 14. [file 41598_2020_79159_MOESM14_ESM.ofaproject › trajectory/infos.xml]

<?xml version="1.0" encoding="UTF-8"?>
<!DOCTYPE ofatrajectory>
<trajectoryinfos version="0.6">
    <mode>1</mode>
    <advancedtrajectory>
        <lambda>0.01</lambda>
        <visible>1</visible>
        <timesteps triangles="174" elementmatrices="174">
            <timestep t="0">
                <triangle x1="29.9576207147585372" y1="-4.89539240579737989" z1="-60.939147645505912" x2="20.1264964489100819" y2="-10.296804027171655" z2="-65.0112296880367495" x3="21.7877109711799903" y3="-58.9265806070058673" z3="2.19520976891967567"/>
                <propermotioninfo haspm="0"/>
                <elementmatrices>
                    <elementmatrix referencename="Priacodon_LACM_120451_Upper_Reduced_M2_M3">
                        <column c="0" x="0.988708019256591464" y="0.132973745465278625" z="0.0690969005227088928" h="0"/>
                        <column c="1" x="-0.134877979755401611" y="0.990580081939697155" z="0.0236450321972370078" h="0"/>
                        <column c="2" x="-0.0653018429875373702" y="-0.0326976850628852844" z="0.9973297119140625" h="0"/>
                        <column c="3" x="-0.439637064933776855" y="-6.72801399230957031" z="-18.5815849304199219" h="1"/>
                    </elementmatrix>
                    <elementmatrix referencename="Priacodon_LACM_120451_LOWER_Reduced_m2-4">
                        <column c="0" x="0.973080992698665881" y="0.00883066747337896835" z="0.230294108390808772" h="0"/>
                        <column c="1" x="0.154960677027702082" y="-0.76472610235214078" z="-0.625444829463958629" h="0"/>
                        <column c="2" x="0.170588821172713151" y="0.644294977188110796" z="-0.74550884962081998" h="0"/>
                        <column c="3" x="24.2792573999483103" y="-29.3602388307763427" z="-28.4877776648867034" h="1"/>
                    </elementmatrix>
                </elementmatrices>
            </timestep>
            <timestep t="1">
                <triangle x1="29.9495423454471208" y1="-4.76801764508601433" z1="-60.8858535895895656" x2="20.1196274420991124" y2="-10.1711552037607511" z2="-64.9585654023930061" x3="21.7889578399138273" y3="-58.8051643234174506" z3="2.24461012783936775"/>
                <propermotioninfo haspm="0"/>
                <elementmatrices>
                    <elementmatrix referencename="Priacodon_LACM_120451_Upper_Reduced_M2_M3">
                        <column c="0" x="0.988708019256591464" y="0.132973745465278625" z="0.0690969005227088928" h="0"/>
                        <column c="1" x="-0.134877979755401611" y="0.990580081939697155" z="0.0236450321972370078" h="0"/>
                        <column c="2" x="-0.0653018429875373702" y="-0.0326976850628852844" z="0.9973297119140625" h="0"/>
                        <column c="3" x="-0.439637064933776855" y="-6.72801399230957031" z="-18.5815849304199219" h="1"/>
                    </elementmatrix>
                    <elementmatrix referencename="Priacodon_LACM_120451_LOWER_Reduced_m2-4">
                        <column c="0" x="0.973073030625747237" y="0.00901326523424358407" z="0.230320675401937847" h="0"/>
                        <column c="1" x="0.155133169489131667" y="-0.764651961731925622" z="-0.625492713699012715" h="0"/>
                        <column c="2" x="0.170477425129345189" y="0.644380437631448033" z="-0.745460466772755459" h="0"/>
                        <column c="3" x="24.2752983814966292" y="-29.2362281768571144" z="-28.4362994638035005" h="1"/>
                    </elementmatrix>
                </elementmatrices>
            </timestep>
            <timestep t="2">
                <triangle x1="29.9414637919187037" y1="-4.64064302902030601" z1="-60.832559491106025" x2="20.1127586195051329" y2="-10.0455062357041847" z2="-64.9059011593164428" x3="21.7902058421339859" y3="-58.6837460194281277" z3="2.29401037285308584"/>
                <propermotioninfo haspm="0"/>
                <elementmatrices>
                    <elementmatrix referencename="Priacodon_LACM_120451_Upper_Reduced_M2_M3">
                        <column c="0" x="0.988708019256591464" y="0.132973745465278625" z="0.0690969005227088928" h="0"/>
                        <column c="1" x="-0.134877979755401611" y="0.990580081939697155" z="0.0236450321972370078" h="0"/>
                        <column c="2" x="-0.0653018429875373702" y="-0.0326976850628852844" z="0.9973297119140625" h="0"/>
                        <column c="3" x="-0.439637064933776855" y="-6.72801399230957031" z="-18.5815849304199219" h="1"/>
                    </elementmatrix>
                    <elementmatrix referencename="Priacodon_LACM_120451_LOWER_Reduced_m2-4">
                        <column c="0" x="0.97306503063981209" y="0.00919585956123859273" z="0.230347254621876468" h="0"/>
                        <column c="1" x="0.155305648117780776" y="-0.764577782710479048" z="-0.625540588287462285" h="0"/>
                        <column c="2" x="0.170366010385180039" y="0.644465872084339031" z="-0.745412081083940636" h="0"/>
                        <column c="3" x="24.2713399126148488" y="-29.1122167046538713" z="-28.384821339068246" h="1"/>
                    </elementmatrix>
                </elementmatrices>
            </timestep>
            <timestep t="3">
                <triangle x1="29.9333850542016329" y1="-4.51326855764068569" z1="-60.7792653500700624" x2="20.1058899810998071" y2="-9.91985712296153288" z2="-64.8532369587922801" x3="21.7914549774318225" y3="-58.5623256947992701" z3="2.34341050412851004"/>
                <propermotioninfo haspm="0"/>
                <elementmatrices>
                    <elementmatrix referencename="Priacodon_LACM_120451_Upper_Reduced_M2_M3">
                        <column c="0" x="0.988708019256591464" y="0.132973745465278625" z="0.0690969005227088928" h="0"/>
                        <column c="1" x="-0.134877979755401611" y="0.990580081939697155" z="0.0236450321972370078" h="0"/>
                        <column c="2" x="-0.0653018429875373702" y="-0.0326976850628852844" z="0.9973297119140625" h="0"/>
                        <column c="3" x="-0.439637064933776855" y="-6.72801399230957031" z="-18.5815849304199219" h="1"/>
                    </elementmatrix>
                    <elementmatrix referencename="Priacodon_LACM_120451_LOWER_Reduced_m2-4">
                        <column c="0" x="0.973056992741235471" y="0.00937845044580871458" z="0.230373846049379272" h="0"/>
                        <column c="1" x="0.155478112905568094" y="-0.764503565291276721" z="-0.625588453227064134" h="0"/>
                        <column c="2" x="0.170254576945437885" y="0.644551280542781102" z="-0.74536369255664281" h="0"/>
                        <column c="3" x="24.267381993138283" y="-28.988204414049477" z="-28.3333432906106033" h="1"/>
                    </elementmatrix>
                </elementmatrices>
            </timestep>
            <timestep t="4">
                <triangle x1="29.9253061323242662" y1="-4.3858942309875717" z1="-60.7259711664964499" x2="20.0990215268547914" y2="-9.79420786549237654" z2="-64.8005728008058099" x3="21.792705245398647" y3="-58.44090334929232" z3="2.39281052183332665"/>
                <propermotioninfo haspm="0"/>
                <elementmatrices>
                    <elementmatrix referencename="Priacodon_LACM_120451_Upper_Reduced_M2_M3">
                        <column c="0" x="0.988708019256591464" y="0.132973745465278625" z="0.0690969005227088928" h="0"/>
                        <column c="1" x="-0.134877979755401611" y="0.990580081939697155" z="0.0236450321972370078" h="0"/>
                        <column c="2" x="-0.0653018429875373702" y="-0.0326976850628852844" z="0.9973297119140625" h="0"/>
                        <column c="3" x="-0.439637064933776855" y="-6.72801399230957031" z="-18.5815849304199219" h="1"/>
                    </elementmatrix>
                    <elementmatrix referencename="Priacodon_LACM_120451_LOWER_Reduced_m2-4">
                        <column c="0" x="0.973048916930393415" y="0.0095610378793988416" z="0.230400449683200392" h="0"/>
                        <column c="1" x="0.155650563844412893" y="-0.764429309477796193" z="-0.625636308515575945" h="0"/>
                        <column c="2" x="0.170143124815339858" y="0.644636663002772226" z="-0.745315301193128832" h="0"/>
                        <column c="3" x="24.2634246229022068" y="-28.8641913049268055" z="-28.2818653183602606" h="1"/>
                    </elementmatrix>
                </elementmatrices>
            </timestep>
            <timestep t="5">
                <triangle x1="29.9172270263149471" y1="-4.25852004910137527" z1="-60.67267694039991" x2="20.0921532567417174" y2="-9.66855846325629997" z2="-64.747908685342253" x3="21.7939566456256948" y3="-58.3194789826688051" z3="2.44221042613524242"/>
                <propermotioninfo haspm="0"/>
                <elementmatrices>
                    <elementmatrix referencename="Priacodon_LACM_120451_Upper_Reduced_M2_M3">
                        <column c="0" x="0.988708019256591464" y="0.132973745465278625" z="0.0690969005227088928" h="0"/>
                        <column c="1" x="-0.134877979755401611" y="0.990580081939697155" z="0.0236450321972370078" h="0"/>
                        <column c="2" x="-0.0653018429875373702" y="-0.0326976850628852844" z="0.9973297119140625" h="0"/>
                        <column c="3" x="-0.439637064933776855" y="-6.72801399230957031" z="-18.5815849304199219" h="1"/>
                    </elementmatrix>
                    <elementmatrix referencename="Priacodon_LACM_120451_LOWER_Reduced_m2-4">
                        <column c="0" x="0.97304080320766495" y="0.00974362185345402192" z="0.230427065522093244" h="0"/>
                        <column c="1" x="0.155823000926235244" y="-0.764355015273516569" z="-0.625684154150754845" h="0"/>
                        <column c="2" x="0.17003165400010789" y="0.644722019460312046" z="-0.745266906995666112" h="0"/>
                        <column c="3" x="24.2594678017418488" y="-28.7401773771687878" z="-28.23038742224686" h="1"/>
                    </elementmatrix>
                </elementmatrices>
            </timestep>
            <timestep t="6">
                <triangle x1="29.9091477362020406" y1="-4.13114601202250586" z1="-60.6193826717952291" x2="20.0852851707322202" y2="-9.54290891621289639" z2="-64.6952446123868299" x3="21.7952091777041659" y3="-58.1980525946903811" z3="2.49161021720195919"/>
                <propermotioninfo haspm="0"/>
                <elementmatrices>
                    <elementmatrix referencename="Priacodon_LACM_120451_Upper_Reduced_M2_M3">
                        <column c="0" x="0.988708019256591464" y="0.132973745465278625" z="0.0690969005227088928" h="0"/>
                        <column c="1" x="-0.134877979755401611" y="0.990580081939697155" z="0.0236450321972370078" h="0"/>
                        <column c="2" x="-0.0653018429875373702" y="-0.0326976850628852844" z="0.9973297119140625" h="0"/>
                        <column c="3" x="-0.439637064933776855" y="-6.72801399230957031" z="-18.5815849304199219" h="1"/>
                    </elementmatrix>
                    <elementmatrix referencename="Priacodon_LACM_120451_LOWER_Reduced_m2-4">
                        <column c="0" x="0.973032651573429996" y="0.00992620235941946497" z="0.23045369356481088" h="0"/>
                        <column c="1" x="0.15599542414295578" y="-0.764280682681918733" z="-0.62573199013035985" h="0"/>
                        <column c="2" x="0.169920164504964971" y="0.644807349911401428" z="-0.74521850996652228" h="0"/>
                        <column c="3" x="24.2555115294924413" y="-28.6161626306583905" z="-28.1789096022000685" h="1"/>
                    </elementmatrix>
                </elementmatrices>
            </timestep>
            <timestep t="7">
                <triangle x1="29.9010682620139363" y1="-4.00377211979135961" z1="-60.5660883606971723" x2="20.0784172687979314" y2="-9.41725922432176787" z2="-64.6425805819247614" x3="21.7964628412252068" y3="-58.0766241851187388" z3="2.54100989520117526"/>
                <propermotioninfo haspm="0"/>
                <elementmatrices>
                    <elementmatrix referencename="Priacodon_LACM_120451_Upper_Reduced_M2_M3">
                        <column c="0" x="0.988708019256591464" y="0.132973745465278625" z="0.0690969005227088928" h="0"/>
                        <column c="1" x="-0.134877979755401611" y="0.990580081939697155" z="0.0236450321972370078" h="0"/>
                        <column c="2" x="-0.0653018429875373702" y="-0.0326976850628852844" z="0.9973297119140625" h="0"/>
                        <column c="3" x="-0.439637064933776855" y="-6.72801399230957031" z="-18.5815849304199219" h="1"/>
                    </elementmatrix>
                    <elementmatrix referencename="Priacodon_LACM_120451_LOWER_Reduced_m2-4">
                        <column c="0" x="0.973024462028070802" y="0.0101087793887405485" z="0.23048033381010552" h="0"/>
                        <column c="1" x="0.156167833486495711" y="-0.764206311706485231" z="-0.625779816452148863" h="0"/>
                        <column c="2" x="0.169808656335134672" y="0.644892654352041905" z="-0.745170110107964856" h="0"/>
                        <column c="3" x="24.2515558059891774" y="-28.4921470652786155" z="-28.1274318581495457" h="1"/>
                    </elementmatrix>
                </elementmatrices>
            </timestep>
            <timestep t="8">
                <triangle x1="29.8929886037790098" y1="-3.87639837244833352" z1="-60.5127940071204904" x2="20.0715495509104649" y2="-9.29160938754252186" z2="-64.5899165939413393" x3="21.7977176357799003" y3="-57.95519375371574" z3="2.59040946030062669"/>
                <propermotioninfo haspm="0"/>
                <elementmatrices>
                    <elementmatrix referencename="Priacodon_LACM_120451_Upper_Reduced_M2_M3">
                        <column c="0" x="0.988708019256591464" y="0.132973745465278625" z="0.0690969005227088928" h="0"/>
                        <column c="1" x="-0.134877979755401611" y="0.990580081939697155" z="0.0236450321972370078" h="0"/>
                        <column c="2" x="-0.0653018429875373702" y="-0.0326976850628852844" z="0.9973297119140625" h="0"/>
                        <column c="3" x="-0.439637064933776855" y="-6.72801399230957031" z="-18.5815849304199219" h="1"/>
                    </elementmatrix>
                    <elementmatrix referencename="Priacodon_LACM_120451_LOWER_Reduced_m2-4">
                        <column c="0" x="0.973016234571970395" y="0.0102913529328628028" z="0.230506986256729135" h="0"/>
                        <column c="1" x="0.156340228948777055" y="-0.764131902350701164" z="-0.625827633113881676" h="0"/>
                        <column c="2" x="0.169697129495841648" y="0.644977932778236784" z="-0.74512170742226147" h="0"/>
                        <column c="3" x="24.247600631067229" y="-28.3681306809125005" z="-28.0759541900249303" h="1"/>
                    </elementmatrix>
                </elementmatrices>
            </timestep>
            <timestep t="9">
                <triangle x1="29.8849087615256508" y1="-3.74902477003381129" z1="-60.4594996110799698" x2="20.0646820170414308" y2="-9.16595940583476931" z2="-64.5372526484217701" x3="21.7989735609592792" y3="-57.8337613002432818" z3="2.63980891266799889"/>
                <propermotioninfo haspm="0"/>
                <elementmatrices>
                    <elementmatrix referencename="Priacodon_LACM_120451_Upper_Reduced_M2_M3">
                        <column c="0" x="0.988708019256591464" y="0.132973745465278625" z="0.0690969005227088928" h="0"/>
                        <column c="1" x="-0.134877979755401611" y="0.990580081939697155" z="0.0236450321972370078" h="0"/>
                        <column c="2" x="-0.0653018429875373702" y="-0.0326976850628852844" z="0.9973297119140625" h="0"/>
                        <column c="3" x="-0.439637064933776855" y="-6.72801399230957031" z="-18.5815849304199219" h="1"/>
                    </elementmatrix>
                    <elementmatrix referencename="Priacodon_LACM_120451_LOWER_Reduced_m2-4">
                        <column c="0" x="0.973007969205514578" y="0.0104739229832319387" z="0.230533650903432835" h="0"/>
                        <column c="1" x="0.156512610521722273" y="-0.764057454618052634" z="-0.625875440113317527" h="0"/>
                        <column c="2" x="0.169585583992311384" y="0.645063185185990373" z="-0.745073301911680197" h="0"/>
                        <column c="3" x="24.2436460045617395" y="-28.2441134774431362" z="-28.0244765977558963" h="1"/>
                    </elementmatrix>
                </elementmatrices>
            </timestep>
            <timestep t="10">
                <triangle x1="29.8768287352822632" y1="-3.62165131258817308" z1="-60.4062051725903615" x2="20.0578146671624253" y2="-9.0403092791581372" z2="-64.4845887453512603" x3="21.8002306163543338" y3="-57.7123268244633891" z3="2.68920825247104078"/>
                <propermotioninfo haspm="0"/>
                <elementmatrices>
                    <elementmatrix referencename="Priacodon_LACM_120451_Upper_Reduced_M2_M3">
                        <column c="0" x="0.988708019256591464" y="0.132973745465278625" z="0.0690969005227088928" h="0"/>
                        <column c="1" x="-0.134877979755401611" y="0.990580081939697155" z="0.0236450321972370078" h="0"/>
                        <column c="2" x="-0.0653018429875373702" y="-0.0326976850628852844" z="0.9973297119140625" h="0"/>
                        <column c="3" x="-0.439637064933776855" y="-6.72801399230957031" z="-18.5815849304199219" h="1"/>
                    </elementmatrix>
                    <elementmatrix referencename="Priacodon_LACM_120451_LOWER_Reduced_m2-4">
                        <column c="0" x="0.972999665929090707" y="0.0106564895312938092" z="0.230560327748967314" h="0"/>
                        <column c="1" x="0.156684978197254687" y="-0.763982968512027627" z="-0.625923237448216652" h="0"/>
                        <column c="2" x="0.169474019829770228" y="0.645148411571308533" z="-0.745024893578488667" h="0"/>
                        <column c="3" x="24.2396919263078203" y="-28.1200954547536384" z="-27.9729990812720679" h="1"/>
                    </elementmatrix>
                </elementmatrices>
            </timestep>
            <timestep t="11">
                <triangle x1="29.8687485250772546" y1="-3.49427800015179102" z1="-60.3529106916664446" x2="20.0509475012450373" y2="-8.91465900747224893" z2="-64.4319248847150732" x3="21.8014888015559904" y3="-57.5908903261381653" z3="2.738607479877472"/>
                <propermotioninfo haspm="0"/>
                <elementmatrices>
                    <elementmatrix referencename="Priacodon_LACM_120451_Upper_Reduced_M2_M3">
                        <column c="0" x="0.988708019256591464" y="0.132973745465278625" z="0.0690969005227088928" h="0"/>
                        <column c="1" x="-0.134877979755401611" y="0.990580081939697155" z="0.0236450321972370078" h="0"/>
                        <column c="2" x="-0.0653018429875373702" y="-0.0326976850628852844" z="0.9973297119140625" h="0"/>
                        <column c="3" x="-0.439637064933776855" y="-6.72801399230957031" z="-18.5815849304199219" h="1"/>
                    </elementmatrix>
                    <elementmatrix referencename="Priacodon_LACM_120451_LOWER_Reduced_m2-4">
                        <column c="0" x="0.972991324743088137" y="0.0108390525684944495" z="0.230587016792082627" h="0"/>
                        <column c="1" x="0.156857331967298175" y="-0.763908444036116574" z="-0.625971025116339397" h="0"/>
                        <column c="2" x="0.169362437013445388" y="0.645233611930197903" z="-0.7449764824249554" h="0"/>
                        <column c="3" x="24.2357383961405688" y="-27.9960766127271583" z="-27.9215216405030908" h="1"/>
                    </elementmatrix>
                </elementmatrices>
            </timestep>
            <timestep t="12">
                <triangle x1="29.8606681309390503" y1="-3.36690483276502839" z1="-60.2996161683229914" x2="20.0440805192608522" y2="-8.78900859073673679" z2="-64.3792610664984153" x3="21.8027481161551293" y3="-57.4694518050297987" z3="2.78800659505504234"/>
                <propermotioninfo haspm="0"/>
                <elementmatrices>
                    <elementmatrix referencename="Priacodon_LACM_120451_Upper_Reduced_M2_M3">
                        <column c="0" x="0.988708019256591464" y="0.132973745465278625" z="0.0690969005227088928" h="0"/>
                        <column c="1" x="-0.134877979755401611" y="0.990580081939697155" z="0.0236450321972370078" h="0"/>
                        <column c="2" x="-0.0653018429875373702" y="-0.0326976850628852844" z="0.9973297119140625" h="0"/>
                        <column c="3" x="-0.439637064933776855" y="-6.72801399230957031" z="-18.5815849304199219" h="1"/>
                    </elementmatrix>
                    <elementmatrix referencename="Priacodon_LACM_120451_LOWER_Reduced_m2-4">
                        <column c="0" x="0.972982945647896891" y="0.0110216120862800474" z="0.230613718031528386" h="0"/>
                        <column c="1" x="0.157029671823777306" y="-0.763833881193811015" z="-0.626018803115446887" h="0"/>
                        <column c="2" x="0.169250835548565043" y="0.645318786258666344" z="-0.744928068453348469" h="0"/>
                        <column c="3" x="24.2317854138950537" y="-27.8720569512468899" z="-27.8700442753785964" h="1"/>
                    </elementmatrix>
                </elementmatrices>
            </timestep>
            <timestep t="13">
                <triangle x1="29.8525875528960682" y1="-3.23953181046824756" z1="-60.2463216025747883" x2="20.0372137211814447" y2="-8.66335802891124729" z2="-64.3265972906865215" x3="21.8040085597425701" y3="-57.3480112609006056" z3="2.83740559817147009"/>
                <propermotioninfo haspm="0"/>
                <elementmatrices>
                    <elementmatrix referencename="Priacodon_LACM_120451_Upper_Reduced_M2_M3">
                        <column c="0" x="0.988708019256591464" y="0.132973745465278625" z="0.0690969005227088928" h="0"/>
                        <column c="1" x="-0.134877979755401611" y="0.990580081939697155" z="0.0236450321972370078" h="0"/>
                        <column c="2" x="-0.0653018429875373702" y="-0.0326976850628852844" z="0.9973297119140625" h="0"/>
                        <column c="3" x="-0.439637064933776855" y="-6.72801399230957031" z="-18.5815849304199219" h="1"/>
                    </elementmatrix>
                    <elementmatrix referencename="Priacodon_LACM_120451_LOWER_Reduced_m2-4">
                        <column c="0" x="0.972974528643910319" y="0.0112041680760969625" z="0.230640431466053397" h="0"/>
                        <column c="1" x="0.157201997758617235" y="-0.763759279988604378" z="-0.626066571443300468" h="0"/>
                        <column c="2" x="0.169139215440358121" y="0.64540393455272338" z="-0.744879651665936171" h="0"/>
                        <column c="3" x="24.2278329794063119" y="-27.7480364701960767" z="-27.8185669858282303" h="1"/>
                    </elementmatrix>
                </elementmatrices>
            </timestep>
            <timestep t="14">
                <triangle x1="29.844506790976741" y1="-3.11215893330180027" z1="-60.1930269944366074" x2="20.0303471069783718" y2="-8.53770732195542337" z2="-64.2739335572645984" x3="21.8052701319090865" y3="-57.2265686935129736" z3="2.88680448939450462"/>
                <propermotioninfo haspm="0"/>
                <elementmatrices>
                    <elementmatrix referencename="Priacodon_LACM_120451_Upper_Reduced_M2_M3">
                        <column c="0" x="0.988708019256591464" y="0.132973745465278625" z="0.0690969005227088928" h="0"/>
                        <column c="1" x="-0.134877979755401611" y="0.990580081939697155" z="0.0236450321972370078" h="0"/>
                        <column c="2" x="-0.0653018429875373702" y="-0.0326976850628852844" z="0.9973297119140625" h="0"/>
                        <column c="3" x="-0.439637064933776855" y="-6.72801399230957031" z="-18.5815849304199219" h="1"/>
                    </elementmatrix>
                    <elementmatrix referencename="Priacodon_LACM_120451_LOWER_Reduced_m2-4">
                        <column c="0" x="0.97296607373152233" y="0.0113867205293917174" z="0.230667157094406078" h="0"/>
                        <column c="1" x="0.15737430976374378" y="-0.7636846404239922" z="-0.62611433009766182" h="0"/>
                        <column c="2" x="0.16902757669405441" y="0.645489056808379535" z="-0.744831232064987026" h="0"/>
                        <column c="3" x="24.2238810925093588" y="-27.6240151694579836" z="-27.7670897717816274" h="1"/>
                    </elementmatrix>
                </elementmatrices>
            </timestep>
            <timestep t="15">
                <triangle x1="29.8364258452095221" y1="-2.98478620130603023" z1="-60.1397323439232139" x2="20.0234806766231941" y2="-8.41205646982891864" z2="-64.2212698662178809" x3="21.8065328322453915" y3="-57.1051241026293752" z3="2.93620326889191396"/>
                <propermotioninfo haspm="0"/>
                <elementmatrices>
                    <elementmatrix referencename="Priacodon_LACM_120451_Upper_Reduced_M2_M3">
                        <column c="0" x="0.988708019256591464" y="0.132973745465278625" z="0.0690969005227088928" h="0"/>
                        <column c="1" x="-0.134877979755401611" y="0.990580081939697155" z="0.0236450321972370078" h="0"/>
                        <column c="2" x="-0.0653018429875373702" y="-0.0326976850628852844" z="0.9973297119140625" h="0"/>
                        <column c="3" x="-0.439637064933776855" y="-6.72801399230957031" z="-18.5815849304199219" h="1"/>
                    </elementmatrix>
                    <elementmatrix referencename="Priacodon_LACM_120451_LOWER_Reduced_m2-4">
                        <column c="0" x="0.972957580911129494" y="0.0115692694376109979" z="0.230693894915334291" h="0"/>
                        <column c="1" x="0.15754660783108354" y="-0.763609962503471462" z="-0.62616207907629351" h="0"/>
                        <column c="2" x="0.168915919314884755" y="0.645574153021645891" z="-0.744782809652770106" h="0"/>
                        <column c="3" x="24.2199297530391853" y="-27.4999930489159183" z="-27.7156126331684014" h="1"/>
                    </elementmatrix>
                </elementmatrices>
            </timestep>
            <timestep t="16">
                <triangle x1="29.8283447156228547" y1="-2.85741361452127496" z1="-60.0864376510494083" x2="20.0166144300874649" y2="-8.28640547249140269" z2="-64.1686062175315897" x3="21.8077966603421487" y3="-56.9836774880124111" z3="2.98560193683142439"/>
                <propermotioninfo haspm="0"/>
                <elementmatrices>
                    <elementmatrix referencename="Priacodon_LACM_120451_Upper_Reduced_M2_M3">
                        <column c="0" x="0.988708019256591464" y="0.132973745465278625" z="0.0690969005227088928" h="0"/>
                        <column c="1" x="-0.134877979755401611" y="0.990580081939697155" z="0.0236450321972370078" h="0"/>
                        <column c="2" x="-0.0653018429875373702" y="-0.0326976850628852844" z="0.9973297119140625" h="0"/>
                        <column c="3" x="-0.439637064933776855" y="-6.72801399230957031" z="-18.5815849304199219" h="1"/>
                    </elementmatrix>
                    <elementmatrix referencename="Priacodon_LACM_120451_LOWER_Reduced_m2-4">
                        <column c="0" x="0.972949050183129049" y="0.0117518147922016595" z="0.23072064492758515" h="0"/>
                        <column c="1" x="0.157718891952563472" y="-0.763535246230541254" z="-0.626209818376958327" h="0"/>
                        <column c="2" x="0.168804243308080665" y="0.645659223188535858" z="-0.744734384431553487" h="0"/>
                        <column c="3" x="24.2159789608307499" y="-27.375970108453231" z="-27.6641355699181943" h="1"/>
                    </elementmatrix>
                </elementmatrices>
            </timestep>
            <timestep t="17">
                <triangle x1="29.8202634022452138" y1="-2.73004117298786753" z1="-60.0331429158299628" x2="20.0097483673427199" y2="-8.16075432990253447" z2="-64.115942611190917" x3="21.8090616157899859" y3="-56.8622288494247385" z3="3.03500049338083278"/>
                <propermotioninfo haspm="0"/>
                <elementmatrices>
                    <elementmatrix referencename="Priacodon_LACM_120451_Upper_Reduced_M2_M3">
                        <column c="0" x="0.988708019256591464" y="0.132973745465278625" z="0.0690969005227088928" h="0"/>
                        <column c="1" x="-0.134877979755401611" y="0.990580081939697155" z="0.0236450321972370078" h="0"/>
                        <column c="2" x="-0.0653018429875373702" y="-0.0326976850628852844" z="0.9973297119140625" h="0"/>
                        <column c="3" x="-0.439637064933776855" y="-6.72801399230957031" z="-18.5815849304199219" h="1"/>
                    </elementmatrix>
                    <elementmatrix referencename="Priacodon_LACM_120451_LOWER_Reduced_m2-4">
                        <column c="0" x="0.972940481547921343" y="0.011934356584610728" z="0.230747407129905407" h="0"/>
                        <column c="1" x="0.157891162120111533" y="-0.76346049160870233" z="-0.626257547997419284" h="0"/>
                        <column c="2" x="0.168692548678874565" y="0.645744267305063513" z="-0.744685956403606908" h="0"/>
                        <column c="3" x="24.2120287157190042" y="-27.251946347953325" z="-27.6126585819605985" h="1"/>
                    </elementmatrix>
                </elementmatrices>
            </timestep>
            <timestep t="18">
                <triangle x1="29.8121819051050529" y1="-2.60266887674613479" z1="-59.9798481382796709" x2="20.0028824883604877" y2="-8.03510304202199421" z2="-64.063279047181112" x3="21.8103276981794565" y3="-56.7407781866291501" z3="3.08439893870787163"/>
                <propermotioninfo haspm="0"/>
                <elementmatrices>
                    <elementmatrix referencename="Priacodon_LACM_120451_Upper_Reduced_M2_M3">
                        <column c="0" x="0.988708019256591464" y="0.132973745465278625" z="0.0690969005227088928" h="0"/>
                        <column c="1" x="-0.134877979755401611" y="0.990580081939697155" z="0.0236450321972370078" h="0"/>
                        <column c="2" x="-0.0653018429875373702" y="-0.0326976850628852844" z="0.9973297119140625" h="0"/>
                        <column c="3" x="-0.439637064933776855" y="-6.72801399230957031" z="-18.5815849304199219" h="1"/>
                    </elementmatrix>
                    <elementmatrix referencename="Priacodon_LACM_120451_LOWER_Reduced_m2-4">
                        <column c="0" x="0.972931875005907609" y="0.012116894806285387" z="0.230774181521041094" h="0"/>
                        <column c="1" x="0.158063418325656097" y="-0.763385698641457444" z="-0.626305267935440169" h="0"/>
                        <column c="2" x="0.168580835432499881" y="0.645829285367244155" z="-0.744637525571198666" h="0"/>
                        <column c="3" x="24.2080790175388501" y="-27.1279217672996076" z="-27.561181669225256" h="1"/>
                    </elementmatrix>
                </elementmatrices>
            </timestep>
            <timestep t="19">
                <triangle x1="29.8041002242308544" y1="-2.47529672583639293" z1="-59.9265533184133048" x2="19.9960167931122825" y2="-7.90945160880946485" z2="-64.0106155254873812" x3="21.8115949071010533" y3="-56.6193254993884949" z3="3.13379727298033695"/>
                <propermotioninfo haspm="0"/>
                <elementmatrices>
                    <elementmatrix referencename="Priacodon_LACM_120451_Upper_Reduced_M2_M3">
                        <column c="0" x="0.988708019256591464" y="0.132973745465278625" z="0.0690969005227088928" h="0"/>
                        <column c="1" x="-0.134877979755401611" y="0.990580081939697155" z="0.0236450321972370078" h="0"/>
                        <column c="2" x="-0.0653018429875373702" y="-0.0326976850628852844" z="0.9973297119140625" h="0"/>
                        <column c="3" x="-0.439637064933776855" y="-6.72801399230957031" z="-18.5815849304199219" h="1"/>
                    </elementmatrix>
                    <elementmatrix referencename="Priacodon_LACM_120451_LOWER_Reduced_m2-4">
                        <column c="0" x="0.972923230557491081" y="0.0122994294486729917" z="0.230800968099737741" h="0"/>
                        <column c="1" x="0.15823566056112634" y="-0.763310867332310461" z="-0.626352978188785103" h="0"/>
                        <column c="2" x="0.168469103574190759" y="0.645914277371094414" z="-0.744589091936598169" h="0"/>
                        <column c="3" x="24.2041298661251787" y="-27.003896366375546" z="-27.5097048316417663" h="1"/>
                    </elementmatrix>
                </elementmatrices>
            </timestep>
            <timestep t="20">
                <triangle x1="29.7960183596511143" y1="-2.34792472029895194" z1="-59.8732584562456722" x2="19.9891512815696295" y2="-7.78380003022463196" z2="-63.9579520460949098" x3="21.8128632421452444" y3="-56.4978707874657431" z3="3.18319549636598875"/>
                <propermotioninfo haspm="0"/>
                <elementmatrices>
                    <elementmatrix referencename="Priacodon_LACM_120451_Upper_Reduced_M2_M3">
                        <column c="0" x="0.988708019256591464" y="0.132973745465278625" z="0.0690969005227088928" h="0"/>
                        <column c="1" x="-0.134877979755401611" y="0.990580081939697155" z="0.0236450321972370078" h="0"/>
                        <column c="2" x="-0.0653018429875373702" y="-0.0326976850628852844" z="0.9973297119140625" h="0"/>
                        <column c="3" x="-0.439637064933776855" y="-6.72801399230957031" z="-18.5815849304199219" h="1"/>
                    </elementmatrix>
                    <elementmatrix referencename="Priacodon_LACM_120451_LOWER_Reduced_m2-4">
                        <column c="0" x="0.97291454820307699" y="0.0124819605032210675" z="0.230827766864740241" h="0"/>
                        <column c="1" x="0.15840788881845197" y="-0.763235997684768019" z="-0.626400678755218543" h="0"/>
                        <column c="2" x="0.168357353109182373" y="0.645999243312631921" z="-0.744540655502074933" h="0"/>
                        <column c="3" x="24.2001812613128422" y="-26.8798701450646504" z="-27.4582280691397393" h="1"/>
                    </elementmatrix>
                </elementmatrices>
            </timestep>
            <timestep t="21">
                <triangle x1="29.7879363113943221" y1="-2.22055286017411824" z1="-59.8199635517915524" x2="19.9822859537040323" y2="-7.65814830622719356" z2="-63.9052886089889256" x3="21.8141327029024339" y3="-56.3764140506239357" z3="3.23259360903261683"/>
                <propermotioninfo haspm="0"/>
                <elementmatrices>
                    <elementmatrix referencename="Priacodon_LACM_120451_Upper_Reduced_M2_M3">
                        <column c="0" x="0.988708019256591464" y="0.132973745465278625" z="0.0690969005227088928" h="0"/>
                        <column c="1" x="-0.134877979755401611" y="0.990580081939697155" z="0.0236450321972370078" h="0"/>
                        <column c="2" x="-0.0653018429875373702" y="-0.0326976850628852844" z="0.9973297119140625" h="0"/>
                        <column c="3" x="-0.439637064933776855" y="-6.72801399230957031" z="-18.5815849304199219" h="1"/>
                    </elementmatrix>
                    <elementmatrix referencename="Priacodon_LACM_120451_LOWER_Reduced_m2-4">
                        <column c="0" x="0.972905827943071566" y="0.0126644879613772993" z="0.230854577814793044" h="0"/>
                        <column c="1" x="0.158580103089563412" y="-0.763161089702337758" z="-0.626448369632505941" h="0"/>
                        <column c="2" x="0.168245584042710589" y="0.646084183187875527" z="-0.744492216269898366" h="0"/>
                        <column c="3" x="24.1962332029366927" y="-26.7558431032504487" z="-27.4067513816487924" h="1"/>
                    </elementmatrix>
                </elementmatrices>
            </timestep>
            <timestep t="22">
                <triangle x1="29.779854079488981" y1="-2.0931811455021867" z1="-59.766668605065739" x2="19.9754208094869803" y2="-7.53249643677684855" z2="-63.8526252141546138" x3="21.8154032889629512" y3="-56.2549552886262347" z3="3.28199161114801541"/>
                <propermotioninfo haspm="0"/>
                <elementmatrices>
                    <elementmatrix referencename="Priacodon_LACM_120451_Upper_Reduced_M2_M3">
                        <column c="0" x="0.988708019256591464" y="0.132973745465278625" z="0.0690969005227088928" h="0"/>
                        <column c="1" x="-0.134877979755401611" y="0.990580081939697155" z="0.0236450321972370078" h="0"/>
                        <column c="2" x="-0.0653018429875373702" y="-0.0326976850628852844" z="0.9973297119140625" h="0"/>
                        <column c="3" x="-0.439637064933776855" y="-6.72801399230957031" z="-18.5815849304199219" h="1"/>
                    </elementmatrix>
                    <elementmatrix referencename="Priacodon_LACM_120451_LOWER_Reduced_m2-4">
                        <column c="0" x="0.97289706977788426" y="0.0128470118145895505" z="0.230881400948639959" h="0"/>
                        <column c="1" x="0.158752303366391817" y="-0.763086143388529536" z="-0.626496050818412198" h="0"/>
                        <column c="2" x="0.168133796380012301" y="0.646169096992846081" z="-0.744443774242337875" h="0"/>
                        <column c="3" x="24.1922856908315254" y="-26.6318152408165396" z="-27.3552747690985107" h="1"/>
                    </elementmatrix>
                </elementmatrices>
            </timestep>
            <timestep t="23">
                <triangle x1="29.7717716639636052" y1="-1.96580957632345399" z1="-59.7133736160830466" x2="19.9685558488899666" y2="-7.40684442183331093" z2="-63.7999618615772235" x3="21.8166749999171188" y3="-56.1334945012358943" z3="3.33138950287994318"/>
                <propermotioninfo haspm="0"/>
                <elementmatrices>
                    <elementmatrix referencename="Priacodon_LACM_120451_Upper_Reduced_M2_M3">
                        <column c="0" x="0.988708019256591464" y="0.132973745465278625" z="0.0690969005227088928" h="0"/>
                        <column c="1" x="-0.134877979755401611" y="0.990580081939697155" z="0.0236450321972370078" h="0"/>
                        <column c="2" x="-0.0653018429875373702" y="-0.0326976850628852844" z="0.9973297119140625" h="0"/>
                        <column c="3" x="-0.439637064933776855" y="-6.72801399230957031" z="-18.5815849304199219" h="1"/>
                    </elementmatrix>
                    <elementmatrix referencename="Priacodon_LACM_120451_LOWER_Reduced_m2-4">
                        <column c="0" x="0.972888273707924633" y="0.0130295320543058497" z="0.230908236265024103" h="0"/>
                        <column c="1" x="0.158924489640868805" y="-0.763011158746854656" z="-0.626543722310703655" h="0"/>
                        <column c="2" x="0.168021990126325127" y="0.646253984723564434" z="-0.744395329421663088" h="0"/>
                        <column c="3" x="24.1883387248321391" y="-26.5077865576465186" z="-27.3037982314185292" h="1"/>
                    </elementmatrix>
                </elementmatrices>
            </timestep>
            <timestep t="24">
                <triangle x1="29.7636890648467123" y1="-1.8384381526781981" z1="-59.6600785848582404" x2="19.9616910718844629" y2="-7.28119226135629383" z2="-63.7472985512419044" x3="21.8179478353551595" y3="-56.0120316882162399" z3="3.38078728439624498"/>
                <propermotioninfo haspm="0"/>
                <elementmatrices>
                    <elementmatrix referencename="Priacodon_LACM_120451_Upper_Reduced_M2_M3">
                        <column c="0" x="0.988708019256591464" y="0.132973745465278625" z="0.0690969005227088928" h="0"/>
                        <column c="1" x="-0.134877979755401611" y="0.990580081939697155" z="0.0236450321972370078" h="0"/>
                        <column c="2" x="-0.0653018429875373702" y="-0.0326976850628852844" z="0.9973297119140625" h="0"/>
                        <column c="3" x="-0.439637064933776855" y="-6.72801399230957031" z="-18.5815849304199219" h="1"/>
                    </elementmatrix>
                    <elementmatrix referencename="Priacodon_LACM_120451_LOWER_Reduced_m2-4">
                        <column c="0" x="0.972879439733605356" y="0.0132120486719743968" z="0.230935083762688231" h="0"/>
                        <column c="1" x="0.1590966619049268" y="-0.762936135780826974" z="-0.626591384107146765" h="0"/>
                        <column c="2" x="0.167910165286887764" y="0.646338846376053433" z="-0.744346881810144079" h="0"/>
                        <column c="3" x="24.1843923047732723" y="-26.3837570536240662" z="-27.2523217685383905" h="1"/>
                    </elementmatrix>
                </elementmatrices>
            </timestep>
            <timestep t="25">
                <triangle x1="29.7556062821668377" y1="-1.71106687460669882" z1="-59.6067835114061495" x2="19.9548264784419445" y2="-7.155539955305521" z2="-63.6946352831338984" x3="21.8192217948672678" y3="-55.8905668493307104" z3="3.43018495586468708"/>
                <propermotioninfo haspm="0"/>
                <elementmatrices>
                    <elementmatrix referencename="Priacodon_LACM_120451_Upper_Reduced_M2_M3">
                        <column c="0" x="0.988708019256591464" y="0.132973745465278625" z="0.0690969005227088928" h="0"/>
                        <column c="1" x="-0.134877979755401611" y="0.990580081939697155" z="0.0236450321972370078" h="0"/>
                        <column c="2" x="-0.0653018429875373702" y="-0.0326976850628852844" z="0.9973297119140625" h="0"/>
                        <column c="3" x="-0.439637064933776855" y="-6.72801399230957031" z="-18.5815849304199219" h="1"/>
                    </elementmatrix>
                    <elementmatrix referencename="Priacodon_LACM_120451_LOWER_Reduced_m2-4">
                        <column c="0" x="0.972870567855339874" y="0.0133945616590435568" z="0.230961943440374379" h="0"/>
                        <column c="1" x="0.159268820150498869" y="-0.762861074493961122" z="-0.626639036205507982" h="0"/>
                        <column c="2" x="0.167798321866939465" y="0.646423681946337148" z="-0.744298431410050809" h="0"/>
                        <column c="3" x="24.1804464304896776" y="-26.259726728632856" z="-27.2008453803877295" h="1"/>
                    </elementmatrix>
                </elementmatrices>
            </timestep>
            <timestep t="26">
                <triangle x1="29.7475233159525096" y1="-1.58369574214922615" z1="-59.5534883957415602" x2="19.9479620685338759" y2="-7.02988750364071979" z2="-63.6419720572383838" x3="21.8204968780435848" y3="-55.7690999843428372" z3="3.47958251745309832"/>
                <propermotioninfo haspm="0"/>
                <elementmatrices>
                    <elementmatrix referencename="Priacodon_LACM_120451_Upper_Reduced_M2_M3">
                        <column c="0" x="0.988708019256591464" y="0.132973745465278625" z="0.0690969005227088928" h="0"/>
                        <column c="1" x="-0.134877979755401611" y="0.990580081939697155" z="0.0236450321972370078" h="0"/>
                        <column c="2" x="-0.0653018429875373702" y="-0.0326976850628852844" z="0.9973297119140625" h="0"/>
                        <column c="3" x="-0.439637064933776855" y="-6.72801399230957031" z="-18.5815849304199219" h="1"/>
                    </elementmatrix>
                    <elementmatrix referencename="Priacodon_LACM_120451_LOWER_Reduced_m2-4">
                        <column c="0" x="0.972861658073544189" y="0.013577071006961863" z="0.230988815296824163" h="0"/>
                        <column c="1" x="0.159440964369518684" y="-0.762785974889774065" z="-0.626686678603555203" h="0"/>
                        <column c="2" x="0.167686459871720789" y="0.646508491430440424" z="-0.744249978223653241" h="0"/>
                        <column c="3" x="24.1765011018160543" y="-26.1356955825566324" z="-27.1493690668961101" h="1"/>
                    </elementmatrix>
                </elementmatrices>
            </timestep>
            <timestep t="27">
                <triangle x1="29.739440166232292" y1="-1.45632475534604211" z1="-59.5001932378792731" x2="19.941097842131704" y2="-6.90423490632162817" z2="-63.5893088735405669" x3="21.8217730844741951" y3="-55.647631093016237" z3="3.52897996932927915"/>
                <propermotioninfo haspm="0"/>
                <elementmatrices>
                    <elementmatrix referencename="Priacodon_LACM_120451_Upper_Reduced_M2_M3">
                        <column c="0" x="0.988708019256591464" y="0.132973745465278625" z="0.0690969005227088928" h="0"/>
                        <column c="1" x="-0.134877979755401611" y="0.990580081939697155" z="0.0236450321972370078" h="0"/>
                        <column c="2" x="-0.0653018429875373702" y="-0.0326976850628852844" z="0.9973297119140625" h="0"/>
                        <column c="3" x="-0.439637064933776855" y="-6.72801399230957031" z="-18.5815849304199219" h="1"/>
                    </elementmatrix>
                    <elementmatrix referencename="Priacodon_LACM_120451_LOWER_Reduced_m2-4">
                        <column c="0" x="0.972852710388635744" y="0.0137595767071780287" z="0.231015699330778396" h="0"/>
                        <column c="1" x="0.159613094553920642" y="-0.762710836971784656" z="-0.626734311299055769" h="0"/>
                        <column c="2" x="0.167574579306472654" y="0.646593274824389663" z="-0.744201522253221559" h="0"/>
                        <column c="3" x="24.1725563185870911" y="-26.0116636152791614" z="-27.0978928279931353" h="1"/>
                    </elementmatrix>
                </elementmatrices>
            </timestep>
            <timestep t="28">
                <triangle x1="29.7313568330347309" y1="-1.32895391423740694" z1="-59.4468980378340959" x2="19.9342337992068721" y2="-6.7785821633079939" z2="-63.536645732025633" x3="21.823050413749133" y3="-55.5261601751146543" z3="3.57837731166105133"/>
                <propermotioninfo haspm="0"/>
                <elementmatrices>
                    <elementmatrix referencename="Priacodon_LACM_120451_Upper_Reduced_M2_M3">
                        <column c="0" x="0.988708019256591464" y="0.132973745465278625" z="0.0690969005227088928" h="0"/>
                        <column c="1" x="-0.134877979755401611" y="0.990580081939697155" z="0.0236450321972370078" h="0"/>
                        <column c="2" x="-0.0653018429875373702" y="-0.0326976850628852844" z="0.9973297119140625" h="0"/>
                        <column c="3" x="-0.439637064933776855" y="-6.72801399230957031" z="-18.5815849304199219" h="1"/>
                    </elementmatrix>
                    <elementmatrix referencename="Priacodon_LACM_120451_LOWER_Reduced_m2-4">
                        <column c="0" x="0.972843724801033871" y="0.0139420787511409343" z="0.231042595540977447" h="0"/>
                        <column c="1" x="0.159785210695639723" y="-0.762635660743513522" z="-0.626781934289777687" h="0"/>
                        <column c="2" x="0.167462680176437312" y="0.646678032124212709" z="-0.74415306350102628" h="0"/>
                        <column c="3" x="24.1686120806374376" y="-25.8876308266842656" z="-27.0464166636083725" h="1"/>
                    </elementmatrix>
                </elementmatrices>
            </timestep>
            <timestep t="29">
                <triangle x1="29.7232733163883829" y1="-1.20158321886356756" z1="-59.3936027956208363" x2="19.9273699397308199" y2="-6.6529292745595594" z2="-63.4839826326787744" x3="21.8243288654583765" y3="-55.4046872304018834" z3="3.62777454461624194"/>
                <propermotioninfo haspm="0"/>
                <elementmatrices>
                    <elementmatrix referencename="Priacodon_LACM_120451_Upper_Reduced_M2_M3">
                        <column c="0" x="0.988708019256591464" y="0.132973745465278625" z="0.0690969005227088928" h="0"/>
                        <column c="1" x="-0.134877979755401611" y="0.990580081939697155" z="0.0236450321972370078" h="0"/>
                        <column c="2" x="-0.0653018429875373702" y="-0.0326976850628852844" z="0.9973297119140625" h="0"/>
                        <column c="3" x="-0.439637064933776855" y="-6.72801399230957031" z="-18.5815849304199219" h="1"/>
                    </elementmatrix>
                    <elementmatrix referencename="Priacodon_LACM_120451_LOWER_Reduced_m2-4">
                        <column c="0" x="0.972834701311159011" y="0.0141245771302996211" z="0.231069503926161296" h="0"/>
                        <column c="1" x="0.159957312786611544" y="-0.762560446208482956" z="-0.626829547573490076" h="0"/>
                        <column c="2" x="0.167350762486857541" y="0.646762763325938073" z="-0.744104601969337809" h="0"/>
                        <column c="3" x="24.1646683878017257" y="-25.7635972166557821" z="-26.9949405736714034" h="1"/>
                    </elementmatrix>
                </elementmatrices>
            </timestep>
            <timestep t="30">
                <triangle x1="29.7151896163218403" y1="-1.07421266926476733" z1="-59.3403075112543235" x2="19.920506263674973" y2="-6.52727624003608575" z2="-63.4313195754852046" x3="21.8256084391918499" y3="-55.2832122586418393" z3="3.67717166836265852"/>
                <propermotioninfo haspm="0"/>
                <elementmatrices>
                    <elementmatrix referencename="Priacodon_LACM_120451_Upper_Reduced_M2_M3">
                        <column c="0" x="0.988708019256591464" y="0.132973745465278625" z="0.0690969005227088928" h="0"/>
                        <column c="1" x="-0.134877979755401611" y="0.990580081939697155" z="0.0236450321972370078" h="0"/>
                        <column c="2" x="-0.0653018429875373702" y="-0.0326976850628852844" z="0.9973297119140625" h="0"/>
                        <column c="3" x="-0.439637064933776855" y="-6.72801399230957031" z="-18.5815849304199219" h="1"/>
                    </elementmatrix>
                    <elementmatrix referencename="Priacodon_LACM_120451_LOWER_Reduced_m2-4">
                        <column c="0" x="0.972825639919434493" y="0.0143070718361033196" z="0.23109642448506898" h="0"/>
                        <column c="1" x="0.160129400818772499" y="-0.762485193370216585" z="-0.626877151147962164" h="0"/>
                        <column c="2" x="0.167238826242977257" y="0.646847468425595595" z="-0.744056137660426553" h="0"/>
                        <column c="3" x="24.1607252399145658" y="-25.6395627850775938" z="-26.9434645581118168" h="1"/>
                    </elementmatrix>
                </elementmatrices>
            </timestep>
            <timestep t="31">
                <triangle x1="29.7071057328636634" y1="-0.946842265481243395" z1="-59.2870121847493294" x2="19.9136427710107533" y2="-6.4016230596973358" z2="-63.3786565604300804" x3="21.826889134539428" y3="-55.1617352595985011" z3="3.72656868306816369"/>
                <propermotioninfo haspm="0"/>
                <elementmatrices>
                    <elementmatrix referencename="Priacodon_LACM_120451_Upper_Reduced_M2_M3">
                        <column c="0" x="0.988708019256591464" y="0.132973745465278625" z="0.0690969005227088928" h="0"/>
                        <column c="1" x="-0.134877979755401611" y="0.990580081939697155" z="0.0236450321972370078" h="0"/>
                        <column c="2" x="-0.0653018429875373702" y="-0.0326976850628852844" z="0.9973297119140625" h="0"/>
                        <column c="3" x="-0.439637064933776855" y="-6.72801399230957031" z="-18.5815849304199219" h="1"/>
                    </elementmatrix>
                    <elementmatrix referencename="Priacodon_LACM_120451_LOWER_Reduced_m2-4">
                        <column c="0" x="0.972816540626284976" y="0.0144895628600014252" z="0.231123357216439285" h="0"/>
                        <column c="1" x="0.160301474784059594" y="-0.762409902232241032" z="-0.626924745010962958" h="0"/>
                        <column c="2" x="0.167126871450041015" y="0.646932147419216785" z="-0.744007670576563696" h="0"/>
                        <column c="3" x="24.1567826368105294" y="-25.5155275318336408" z="-26.8919886168591624" h="1"/>
                    </elementmatrix>
                </elementmatrices>
            </timestep>
            <timestep t="32">
                <triangle x1="29.6990216660424551" y1="-0.819472007553224913" z1="-59.2337168161207046" x2="19.9067794617095615" y2="-6.27596973350308218" z2="-63.3259935874986155" x3="21.8281709510909359" y3="-55.0402562330360254" z3="3.77596558890057743"/>
                <propermotioninfo haspm="0"/>
                <elementmatrices>
                    <elementmatrix referencename="Priacodon_LACM_120451_Upper_Reduced_M2_M3">
                        <column c="0" x="0.988708019256591464" y="0.132973745465278625" z="0.0690969005227088928" h="0"/>
                        <column c="1" x="-0.134877979755401611" y="0.990580081939697155" z="0.0236450321972370078" h="0"/>
                        <column c="2" x="-0.0653018429875373702" y="-0.0326976850628852844" z="0.9973297119140625" h="0"/>
                        <column c="3" x="-0.439637064933776855" y="-6.72801399230957031" z="-18.5815849304199219" h="1"/>
                    </elementmatrix>
                    <elementmatrix referencename="Priacodon_LACM_120451_LOWER_Reduced_m2-4">
                        <column c="0" x="0.972807403432136564" y="0.014672050193443498" z="0.231150302119010248" h="0"/>
                        <column c="1" x="0.160473534674410445" y="-0.762334572798083476" z="-0.626972329160263131" h="0"/>
                        <column c="2" x="0.167014898113294397" y="0.647016800302834039" z="-0.743959200720019975" h="0"/>
                        <column c="3" x="24.1528405783241737" y="-25.3914914568078771" z="-26.8405127498430218" h="1"/>
                    </elementmatrix>
                </elementmatrices>
            </timestep>
            <timestep t="33">
                <triangle x1="29.6909374158868182" y1="-0.69210189552093393" z1="-59.1804214053832354" x2="19.8999163357428088" y2="-6.15031626141310017" z2="-63.2733306566759666" x3="21.8294538884361522" y3="-54.918775178718569" z3="3.82536238602776102"/>
                <propermotioninfo haspm="0"/>
                <elementmatrices>
                    <elementmatrix referencename="Priacodon_LACM_120451_Upper_Reduced_M2_M3">
                        <column c="0" x="0.988708019256591464" y="0.132973745465278625" z="0.0690969005227088928" h="0"/>
                        <column c="1" x="-0.134877979755401611" y="0.990580081939697155" z="0.0236450321972370078" h="0"/>
                        <column c="2" x="-0.0653018429875373702" y="-0.0326976850628852844" z="0.9973297119140625" h="0"/>
                        <column c="3" x="-0.439637064933776855" y="-6.72801399230957031" z="-18.5815849304199219" h="1"/>
                    </elementmatrix>
                    <elementmatrix referencename="Priacodon_LACM_120451_LOWER_Reduced_m2-4">
                        <column c="0" x="0.972798228337417026" y="0.0148545338278792786" z="0.231177259191519491" h="0"/>
                        <column c="1" x="0.160645580481763361" y="-0.762259205071273427" z="-0.627019903593632688" h="0"/>
                        <column c="2" x="0.166902906237983845" y="0.647101427072481195" z="-0.74391072809306602" h="0"/>
                        <column c="3" x="24.1488990642900383" y="-25.2674545598843139" z="-26.7890369569929483" h="1"/>
                    </elementmatrix>
                </elementmatrices>
            </timestep>
            <timestep t="34">
                <triangle x1="29.6828529824253415" y1="-0.564731929424588053" z1="-59.127125952551765" x2="19.8930533930818854" y2="-6.02466264338717306" z2="-63.2206677679473472" x3="21.8307379461647741" y3="-54.7972920964104162" z3="3.87475907461753399"/>
                <propermotioninfo haspm="0"/>
                <elementmatrices>
                    <elementmatrix referencename="Priacodon_LACM_120451_Upper_Reduced_M2_M3">
                        <column c="0" x="0.988708019256591464" y="0.132973745465278625" z="0.0690969005227088928" h="0"/>
                        <column c="1" x="-0.134877979755401611" y="0.990580081939697155" z="0.0236450321972370078" h="0"/>
                        <column c="2" x="-0.0653018429875373702" y="-0.0326976850628852844" z="0.9973297119140625" h="0"/>
                        <column c="3" x="-0.439637064933776855" y="-6.72801399230957031" z="-18.5815849304199219" h="1"/>
                    </elementmatrix>
                    <elementmatrix referencename="Priacodon_LACM_120451_LOWER_Reduced_m2-4">
                        <column c="0" x="0.972789015342557017" y="0.0150370137547586828" z="0.231204228432703801" h="0"/>
                        <column c="1" x="0.160817612198057264" y="-0.762183799055342281" z="-0.627067468308842746" h="0"/>
                        <column c="2" x="0.16679089582935655" y="0.647186027724192647" z="-0.743862252697973347" h="0"/>
                        <column c="3" x="24.1449580945426199" y="-25.1434168409469834" z="-26.7375612382385199" h="1"/>
                    </elementmatrix>
                </elementmatrices>
            </timestep>
            <timestep t="35">
                <triangle x1="29.6747683656866634" y1="-0.437362109304393343" z1="-59.0738304576410869" x2="19.886190633698174" y2="-5.89900887938509744" z2="-63.1680049212979142" x3="21.8320231238664846" y3="-54.6758069858759725" z3="3.92415565483777184"/>
                <propermotioninfo haspm="0"/>
                <elementmatrices>
                    <elementmatrix referencename="Priacodon_LACM_120451_Upper_Reduced_M2_M3">
                        <column c="0" x="0.988708019256591464" y="0.132973745465278625" z="0.0690969005227088928" h="0"/>
                        <column c="1" x="-0.134877979755401611" y="0.990580081939697155" z="0.0236450321972370078" h="0"/>
                        <column c="2" x="-0.0653018429875373702" y="-0.0326976850628852844" z="0.9973297119140625" h="0"/>
                        <column c="3" x="-0.439637064933776855" y="-6.72801399230957031" z="-18.5815849304199219" h="1"/>
                    </elementmatrix>
                    <elementmatrix referencename="Priacodon_LACM_120451_LOWER_Reduced_m2-4">
                        <column c="0" x="0.972779764447987527" y="0.0152194899655317944" z="0.231231209841299662" h="0"/>
                        <column c="1" x="0.160989629815231933" y="-0.762108354753823325" z="-0.627115023303664754" h="0"/>
                        <column c="2" x="0.166678866892660649" y="0.647270602254004901" z="-0.743813774537013139" h="0"/>
                        <column c="3" x="24.1410176689163904" y="-25.0193782998799712" z="-26.6860855935092758" h="1"/>
                    </elementmatrix>
                </elementmatrices>
            </timestep>
            <timestep t="36">
                <triangle x1="29.666683565699401" y1="-0.309992435200553196" z1="-59.0205349206660301" x2="19.8793280575630575" y2="-5.77335496936666193" z2="-63.1153421167128528" x3="21.8333094211308882" y3="-54.554319846879693" z3="3.97355212685633541"/>
                <propermotioninfo haspm="0"/>
                <elementmatrices>
                    <elementmatrix referencename="Priacodon_LACM_120451_Upper_Reduced_M2_M3">
                        <column c="0" x="0.988708019256591464" y="0.132973745465278625" z="0.0690969005227088928" h="0"/>
                        <column c="1" x="-0.134877979755401611" y="0.990580081939697155" z="0.0236450321972370078" h="0"/>
                        <column c="2" x="-0.0653018429875373702" y="-0.0326976850628852844" z="0.9973297119140625" h="0"/>
                        <column c="3" x="-0.439637064933776855" y="-6.72801399230957031" z="-18.5815849304199219" h="1"/>
                    </elementmatrix>
                    <elementmatrix referencename="Priacodon_LACM_120451_LOWER_Reduced_m2-4">
                        <column c="0" x="0.972770475654142097" y="0.0154019624516488728" z="0.23125820341604289" h="0"/>
                        <column c="1" x="0.161161633325227455" y="-0.762032872170251063" z="-0.627162568575870494" h="0"/>
                        <column c="2" x="0.166566819433145163" y="0.647355150657955347" z="-0.743765293612457024" h="0"/>
                        <column c="3" x="24.1370777872458149" y="-24.8953389365673914" z="-26.6346100227347726" h="1"/>
                    </elementmatrix>
                </elementmatrices>
            </timestep>
            <timestep t="37">
                <triangle x1="29.6585985824921714" y1="-0.182622907153263014" z1="-58.967239341641438" x2="19.8724656646478834" y2="-5.64770091329168178" z2="-63.062679354177348" x3="21.8345968375475366" y3="-54.4328306791861891" z3="4.02294849084107042"/>
                <propermotioninfo haspm="0"/>
                <elementmatrices>
                    <elementmatrix referencename="Priacodon_LACM_120451_Upper_Reduced_M2_M3">
                        <column c="0" x="0.988708019256591464" y="0.132973745465278625" z="0.0690969005227088928" h="0"/>
                        <column c="1" x="-0.134877979755401611" y="0.990580081939697155" z="0.0236450321972370078" h="0"/>
                        <column c="2" x="-0.0653018429875373702" y="-0.0326976850628852844" z="0.9973297119140625" h="0"/>
                        <column c="3" x="-0.439637064933776855" y="-6.72801399230957031" z="-18.5815849304199219" h="1"/>
                    </elementmatrix>
                    <elementmatrix referencename="Priacodon_LACM_120451_LOWER_Reduced_m2-4">
                        <column c="0" x="0.972761148961456601" y="0.0155844312045603627" z="0.231285209155668775" h="0"/>
                        <column c="1" x="0.161333622719984887" y="-0.761957351308162445" z="-0.627210104123232415" h="0"/>
                        <column c="2" x="0.166454753456060006" y="0.647439672932082599" z="-0.743716809926575961" h="0"/>
                        <column c="3" x="24.1331384493653083" y="-24.7712987508934077" z="-26.5831345258445779" h="1"/>
                    </elementmatrix>
                </elementmatrices>
            </timestep>
            <timestep t="38">
                <triangle x1="29.6505134160936308" y1="-0.0552535252027110957" z1="-58.913943720582111" x2="19.8656034549240275" y2="-5.52204671111995893" z2="-63.0100166336765781" x3="21.8358853727059454" y3="-54.3113394825601006" z3="4.07234474695985771"/>
                <propermotioninfo haspm="0"/>
                <elementmatrices>
                    <elementmatrix referencename="Priacodon_LACM_120451_Upper_Reduced_M2_M3">
                        <column c="0" x="0.988708019256591464" y="0.132973745465278625" z="0.0690969005227088928" h="0"/>
                        <column c="1" x="-0.134877979755401611" y="0.990580081939697155" z="0.0236450321972370078" h="0"/>
                        <column c="2" x="-0.0653018429875373702" y="-0.0326976850628852844" z="0.9973297119140625" h="0"/>
                        <column c="3" x="-0.439637064933776855" y="-6.72801399230957031" z="-18.5815849304199219" h="1"/>
                    </elementmatrix>
                    <elementmatrix referencename="Priacodon_LACM_120451_LOWER_Reduced_m2-4">
                        <column c="0" x="0.972751784370367134" y="0.0157668962157168635" z="0.231312227058911857" h="0"/>
                        <column c="1" x="0.161505597991445843" y="-0.76188179217109564" z="-0.627257629943523187" h="0"/>
                        <column c="2" x="0.166342668966655893" y="0.647524169072426159" z="-0.743668323481642024" h="0"/>
                        <column c="3" x="24.1291996551092716" y="-24.6472577427422053" z="-26.5316591027682165" h="1"/>
                    </elementmatrix>
                </elementmatrices>
            </timestep>
            <timestep t="39">
                <triangle x1="29.6424280665324318" y1="0.0721157106109204804" z1="-58.8606480575028854" x2="19.858741428362837" y2="-5.39639236281131929" z2="-62.9573539551956856" x3="21.8371750261955775" y3="-54.1898462567662023" z3="4.12174089538057231"/>
                <propermotioninfo haspm="0"/>
                <elementmatrices>
                    <elementmatrix referencename="Priacodon_LACM_120451_Upper_Reduced_M2_M3">
                        <column c="0" x="0.988708019256591464" y="0.132973745465278625" z="0.0690969005227088928" h="0"/>
                        <column c="1" x="-0.134877979755401611" y="0.990580081939697155" z="0.0236450321972370078" h="0"/>
                        <column c="2" x="-0.0653018429875373702" y="-0.0326976850628852844" z="0.9973297119140625" h="0"/>
                        <column c="3" x="-0.439637064933776855" y="-6.72801399230957031" z="-18.5815849304199219" h="1"/>
                    </elementmatrix>
                    <elementmatrix referencename="Priacodon_LACM_120451_LOWER_Reduced_m2-4">
                        <column c="0" x="0.972742381881313012" y="0.0159493574765691599" z="0.231339257124506287" h="0"/>
                        <column c="1" x="0.161677559131552573" y="-0.761806194762590927" z="-0.627305146034516037" h="0"/>
                        <column c="2" x="0.166230565970184402" y="0.647608639075026971" z="-0.743619834279926839" h="0"/>
                        <column c="3" x="24.1252614043120914" y="-24.523215911998026" z="-26.4801837534352451" h="1"/>
                    </elementmatrix>
                </elementmatrices>
            </timestep>
            <timestep t="40">
                <triangle x1="29.6343425338372271" y1="0.19948480024746118" z1="-58.8073523524185973" x2="19.8518795849356451" y2="-5.27073786832558255" z2="-62.9046913187198982" x3="21.8384657976058172" y3="-54.0683510015693543" z3="4.17113693627108617"/>
                <propermotioninfo haspm="0"/>
                <elementmatrices>
                    <elementmatrix referencename="Priacodon_LACM_120451_Upper_Reduced_M2_M3">
                        <column c="0" x="0.988708019256591464" y="0.132973745465278625" z="0.0690969005227088928" h="0"/>
                        <column c="1" x="-0.134877979755401611" y="0.990580081939697155" z="0.0236450321972370078" h="0"/>
                        <column c="2" x="-0.0653018429875373702" y="-0.0326976850628852844" z="0.9973297119140625" h="0"/>
                        <column c="3" x="-0.439637064933776855" y="-6.72801399230957031" z="-18.5815849304199219" h="1"/>
                    </elementmatrix>
                    <elementmatrix referencename="Priacodon_LACM_120451_LOWER_Reduced_m2-4">
                        <column c="0" x="0.972732941494734771" y="0.0161318149785682208" z="0.231366299351185661" h="0"/>
                        <column c="1" x="0.161849506132247994" y="-0.761730559086190584" z="-0.627352652393984633" h="0"/>
                        <column c="2" x="0.166118444471897969" y="0.647693082935927533" z="-0.743571342323702589" h="0"/>
                        <column c="3" x="24.1213236968081155" y="-24.3991732585451366" z="-26.4287084777752028" h="1"/>
                    </elementmatrix>
                </elementmatrices>
            </timestep>
            <timestep t="41">
                <triangle x1="29.6262568180366799" y1="0.32685374366673603" z1="-58.7540566053440614" x2="19.8450179246137921" y2="-5.14508322762258619" z2="-62.852028724234323" x3="21.8397576865260277" y3="-53.946853716734509" z3="4.22053286979929254"/>
                <propermotioninfo haspm="0"/>
                <elementmatrices>
                    <elementmatrix referencename="Priacodon_LACM_120451_Upper_Reduced_M2_M3">
                        <column c="0" x="0.988708019256591464" y="0.132973745465278625" z="0.0690969005227088928" h="0"/>
                        <column c="1" x="-0.134877979755401611" y="0.990580081939697155" z="0.0236450321972370078" h="0"/>
                        <column c="2" x="-0.0653018429875373702" y="-0.0326976850628852844" z="0.9973297119140625" h="0"/>
                        <column c="3" x="-0.439637064933776855" y="-6.72801399230957031" z="-18.5815849304199219" h="1"/>
                    </elementmatrix>
                    <elementmatrix referencename="Priacodon_LACM_120451_LOWER_Reduced_m2-4">
                        <column c="0" x="0.97272346321107428" y="0.0163142687131651795" z="0.231393353737682911" h="0"/>
                        <column c="1" x="0.162021438985475746" y="-0.761654885145438332" z="-0.627400149019703091" h="0"/>
                        <column c="2" x="0.16600630447705006" y="0.647777500651171567" z="-0.743522847615240901" h="0"/>
                        <column c="3" x="24.117386532431663" y="-24.2751297822678609" z="-26.377233275717618" h="1"/>
                    </elementmatrix>
                </elementmatrices>
            </timestep>
            <timestep t="42">
                <triangle x1="29.618170919159482" y1="0.454222540828590482" z1="-58.7007608162941139" x2="19.8381564473686041" y2="-5.01942844066216765" z2="-62.7993661717241523" x3="21.8410506925455081" y3="-53.8253544020267327" z3="4.26992869613307136"/>
                <propermotioninfo haspm="0"/>
                <elementmatrices>
                    <elementmatrix referencename="Priacodon_LACM_120451_Upper_Reduced_M2_M3">
                        <column c="0" x="0.988708019256591464" y="0.132973745465278625" z="0.0690969005227088928" h="0"/>
                        <column c="1" x="-0.134877979755401611" y="0.990580081939697155" z="0.0236450321972370078" h="0"/>
                        <column c="2" x="-0.0653018429875373702" y="-0.0326976850628852844" z="0.9973297119140625" h="0"/>
                        <column c="3" x="-0.439637064933776855" y="-6.72801399230957031" z="-18.5815849304199219" h="1"/>
                    </elementmatrix>
                    <elementmatrix referencename="Priacodon_LACM_120451_LOWER_Reduced_m2-4">
                        <column c="0" x="0.972713947030776183" y="0.0164967186718113501" z="0.23142042028273041" h="0"/>
                        <column c="1" x="0.162193357683180106" y="-0.761579172943879779" z="-0.627447635909445967" h="0"/>
                        <column c="2" x="0.16589414599089472" y="0.647861892216803237" z="-0.743474350156814179" h="0"/>
                        <column c="3" x="24.1134499110170388" y="-24.1510854830505295" z="-26.3257581471920297" h="1"/>
                    </elementmatrix>
                </elementmatrices>
            </timestep>
            <timestep t="43">
                <triangle x1="29.6100848372343002" y1="0.58159119169286555" z1="-58.6474649852835981" x2="19.8312951531713892" y2="-4.8937735074041715" z2="-62.7467036611745712" x3="21.8423448152534938" y3="-53.7038530572111483" z3="4.31932441544032386"/>
                <propermotioninfo haspm="0"/>
                <elementmatrices>
                    <elementmatrix referencename="Priacodon_LACM_120451_Upper_Reduced_M2_M3">
                        <column c="0" x="0.988708019256591464" y="0.132973745465278625" z="0.0690969005227088928" h="0"/>
                        <column c="1" x="-0.134877979755401611" y="0.990580081939697155" z="0.0236450321972370078" h="0"/>
                        <column c="2" x="-0.0653018429875373702" y="-0.0326976850628852844" z="0.9973297119140625" h="0"/>
                        <column c="3" x="-0.439637064933776855" y="-6.72801399230957031" z="-18.5815849304199219" h="1"/>
                    </elementmatrix>
                    <elementmatrix referencename="Priacodon_LACM_120451_LOWER_Reduced_m2-4">
                        <column c="0" x="0.972704392954285901" y="0.0166791648459582165" z="0.231447498985060063" h="0"/>
                        <column c="1" x="0.162365262217305906" y="-0.761503422485062642" z="-0.627495113060988596" h="0"/>
                        <column c="2" x="0.16578196901868722" y="0.647946257628868927" z="-0.743425849950694717" h="0"/>
                        <column c="3" x="24.1095138323985196" y="-24.0270403607775442" z="-26.2742830921279662" h="1"/>
                    </elementmatrix>
                </elementmatrices>
            </timestep>
            <timestep t="44">
                <triangle x1="29.6019985722898369" y1="0.708959696219418234" z1="-58.5941691123273429" x2="19.8244340419934595" y2="-4.76811842780844941" z2="-62.6940411925707011" x3="21.8436400542391844" y3="-53.5823496820529996" z3="4.36872002788894065"/>
                <propermotioninfo haspm="0"/>
                <elementmatrices>
                    <elementmatrix referencename="Priacodon_LACM_120451_Upper_Reduced_M2_M3">
                        <column c="0" x="0.988708019256591464" y="0.132973745465278625" z="0.0690969005227088928" h="0"/>
                        <column c="1" x="-0.134877979755401611" y="0.990580081939697155" z="0.0236450321972370078" h="0"/>
                        <column c="2" x="-0.0653018429875373702" y="-0.0326976850628852844" z="0.9973297119140625" h="0"/>
                        <column c="3" x="-0.439637064933776855" y="-6.72801399230957031" z="-18.5815849304199219" h="1"/>
                    </elementmatrix>
                    <elementmatrix referencename="Priacodon_LACM_120451_LOWER_Reduced_m2-4">
                        <column c="0" x="0.972694800982051411" y="0.0168616072270574568" z="0.231474589843402995" h="0"/>
                        <column c="1" x="0.162537152579798755" y="-0.761427633772535306" z="-0.627542580472106093" h="0"/>
                        <column c="2" x="0.165669773565683326" y="0.648030596883415355" z="-0.743377346999155031" h="0"/>
                        <column c="3" x="24.1055782964103464" y="-23.9029944153333282" z="-26.222808110454956" h="1"/>
                    </elementmatrix>
                </elementmatrices>
            </timestep>
            <timestep t="45">
                <triangle x1="29.5939121243547945" y1="0.836328054368103757" z1="-58.5408731974401988" x2="19.8175731138061053" y2="-4.64246320183486283" z2="-62.6413787658977483" x3="21.8449364090917193" y3="-53.460844276317637" z3="4.41811553364683007"/>
                <propermotioninfo haspm="0"/>
                <elementmatrices>
                    <elementmatrix referencename="Priacodon_LACM_120451_Upper_Reduced_M2_M3">
                        <column c="0" x="0.988708019256591464" y="0.132973745465278625" z="0.0690969005227088928" h="0"/>
                        <column c="1" x="-0.134877979755401611" y="0.990580081939697155" z="0.0236450321972370078" h="0"/>
                        <column c="2" x="-0.0653018429875373702" y="-0.0326976850628852844" z="0.9973297119140625" h="0"/>
                        <column c="3" x="-0.439637064933776855" y="-6.72801399230957031" z="-18.5815849304199219" h="1"/>
                    </elementmatrix>
                    <elementmatrix referencename="Priacodon_LACM_120451_LOWER_Reduced_m2-4">
                        <column c="0" x="0.972685171114522129" y="0.017044045806560916" z="0.231501692856489943" h="0"/>
                        <column c="1" x="0.162709028762604929" y="-0.761351806809849596" z="-0.62759003814057468" h="0"/>
                        <column c="2" x="0.165557559637139889" y="0.648114909976491016" z="-0.743328841304467525" h="0"/>
                        <column c="3" x="24.1016433028867461" y="-23.7789476466023437" z="-26.1713332021025238" h="1"/>
                    </elementmatrix>
                </elementmatrices>
            </timestep>
            <timestep t="46">
                <triangle x1="29.5858254934578753" y1="0.963696266098794219" z1="-58.4875772406370018" x2="19.8107123685806279" y2="-4.51680782944327763" z2="-62.5887163811408485" x3="21.8462338794001809" y3="-53.3393368397704748" z3="4.46751093288190937"/>
                <propermotioninfo haspm="0"/>
                <elementmatrices>
                    <elementmatrix referencename="Priacodon_LACM_120451_Upper_Reduced_M2_M3">
                        <column c="0" x="0.988708019256591464" y="0.132973745465278625" z="0.0690969005227088928" h="0"/>
                        <column c="1" x="-0.134877979755401611" y="0.990580081939697155" z="0.0236450321972370078" h="0"/>
                        <column c="2" x="-0.0653018429875373702" y="-0.0326976850628852844" z="0.9973297119140625" h="0"/>
                        <column c="3" x="-0.439637064933776855" y="-6.72801399230957031" z="-18.5815849304199219" h="1"/>
                    </elementmatrix>
                    <elementmatrix referencename="Priacodon_LACM_120451_LOWER_Reduced_m2-4">
                        <column c="0" x="0.97267550335214914" y="0.0172264805759206122" z="0.231528808023051064" h="0"/>
                        <column c="1" x="0.162880890757671398" y="-0.761275941600558004" z="-0.627637486064170802" h="0"/>
                        <column c="2" x="0.165445327238314649" y="0.648199196904145736" z="-0.743280332868904714" h="0"/>
                        <column c="3" x="24.0977088516619169" y="-23.6549000544690955" z="-26.1198583670001767" h="1"/>
                    </elementmatrix>
                </elementmatrices>
            </timestep>
            <timestep t="47">
                <triangle x1="29.5777386796278101" y1="1.09106433137135639" z1="-58.434281241932581" x2="19.8038518062883071" y2="-4.39115231059356859" z2="-62.5360540382851653" x3="21.8475324647536198" y3="-53.2178273721770552" z3="4.51690622576208511"/>
                <propermotioninfo haspm="0"/>
                <elementmatrices>
                    <elementmatrix referencename="Priacodon_LACM_120451_Upper_Reduced_M2_M3">
                        <column c="0" x="0.988708019256591464" y="0.132973745465278625" z="0.0690969005227088928" h="0"/>
                        <column c="1" x="-0.134877979755401611" y="0.990580081939697155" z="0.0236450321972370078" h="0"/>
                        <column c="2" x="-0.0653018429875373702" y="-0.0326976850628852844" z="0.9973297119140625" h="0"/>
                        <column c="3" x="-0.439637064933776855" y="-6.72801399230957031" z="-18.5815849304199219" h="1"/>
                    </elementmatrix>
                    <elementmatrix referencename="Priacodon_LACM_120451_LOWER_Reduced_m2-4">
                        <column c="0" x="0.972665797695385415" y="0.0174089115265887509" z="0.231555935341815872" h="0"/>
                        <column c="1" x="0.163052738556945659" y="-0.76120003814821513" z="-0.627684924240671127" h="0"/>
                        <column c="2" x="0.165333076374466009" y="0.648283457662430007" z="-0.743231821694740002" h="0"/>
                        <column c="3" x="24.0937749425700325" y="-23.530851638818131" z="-26.0683836050774396" h="1"/>
                    </elementmatrix>
                </elementmatrices>
            </timestep>
            <timestep t="48">
                <triangle x1="29.5696516828933191" y1="1.21843225014567569" z1="-58.3809852013417938" x2="19.7969914269004086" y2="-4.26549664524561667" z2="-62.4833917373158414" x3="21.8488321647410082" y3="-53.0963158733029772" z3="4.56630141245526922"/>
                <propermotioninfo haspm="0"/>
                <elementmatrices>
                    <elementmatrix referencename="Priacodon_LACM_120451_Upper_Reduced_M2_M3">
                        <column c="0" x="0.988708019256591464" y="0.132973745465278625" z="0.0690969005227088928" h="0"/>
                        <column c="1" x="-0.134877979755401611" y="0.990580081939697155" z="0.0236450321972370078" h="0"/>
                        <column c="2" x="-0.0653018429875373702" y="-0.0326976850628852844" z="0.9973297119140625" h="0"/>
                        <column c="3" x="-0.439637064933776855" y="-6.72801399230957031" z="-18.5815849304199219" h="1"/>
                    </elementmatrix>
                    <elementmatrix referencename="Priacodon_LACM_120451_LOWER_Reduced_m2-4">
                        <column c="0" x="0.972656054144685589" y="0.0175913386500177078" z="0.231583074811513329" h="0"/>
                        <column c="1" x="0.163224572152375985" y="-0.761124096456377242" z="-0.6277323526678531" h="0"/>
                        <column c="2" x="0.165220807050853541" y="0.648367692247396099" z="-0.743183307784245684" h="0"/>
                        <column c="3" x="24.0898415754452451" y="-23.4068023995340262" z="-26.0169089162638301" h="1"/>
                    </elementmatrix>
                </elementmatrices>
            </timestep>
            <timestep t="49">
                <triangle x1="29.5615645032831331" y1="1.34580002238163488" z1="-58.3276891188794906" x2="19.7901312303881909" y2="-4.13984083335930375" z2="-62.4307294782180406" x3="21.8501329789512795" y3="-52.974802342913982" z3="4.61569649312939401"/>
                <propermotioninfo haspm="0"/>
                <elementmatrices>
                    <elementmatrix referencename="Priacodon_LACM_120451_Upper_Reduced_M2_M3">
                        <column c="0" x="0.988708019256591464" y="0.132973745465278625" z="0.0690969005227088928" h="0"/>
                        <column c="1" x="-0.134877979755401611" y="0.990580081939697155" z="0.0236450321972370078" h="0"/>
                        <column c="2" x="-0.0653018429875373702" y="-0.0326976850628852844" z="0.9973297119140625" h="0"/>
                        <column c="3" x="-0.439637064933776855" y="-6.72801399230957031" z="-18.5815849304199219" h="1"/>
                    </elementmatrix>
                    <elementmatrix referencename="Priacodon_LACM_120451_LOWER_Reduced_m2-4">
                        <column c="0" x="0.97264627270050652" y="0.0177737619376600528" z="0.231610226430871868" h="0"/>
                        <column c="1" x="0.16339639153591129" y="-0.761048116528602936" z="-0.627779771343494497" h="0"/>
                        <column c="2" x="0.165108519272737397" y="0.648451900655097391" z="-0.74313479113969505" h="0"/>
                        <column c="3" x="24.0859087501216607" y="-23.2827523365014066" z="-25.9654343004888482" h="1"/>
                    </elementmatrix>
                </elementmatrices>
            </timestep>
            <timestep t="50">
                <triangle x1="29.5534771408260006" y1="1.47316764803913358" z1="-58.2743929945605146" x2="19.7832712167229268" y2="-4.01418487489452591" z2="-62.3780672609769198" x3="21.8514349069733171" y3="-52.8532867807758748" z3="4.66509146795238383"/>
                <propermotioninfo haspm="0"/>
                <elementmatrices>
                    <elementmatrix referencename="Priacodon_LACM_120451_Upper_Reduced_M2_M3">
                        <column c="0" x="0.988708019256591464" y="0.132973745465278625" z="0.0690969005227088928" h="0"/>
                        <column c="1" x="-0.134877979755401611" y="0.990580081939697155" z="0.0236450321972370078" h="0"/>
                        <column c="2" x="-0.0653018429875373702" y="-0.0326976850628852844" z="0.9973297119140625" h="0"/>
                        <column c="3" x="-0.439637064933776855" y="-6.72801399230957031" z="-18.5815849304199219" h="1"/>
                    </elementmatrix>
                    <elementmatrix referencename="Priacodon_LACM_120451_LOWER_Reduced_m2-4">
                        <column c="0" x="0.972636453363305842" y="0.0179561813809685188" z="0.231637390198619342" h="0"/>
                        <column c="1" x="0.163568196699501095" y="-0.760972098368451699" z="-0.627827180265373541" h="0"/>
                        <column c="2" x="0.164996213045378703" y="0.648536082881587927" z="-0.743086271763361617" h="0"/>
                        <column c="3" x="24.0819764664333924" y="-23.1587014496049157" z="-25.913959757682008" h="1"/>
                    </elementmatrix>
                </elementmatrices>
            </timestep>
            <timestep t="51">
                <triangle x1="29.545389595550688" y1="1.600535127078067" z1="-58.221096828399709" x2="19.7764113858758499" y2="-3.88852876981118722" z2="-62.3254050855776143" x3="21.8527379483959479" y3="-52.7317691866545388" z3="4.71448633709218434"/>
                <propermotioninfo haspm="0"/>
                <elementmatrices>
                    <elementmatrix referencename="Priacodon_LACM_120451_Upper_Reduced_M2_M3">
                        <column c="0" x="0.988708019256591464" y="0.132973745465278625" z="0.0690969005227088928" h="0"/>
                        <column c="1" x="-0.134877979755401611" y="0.990580081939697155" z="0.0236450321972370078" h="0"/>
                        <column c="2" x="-0.0653018429875373702" y="-0.0326976850628852844" z="0.9973297119140625" h="0"/>
                        <column c="3" x="-0.439637064933776855" y="-6.72801399230957031" z="-18.5815849304199219" h="1"/>
                    </elementmatrix>
                    <elementmatrix referencename="Priacodon_LACM_120451_LOWER_Reduced_m2-4">
                        <column c="0" x="0.972626596133544519" y="0.0181385969713960329" z="0.231664566113482961" h="0"/>
                        <column c="1" x="0.163739987635095757" y="-0.760896041979485349" z="-0.627874579431269009" h="0"/>
                        <column c="2" x="0.1648838883740395" y="0.648620238922923864" z="-0.743037749657518232" h="0"/>
                        <column c="3" x="24.0780447242145073" y="-23.0346497387292679" z="-25.8624852877727953" h="1"/>
                    </elementmatrix>
                </elementmatrices>
            </timestep>
            <timestep t="52">
                <triangle x1="29.5373018674859367" y1="1.72790245945834542" z1="-58.1678006204119313" x2="19.7695517378182046" y2="-3.76287251806919443" z2="-62.2727429520052738" x3="21.8540421028079379" y3="-52.6102495603160136" z3="4.76388110071672699"/>
                <propermotioninfo haspm="0"/>
                <elementmatrices>
                    <elementmatrix referencename="Priacodon_LACM_120451_Upper_Reduced_M2_M3">
                        <column c="0" x="0.988708019256591464" y="0.132973745465278625" z="0.0690969005227088928" h="0"/>
                        <column c="1" x="-0.134877979755401611" y="0.990580081939697155" z="0.0236450321972370078" h="0"/>
                        <column c="2" x="-0.0653018429875373702" y="-0.0326976850628852844" z="0.9973297119140625" h="0"/>
                        <column c="3" x="-0.439637064933776855" y="-6.72801399230957031" z="-18.5815849304199219" h="1"/>
                    </elementmatrix>
                    <elementmatrix referencename="Priacodon_LACM_120451_LOWER_Reduced_m2-4">
                        <column c="0" x="0.972616701011683737" y="0.0183210087003956891" z="0.23169175417418944" h="0"/>
                        <column c="1" x="0.163911764334646048" y="-0.76081994736526759" z="-0.62792196883896001" h="0"/>
                        <column c="2" x="0.164771545263982661" y="0.648704368775162132" z="-0.742989224824438521" h="0"/>
                        <column c="3" x="24.0741135232990437" y="-22.9105972037591883" z="-25.8110108906907207" h="1"/>
                    </elementmatrix>
                </elementmatrices>
            </timestep>
            <timestep t="53">
                <triangle x1="29.5292139566605307" y1="1.85526964513988268" z1="-58.1145043706120461" x2="19.7626922725212211" y2="-3.63721611962845781" z2="-62.2200808602450763" x3="21.8553473697980252" y3="-52.4887279015263672" z3="4.81327575899394233"/>
                <propermotioninfo haspm="0"/>
                <elementmatrices>
                    <elementmatrix referencename="Priacodon_LACM_120451_Upper_Reduced_M2_M3">
                        <column c="0" x="0.988708019256591464" y="0.132973745465278625" z="0.0690969005227088928" h="0"/>
                        <column c="1" x="-0.134877979755401611" y="0.990580081939697155" z="0.0236450321972370078" h="0"/>
                        <column c="2" x="-0.0653018429875373702" y="-0.0326976850628852844" z="0.9973297119140625" h="0"/>
                        <column c="3" x="-0.439637064933776855" y="-6.72801399230957031" z="-18.5815849304199219" h="1"/>
                    </elementmatrix>
                    <elementmatrix referencename="Priacodon_LACM_120451_LOWER_Reduced_m2-4">
                        <column c="0" x="0.972606767998187571" y="0.0185034165594207684" z="0.231718954379464992" h="0"/>
                        <column c="1" x="0.164083526790103656" y="-0.760743814529363682" z="-0.627969348486226209" h="0"/>
                        <column c="2" x="0.164659183720471836" y="0.648788472434360775" z="-0.742940697266396222" h="0"/>
                        <column c="3" x="24.0701828635210333" y="-22.7865438445794553" z="-25.7595365663652949" h="1"/>
                    </elementmatrix>
                </elementmatrices>
            </timestep>
            <timestep t="54">
                <triangle x1="29.5211258631032436" y1="1.98263668408259974" z1="-58.0612080790149037" x2="19.7558329899561151" y2="-3.51155957444890188" z2="-62.1674188102821006" x3="21.8566537489548693" y3="-52.3672042100517885" z3="4.86267031209180089"/>
                <propermotioninfo haspm="0"/>
                <elementmatrices>
                    <elementmatrix referencename="Priacodon_LACM_120451_Upper_Reduced_M2_M3">
                        <column c="0" x="0.988708019256591464" y="0.132973745465278625" z="0.0690969005227088928" h="0"/>
                        <column c="1" x="-0.134877979755401611" y="0.990580081939697155" z="0.0236450321972370078" h="0"/>
                        <column c="2" x="-0.0653018429875373702" y="-0.0326976850628852844" z="0.9973297119140625" h="0"/>
                        <column c="3" x="-0.439637064933776855" y="-6.72801399230957031" z="-18.5815849304199219" h="1"/>
                    </elementmatrix>
                    <elementmatrix referencename="Priacodon_LACM_120451_LOWER_Reduced_m2-4">
                        <column c="0" x="0.972596797093521093" y="0.0186858205399247461" z="0.23174616672803508" h="0"/>
                        <column c="1" x="0.164255274993420713" y="-0.760667643475340771" z="-0.628016718370847493" h="0"/>
                        <column c="2" x="0.164546803748771703" y="0.648872549896579054" z="-0.74289216698566507" h="0"/>
                        <column c="3" x="24.0662527447144612" y="-22.6624896610748756" z="-25.7080623147259786" h="1"/>
                    </elementmatrix>
                </elementmatrices>
            </timestep>
            <timestep t="55">
                <triangle x1="29.5130375868428629" y1="2.11000357624642731" z1="-58.0079117456353544" x2="19.7489738900941099" y2="-3.38590288249045646" z2="-62.114756802101553" x3="21.8579612398670911" y3="-52.2456784856586012" z3="4.91206476017823324"/>
                <propermotioninfo haspm="0"/>
                <elementmatrices>
                    <elementmatrix referencename="Priacodon_LACM_120451_Upper_Reduced_M2_M3">
                        <column c="0" x="0.988708019256591464" y="0.132973745465278625" z="0.0690969005227088928" h="0"/>
                        <column c="1" x="-0.134877979755401611" y="0.990580081939697155" z="0.0236450321972370078" h="0"/>
                        <column c="2" x="-0.0653018429875373702" y="-0.0326976850628852844" z="0.9973297119140625" h="0"/>
                        <column c="3" x="-0.439637064933776855" y="-6.72801399230957031" z="-18.5815849304199219" h="1"/>
                    </elementmatrix>
                    <elementmatrix referencename="Priacodon_LACM_120451_LOWER_Reduced_m2-4">
                        <column c="0" x="0.972586788298151483" y="0.0188682206333612469" z="0.231773391218624725" h="0"/>
                        <column c="1" x="0.164427008936550295" y="-0.760591434206768002" z="-0.628064078490604638" h="0"/>
                        <column c="2" x="0.164434405354147634" y="0.64895660115787801" z="-0.74284363398451847" h="0"/>
                        <column c="3" x="24.0623231667132984" y="-22.538434653130313" z="-25.656588135702286" h="1"/>
                    </elementmatrix>
                </elementmatrices>
            </timestep>
            <timestep t="56">
                <triangle x1="29.5049491279081764" y1="2.23737032159129701" z1="-57.9546153704882627" x2="19.7421149729063892" y2="-3.26024604371305404" z2="-62.0620948356885336" x3="21.8592698421232541" y3="-52.1241507281131575" z3="4.9614591034212312"/>
                <propermotioninfo haspm="0"/>
                <elementmatrices>
                    <elementmatrix referencename="Priacodon_LACM_120451_Upper_Reduced_M2_M3">
                        <column c="0" x="0.988708019256591464" y="0.132973745465278625" z="0.0690969005227088928" h="0"/>
                        <column c="1" x="-0.134877979755401611" y="0.990580081939697155" z="0.0236450321972370078" h="0"/>
                        <column c="2" x="-0.0653018429875373702" y="-0.0326976850628852844" z="0.9973297119140625" h="0"/>
                        <column c="3" x="-0.439637064933776855" y="-6.72801399230957031" z="-18.5815849304199219" h="1"/>
                    </elementmatrix>
                    <elementmatrix referencename="Priacodon_LACM_120451_LOWER_Reduced_m2-4">
                        <column c="0" x="0.972576741612547924" y="0.0190506168311841174" z="0.231800627849958363" h="0"/>
                        <column c="1" x="0.16459872861144581" y="-0.760515186727215631" z="-0.62811142884327853" h="0"/>
                        <column c="2" x="0.164321988541865999" y="0.649040626214318905" z="-0.742795098265230935" h="0"/>
                        <column c="3" x="24.0583941293514911" y="-22.4143788206306418" z="-25.6051140292236781" h="1"/>
                    </elementmatrix>
                </elementmatrices>
            </timestep>
            <timestep t="57">
                <triangle x1="29.4968604863280071" y1="2.36473692007715286" z1="-57.9013189535885004" x2="19.7352562383641761" y2="-3.1345890580766369" z2="-62.0094329110282061" x3="21.8605795553118902" y3="-52.0026209371819377" z3="5.01085334198872268"/>
                <propermotioninfo haspm="0"/>
                <elementmatrices>
                    <elementmatrix referencename="Priacodon_LACM_120451_Upper_Reduced_M2_M3">
                        <column c="0" x="0.988708019256591464" y="0.132973745465278625" z="0.0690969005227088928" h="0"/>
                        <column c="1" x="-0.134877979755401611" y="0.990580081939697155" z="0.0236450321972370078" h="0"/>
                        <column c="2" x="-0.0653018429875373702" y="-0.0326976850628852844" z="0.9973297119140625" h="0"/>
                        <column c="3" x="-0.439637064933776855" y="-6.72801399230957031" z="-18.5815849304199219" h="1"/>
                    </elementmatrix>
                    <elementmatrix referencename="Priacodon_LACM_120451_LOWER_Reduced_m2-4">
                        <column c="0" x="0.972566657037180815" y="0.0192330091248473604" z="0.231827876620759904" h="0"/>
                        <column c="1" x="0.164770434010061584" y="-0.760438901040256465" z="-0.628158769426650498" h="0"/>
                        <column c="2" x="0.164209553317193918" y="0.649124625061965443" z="-0.742746559830076092" h="0"/>
                        <column c="3" x="24.0544656324629607" y="-22.2903221634608002" z="-25.5536399952196653" h="1"/>
                    </elementmatrix>
                </elementmatrices>
            </timestep>
            <timestep t="58">
                <triangle x1="29.4887716621311498" y1="2.49210337166394424" z1="-57.8480224949509179" x2="19.7283976864386297" y2="-3.00893192554115529" z2="-61.9567710281056776" x3="21.8618903790214425" y3="-51.8810891126315212" z3="5.06024747604869241"/>
                <propermotioninfo haspm="0"/>
                <elementmatrices>
                    <elementmatrix referencename="Priacodon_LACM_120451_Upper_Reduced_M2_M3">
                        <column c="0" x="0.988708019256591464" y="0.132973745465278625" z="0.0690969005227088928" h="0"/>
                        <column c="1" x="-0.134877979755401611" y="0.990580081939697155" z="0.0236450321972370078" h="0"/>
                        <column c="2" x="-0.0653018429875373702" y="-0.0326976850628852844" z="0.9973297119140625" h="0"/>
                        <column c="3" x="-0.439637064933776855" y="-6.72801399230957031" z="-18.5815849304199219" h="1"/>
                    </elementmatrix>
                    <elementmatrix referencename="Priacodon_LACM_120451_LOWER_Reduced_m2-4">
                        <column c="0" x="0.972556534572523113" y="0.019415397505805166" z="0.231855137529752481" h="0"/>
                        <column c="1" x="0.164942125124352579" y="-0.760362577149464758" z="-0.628206100238502652" h="0"/>
                        <column c="2" x="0.164097099685399483" y="0.649208597696881662" z="-0.742698018681328564" h="0"/>
                        <column c="3" x="24.0505376758815963" y="-22.1662646815057514" z="-25.5021660336197051" h="1"/>
                    </elementmatrix>
                </elementmatrices>
            </timestep>
            <timestep t="59">
                <triangle x1="29.4806826553464383" y1="2.61946967631162675" z1="-57.7947259945903795" x2="19.7215393171009481" y2="-2.88327464606656303" z2="-61.9041091869060907" x3="21.8632023128403219" y3="-51.7595552542285731" z3="5.10964150576913045"/>
                <propermotioninfo haspm="0"/>
                <elementmatrices>
                    <elementmatrix referencename="Priacodon_LACM_120451_Upper_Reduced_M2_M3">
                        <column c="0" x="0.988708019256591464" y="0.132973745465278625" z="0.0690969005227088928" h="0"/>
                        <column c="1" x="-0.134877979755401611" y="0.990580081939697155" z="0.0236450321972370078" h="0"/>
                        <column c="2" x="-0.0653018429875373702" y="-0.0326976850628852844" z="0.9973297119140625" h="0"/>
                        <column c="3" x="-0.439637064933776855" y="-6.72801399230957031" z="-18.5815849304199219" h="1"/>
                    </elementmatrix>
                    <elementmatrix referencename="Priacodon_LACM_120451_LOWER_Reduced_m2-4">
                        <column c="0" x="0.972546374219048659" y="0.0195977819655119082" z="0.231882410575658976" h="0"/>
                        <column c="1" x="0.165113801946274258" y="-0.760286215058416204" z="-0.628253421276617208" h="0"/>
                        <column c="2" x="0.163984627651751563" y="0.64929254411513293" z="-0.742649474821262312" h="0"/>
                        <column c="3" x="24.0466102594412696" y="-22.042206374650501" z="-25.4506921443532654" h="1"/>
                    </elementmatrix>
                </elementmatrices>
            </timestep>
            <timestep t="60">
                <triangle x1="29.4725934660026994" y1="2.74683583398016129" z1="-57.7414294525217713" x2="19.7146811303223011" y2="-2.75761721961282458" z2="-61.8514473874145878" x3="21.8645153563569039" y3="-51.6380193617398717" z3="5.15903543131798514"/>
                <propermotioninfo haspm="0"/>
                <elementmatrices>
                    <elementmatrix referencename="Priacodon_LACM_120451_Upper_Reduced_M2_M3">
                        <column c="0" x="0.988708019256591464" y="0.132973745465278625" z="0.0690969005227088928" h="0"/>
                        <column c="1" x="-0.134877979755401611" y="0.990580081939697155" z="0.0236450321972370078" h="0"/>
                        <column c="2" x="-0.0653018429875373702" y="-0.0326976850628852844" z="0.9973297119140625" h="0"/>
                        <column c="3" x="-0.439637064933776855" y="-6.72801399230957031" z="-18.5815849304199219" h="1"/>
                    </elementmatrix>
                    <elementmatrix referencename="Priacodon_LACM_120451_LOWER_Reduced_m2-4">
                        <column c="0" x="0.972536175977233852" y="0.0197801624954221517" z="0.231909695757201467" h="0"/>
                        <column c="1" x="0.165285464467783" y="-0.760209814770689607" z="-0.628300732538777162" h="0"/>
                        <column c="2" x="0.163872137221519942" y="0.649376464312786505" z="-0.742600928252152293" h="0"/>
                        <column c="3" x="24.0426833829758237" y="-21.9181472427801012" z="-25.3992183273498426" h="1"/>
                    </elementmatrix>
                </elementmatrices>
            </timestep>
            <timestep t="61">
                <triangle x1="29.4645040941287668" y1="2.87420184462951855" z1="-57.6881328687599506" x2="19.7078231260738299" y2="-2.63195964613991062" z2="-61.7987856296163045" x3="21.8658295091594752" y3="-51.5164814349322597" z3="5.20842925286325098"/>
                <propermotioninfo haspm="0"/>
                <elementmatrices>
                    <elementmatrix referencename="Priacodon_LACM_120451_Upper_Reduced_M2_M3">
                        <column c="0" x="0.988708019256591464" y="0.132973745465278625" z="0.0690969005227088928" h="0"/>
                        <column c="1" x="-0.134877979755401611" y="0.990580081939697155" z="0.0236450321972370078" h="0"/>
                        <column c="2" x="-0.0653018429875373702" y="-0.0326976850628852844" z="0.9973297119140625" h="0"/>
                        <column c="3" x="-0.439637064933776855" y="-6.72801399230957031" z="-18.5815849304199219" h="1"/>
                    </elementmatrix>
                    <elementmatrix referencename="Priacodon_LACM_120451_LOWER_Reduced_m2-4">
                        <column c="0" x="0.972525939847556198" y="0.0199625390869906348" z="0.231936993073101477" h="0"/>
                        <column c="1" x="0.1654571126808356" y="-0.760133376289863549" z="-0.628348034022765622" h="0"/>
                        <column c="2" x="0.16375962839997521" y="0.6494603582859102" z="-0.742552378976272576" h="0"/>
                        <column c="3" x="24.0387570463190734" y="-21.7940872857796251" z="-25.3477445825388905" h="1"/>
                    </elementmatrix>
                </elementmatrices>
            </timestep>
            <timestep t="62">
                <triangle x1="29.4564145397534958" y1="3.00156770821967722" z1="-57.6348362433198105" x2="19.7009653043267079" y2="-2.50630192560779275" z2="-61.7461239134963762" x3="21.8671447708363047" y3="-51.3949414735727004" z3="5.25782297057291181"/>
                <propermotioninfo haspm="0"/>
                <elementmatrices>
                    <elementmatrix referencename="Priacodon_LACM_120451_Upper_Reduced_M2_M3">
                        <column c="0" x="0.988708019256591464" y="0.132973745465278625" z="0.0690969005227088928" h="0"/>
                        <column c="1" x="-0.134877979755401611" y="0.990580081939697155" z="0.0236450321972370078" h="0"/>
                        <column c="2" x="-0.0653018429875373702" y="-0.0326976850628852844" z="0.9973297119140625" h="0"/>
                        <column c="3" x="-0.439637064933776855" y="-6.72801399230957031" z="-18.5815849304199219" h="1"/>
                    </elementmatrix>
                    <elementmatrix referencename="Priacodon_LACM_120451_LOWER_Reduced_m2-4">
                        <column c="0" x="0.972515665830495646" y="0.0201449117316722902" z="0.231964302522080112" h="0"/>
                        <column c="1" x="0.165628746577389824" y="-0.760056899619520387" z="-0.628395325726366472" h="0"/>
                        <column c="2" x="0.163647101192388927" y="0.649544226030572935" z="-0.74250382699589812" h="0"/>
                        <column c="3" x="24.034831249304812" y="-21.6700265035341921" z="-25.2962709098498877" h="1"/>
                    </elementmatrix>
                </elementmatrices>
            </timestep>
            <timestep t="63">
                <triangle x1="29.4483248029057378" y1="3.12893342471061597" z1="-57.5815395762161799" x2="19.6941076650520799" y2="-2.38064405797645939" z2="-61.6934622390398815" x3="21.8684611409755973" y3="-51.2733994774282209" z3="5.30721658461497547"/>
                <propermotioninfo haspm="0"/>
                <elementmatrices>
                    <elementmatrix referencename="Priacodon_LACM_120451_Upper_Reduced_M2_M3">
                        <column c="0" x="0.988708019256591464" y="0.132973745465278625" z="0.0690969005227088928" h="0"/>
                        <column c="1" x="-0.134877979755401611" y="0.990580081939697155" z="0.0236450321972370078" h="0"/>
                        <column c="2" x="-0.0653018429875373702" y="-0.0326976850628852844" z="0.9973297119140625" h="0"/>
                        <column c="3" x="-0.439637064933776855" y="-6.72801399230957031" z="-18.5815849304199219" h="1"/>
                    </elementmatrix>
                    <elementmatrix referencename="Priacodon_LACM_120451_LOWER_Reduced_m2-4">
                        <column c="0" x="0.972505353926533034" y="0.0203272804209222308" z="0.231991624102857785" h="0"/>
                        <column c="1" x="0.165800366149403772" y="-0.7599803847632427" z="-0.628442607647363594" h="0"/>
                        <column c="2" x="0.163534555604033405" y="0.6496280675428453" z="-0.74245527231330366" h="0"/>
                        <column c="3" x="24.0309059917668115" y="-21.5459648959289751" z="-25.2447973092122631" h="1"/>
                    </elementmatrix>
                </elementmatrices>
            </timestep>
            <timestep t="64">
                <triangle x1="29.4402348836143553" y1="3.25629899406232592" z1="-57.5282428674639803" x2="19.6872502082210694" y2="-2.25498604320590079" z2="-61.6408006062319771" x3="21.8697786191654835" y3="-51.151855446266012" z3="5.35661009515741604"/>
                <propermotioninfo haspm="0"/>
                <elementmatrices>
                    <elementmatrix referencename="Priacodon_LACM_120451_Upper_Reduced_M2_M3">
                        <column c="0" x="0.988708019256591464" y="0.132973745465278625" z="0.0690969005227088928" h="0"/>
                        <column c="1" x="-0.134877979755401611" y="0.990580081939697155" z="0.0236450321972370078" h="0"/>
                        <column c="2" x="-0.0653018429875373702" y="-0.0326976850628852844" z="0.9973297119140625" h="0"/>
                        <column c="3" x="-0.439637064933776855" y="-6.72801399230957031" z="-18.5815849304199219" h="1"/>
                    </elementmatrix>
                    <elementmatrix referencename="Priacodon_LACM_120451_LOWER_Reduced_m2-4">
                        <column c="0" x="0.972495004136152308" y="0.0205096451461957464" z="0.232018957814154353" h="0"/>
                        <column c="1" x="0.165971971388836514" y="-0.759903831724615619" z="-0.628489879783542094" h="0"/>
                        <column c="2" x="0.163421991640181868" y="0.649711882818799213" z="-0.742406714930764489" h="0"/>
                        <column c="3" x="24.0269812735388051" y="-21.4219024628491681" z="-25.1933237805555166" h="1"/>
                    </elementmatrix>
                </elementmatrices>
            </timestep>
            <timestep t="65">
                <triangle x1="29.4321447819082209" y1="3.38366441623480885" z1="-57.474946117078062" x2="19.6803929338048071" y2="-2.12932788125610895" z2="-61.5881390150577914" x3="21.8710972049940828" y3="-51.0303093798532714" z3="5.40600350236826266"/>
                <propermotioninfo haspm="0"/>
                <elementmatrices>
                    <elementmatrix referencename="Priacodon_LACM_120451_Upper_Reduced_M2_M3">
                        <column c="0" x="0.988708019256591464" y="0.132973745465278625" z="0.0690969005227088928" h="0"/>
                        <column c="1" x="-0.134877979755401611" y="0.990580081939697155" z="0.0236450321972370078" h="0"/>
                        <column c="2" x="-0.0653018429875373702" y="-0.0326976850628852844" z="0.9973297119140625" h="0"/>
                        <column c="3" x="-0.439637064933776855" y="-6.72801399230957031" z="-18.5815849304199219" h="1"/>
                    </elementmatrix>
                    <elementmatrix referencename="Priacodon_LACM_120451_LOWER_Reduced_m2-4">
                        <column c="0" x="0.972484616459837858" y="0.0206920058989483388" z="0.232046303654689118" h="0"/>
                        <column c="1" x="0.166143562287647567" y="-0.759827240507226165" z="-0.628537142132686744" h="0"/>
                        <column c="2" x="0.163309409306108294" y="0.649795671854507373" z="-0.742358154850555563" h="0"/>
                        <column c="3" x="24.023057094454515" y="-21.2978392041800078" z="-25.14185032380907" h="1"/>
                    </elementmatrix>
                </elementmatrices>
            </timestep>
            <timestep t="66">
                <triangle x1="29.4240544978162255" y1="3.51102969118806296" z1="-57.421649325073318" x2="19.6735358417744095" y2="-2.00366957208709362" z2="-61.5354774655024386" x3="21.8724168980494298" y3="-50.9087612779573604" z3="5.45539680641550184"/>
                <propermotioninfo haspm="0"/>
                <elementmatrices>
                    <elementmatrix referencename="Priacodon_LACM_120451_Upper_Reduced_M2_M3">
                        <column c="0" x="0.988708019256591464" y="0.132973745465278625" z="0.0690969005227088928" h="0"/>
                        <column c="1" x="-0.134877979755401611" y="0.990580081939697155" z="0.0236450321972370078" h="0"/>
                        <column c="2" x="-0.0653018429875373702" y="-0.0326976850628852844" z="0.9973297119140625" h="0"/>
                        <column c="3" x="-0.439637064933776855" y="-6.72801399230957031" z="-18.5815849304199219" h="1"/>
                    </elementmatrix>
                    <elementmatrix referencename="Priacodon_LACM_120451_LOWER_Reduced_m2-4">
                        <column c="0" x="0.972474190898076296" y="0.0208743626706356655" z="0.232073661623180882" h="0"/>
                        <column c="1" x="0.166315138837797249" y="-0.75975061111466291" z="-0.628584394692583204" h="0"/>
                        <column c="2" x="0.163196808607087712" y="0.649879434646044252" z="-0.742309592074952063" h="0"/>
                        <column c="3" x="24.0191334543476316" y="-21.1737751198067663" z="-25.0903769389023914" h="1"/>
                    </elementmatrix>
                </elementmatrices>
            </timestep>
            <timestep t="67">
                <triangle x1="29.415964031367249" y1="3.63839481888210337" z1="-57.368352491464627" x2="19.6666789321009929" y2="-1.87801111565886281" z2="-61.4828159575510185" x3="21.8737376979195233" y3="-50.7872111403456827" z3="5.50479000746716096"/>
                <propermotioninfo haspm="0"/>
                <elementmatrices>
                    <elementmatrix referencename="Priacodon_LACM_120451_Upper_Reduced_M2_M3">
                        <column c="0" x="0.988708019256591464" y="0.132973745465278625" z="0.0690969005227088928" h="0"/>
                        <column c="1" x="-0.134877979755401611" y="0.990580081939697155" z="0.0236450321972370078" h="0"/>
                        <column c="2" x="-0.0653018429875373702" y="-0.0326976850628852844" z="0.9973297119140625" h="0"/>
                        <column c="3" x="-0.439637064933776855" y="-6.72801399230957031" z="-18.5815849304199219" h="1"/>
                    </elementmatrix>
                    <elementmatrix referencename="Priacodon_LACM_120451_LOWER_Reduced_m2-4">
                        <column c="0" x="0.972463727451356452" y="0.0210567154527135786" z="0.232101031718347728" h="0"/>
                        <column c="1" x="0.166486701031246465" y="-0.759673943550516317" z="-0.628631637461017578" h="0"/>
                        <column c="2" x="0.163084189548395903" y="0.649963171189484878" z="-0.74226102660622939" h="0"/>
                        <column c="3" x="24.0152103530518204" y="-21.0497102096147657" z="-25.0389036257649167" h="1"/>
                    </elementmatrix>
                </elementmatrices>
            </timestep>
            <timestep t="68">
                <triangle x1="29.4078733825901928" y1="3.76575979927694782" z1="-57.3150556162668607" x2="19.6598222047556561" y2="-1.75235251193143249" z2="-61.4301544911886737" x3="21.8750596041923089" y3="-50.6656589667858057" z3="5.55418310569125406"/>
                <propermotioninfo haspm="0"/>
                <elementmatrices>
                    <elementmatrix referencename="Priacodon_LACM_120451_Upper_Reduced_M2_M3">
                        <column c="0" x="0.988708019256591464" y="0.132973745465278625" z="0.0690969005227088928" h="0"/>
                        <column c="1" x="-0.134877979755401611" y="0.990580081939697155" z="0.0236450321972370078" h="0"/>
                        <column c="2" x="-0.0653018429875373702" y="-0.0326976850628852844" z="0.9973297119140625" h="0"/>
                        <column c="3" x="-0.439637064933776855" y="-6.72801399230957031" z="-18.5815849304199219" h="1"/>
                    </elementmatrix>
                    <elementmatrix referencename="Priacodon_LACM_120451_LOWER_Reduced_m2-4">
                        <column c="0" x="0.97245322612016849" y="0.0212390642366381346" z="0.232128413938907374" h="0"/>
                        <column c="1" x="0.166658248859956892" y="-0.759597237818378401" z="-0.628678870435776305" h="0"/>
                        <column c="2" x="0.162971552135309505" y="0.650046881480906058" z="-0.742212458446663059" h="0"/>
                        <column c="3" x="24.0112877904007256" y="-20.9256444734893563" z="-24.9874303843260996" h="1"/>
                    </elementmatrix>
                </elementmatrices>
            </timestep>
            <timestep t="69">
                <triangle x1="29.3997825515139581" y1="3.89312463233261763" z1="-57.2617586994949335" x2="19.6529656597094871" y2="-1.62669376086483375" z2="-61.3774930664005112" x3="21.8763826164556718" y3="-50.5441047570453179" z3="5.60357610125578542"/>
                <propermotioninfo haspm="0"/>
                <elementmatrices>
                    <elementmatrix referencename="Priacodon_LACM_120451_Upper_Reduced_M2_M3">
                        <column c="0" x="0.988708019256591464" y="0.132973745465278625" z="0.0690969005227088928" h="0"/>
                        <column c="1" x="-0.134877979755401611" y="0.990580081939697155" z="0.0236450321972370078" h="0"/>
                        <column c="2" x="-0.0653018429875373702" y="-0.0326976850628852844" z="0.9973297119140625" h="0"/>
                        <column c="3" x="-0.439637064933776855" y="-6.72801399230957031" z="-18.5815849304199219" h="1"/>
                    </elementmatrix>
                    <elementmatrix referencename="Priacodon_LACM_120451_LOWER_Reduced_m2-4">
                        <column c="0" x="0.972442686905004128" y="0.0214214090138655638" z="0.232155808283576681" h="0"/>
                        <column c="1" x="0.166829782315890879" y="-0.759520493921842954" z="-0.628726093614646264" h="0"/>
                        <column c="2" x="0.162858896373106077" y="0.650130565516385261" z="-0.742163887598528471" h="0"/>
                        <column c="3" x="24.0073657662279558" y="-20.8015779113159311" z="-24.9359572145153869" h="1"/>
                    </elementmatrix>
                </elementmatrices>
            </timestep>
            <timestep t="70">
                <triangle x1="29.3916915381674819" y1="4.02048931800914566" z1="-57.2084617411637026" x2="19.6461092969335809" y2="-1.50103486241909323" z2="-61.3248316831716309" x3="21.8777067342974654" y3="-50.42254851089195" z3="5.65296899432879663"/>
                <propermotioninfo haspm="0"/>
                <elementmatrices>
                    <elementmatrix referencename="Priacodon_LACM_120451_Upper_Reduced_M2_M3">
                        <column c="0" x="0.988708019256591464" y="0.132973745465278625" z="0.0690969005227088928" h="0"/>
                        <column c="1" x="-0.134877979755401611" y="0.990580081939697155" z="0.0236450321972370078" h="0"/>
                        <column c="2" x="-0.0653018429875373702" y="-0.0326976850628852844" z="0.9973297119140625" h="0"/>
                        <column c="3" x="-0.439637064933776855" y="-6.72801399230957031" z="-18.5815849304199219" h="1"/>
                    </elementmatrix>
                    <elementmatrix referencename="Priacodon_LACM_120451_LOWER_Reduced_m2-4">
                        <column c="0" x="0.972432109806357636" y="0.0216037497758522733" z="0.232183214751072231" h="0"/>
                        <column c="1" x="0.167001301391011298" y="-0.75944371186450621" z="-0.628773306995414893" h="0"/>
                        <column c="2" x="0.162746222267063867" y="0.65021422329200218" z="-0.742115314064101472" h="0"/>
                        <column c="3" x="24.0034442803671126" y="-20.6775105229799223" z="-24.8844841162622039" h="1"/>
                    </elementmatrix>
                </elementmatrices>
            </timestep>
            <timestep t="71">
                <triangle x1="29.3836003425796584" y1="4.14785385626657366" z1="-57.1551647412880826" x2="19.6392531163990078" y2="-1.37537581655424646" z2="-61.2721703414871541" x3="21.879031957305461" y3="-50.3009902280935108" z3="5.70236178507831859"/>
                <propermotioninfo haspm="0"/>
                <elementmatrices>
                    <elementmatrix referencename="Priacodon_LACM_120451_Upper_Reduced_M2_M3">
                        <column c="0" x="0.988708019256591464" y="0.132973745465278625" z="0.0690969005227088928" h="0"/>
                        <column c="1" x="-0.134877979755401611" y="0.990580081939697155" z="0.0236450321972370078" h="0"/>
                        <column c="2" x="-0.0653018429875373702" y="-0.0326976850628852844" z="0.9973297119140625" h="0"/>
                        <column c="3" x="-0.439637064933776855" y="-6.72801399230957031" z="-18.5815849304199219" h="1"/>
                    </elementmatrix>
                    <elementmatrix referencename="Priacodon_LACM_120451_LOWER_Reduced_m2-4">
                        <column c="0" x="0.972421494824724286" y="0.0217860865140548782" z="0.23221063334010994" h="0"/>
                        <column c="1" x="0.167172806077281855" y="-0.759366891649965514" z="-0.628820510575870073" h="0"/>
                        <column c="2" x="0.162633529822462264" y="0.650297854803836506" z="-0.742066737845658242" h="0"/>
                        <column c="3" x="23.9995233326517479" y="-20.5534423083667974" z="-24.8330110894959866" h="1"/>
                    </elementmatrix>
                </elementmatrices>
            </timestep>
            <timestep t="72">
                <triangle x1="29.3755089647794421" y1="4.27521824706494336" z1="-57.1018676998829235" x2="19.6323971180768311" y2="-1.24971662323034494" z2="-61.2195090413321736" x3="21.8803582850673983" y3="-50.1794299084179158" z3="5.75175447367239912"/>
                <propermotioninfo haspm="0"/>
                <elementmatrices>
                    <elementmatrix referencename="Priacodon_LACM_120451_Upper_Reduced_M2_M3">
                        <column c="0" x="0.988708019256591464" y="0.132973745465278625" z="0.0690969005227088928" h="0"/>
                        <column c="1" x="-0.134877979755401611" y="0.990580081939697155" z="0.0236450321972370078" h="0"/>
                        <column c="2" x="-0.0653018429875373702" y="-0.0326976850628852844" z="0.9973297119140625" h="0"/>
                        <column c="3" x="-0.439637064933776855" y="-6.72801399230957031" z="-18.5815849304199219" h="1"/>
                    </elementmatrix>
                    <elementmatrix referencename="Priacodon_LACM_120451_LOWER_Reduced_m2-4">
                        <column c="0" x="0.972410841960601569" y="0.0219684192199301742" z="0.232238064049405057" h="0"/>
                        <column c="1" x="0.167344296366666812" y="-0.759290033281819987" z="-0.628867704353800239" h="0"/>
                        <column c="2" x="0.162520819044581238" y="0.650381460047970261" z="-0.742018158945474404" h="0"/>
                        <column c="3" x="23.9956029229154097" y="-20.4293732673620667" z="-24.7815381341461638" h="1"/>
                    </elementmatrix>
                </elementmatrices>
            </timestep>
            <timestep t="73">
                <triangle x1="29.3674174047957628" y1="4.40258249036430804" z1="-57.0485706169631897" x2="19.6255413019381137" y2="-1.12405728240743663" z2="-61.1668477826918462" x3="21.8816857171709671" y3="-50.0578675516331586" z3="5.80114706027904603"/>
                <propermotioninfo haspm="0"/>
                <elementmatrices>
                    <elementmatrix referencename="Priacodon_LACM_120451_Upper_Reduced_M2_M3">
                        <column c="0" x="0.988708019256591464" y="0.132973745465278625" z="0.0690969005227088928" h="0"/>
                        <column c="1" x="-0.134877979755401611" y="0.990580081939697155" z="0.0236450321972370078" h="0"/>
                        <column c="2" x="-0.0653018429875373702" y="-0.0326976850628852844" z="0.9973297119140625" h="0"/>
                        <column c="3" x="-0.439637064933776855" y="-6.72801399230957031" z="-18.5815849304199219" h="1"/>
                    </elementmatrix>
                    <elementmatrix referencename="Priacodon_LACM_120451_LOWER_Reduced_m2-4">
                        <column c="0" x="0.972400151214488528" y="0.0221507478849351305" z="0.232265506877672417" h="0"/>
                        <column c="1" x="0.167515772251131234" y="-0.759213136763671081" z="-0.628914888326994048" h="0"/>
                        <column c="2" x="0.162408089938701816" y="0.650465039020485913" z="-0.741969577365826138" h="0"/>
                        <column c="3" x="23.9916830509916075" y="-20.305303399851276" z="-24.7300652501421894" h="1"/>
                    </elementmatrix>
                </elementmatrices>
            </timestep>
            <timestep t="74">
                <triangle x1="29.3593256626575752" y1="4.52994658612472723" z1="-56.9952734925437028" x2="19.6186856679539012" y2="-0.998397794045587261" z2="-61.1141865655512078" x3="21.8830142532037932" y3="-49.9363031575073464" z3="5.85053954506633289"/>
                <propermotioninfo haspm="0"/>
                <elementmatrices>
                    <elementmatrix referencename="Priacodon_LACM_120451_Upper_Reduced_M2_M3">
                        <column c="0" x="0.988708019256591464" y="0.132973745465278625" z="0.0690969005227088928" h="0"/>
                        <column c="1" x="-0.134877979755401611" y="0.990580081939697155" z="0.0236450321972370078" h="0"/>
                        <column c="2" x="-0.0653018429875373702" y="-0.0326976850628852844" z="0.9973297119140625" h="0"/>
                        <column c="3" x="-0.439637064933776855" y="-6.72801399230957031" z="-18.5815849304199219" h="1"/>
                    </elementmatrix>
                    <elementmatrix referencename="Priacodon_LACM_120451_LOWER_Reduced_m2-4">
                        <column c="0" x="0.972389422586886099" y="0.0223330725005269452" z="0.23229296182362616" h="0"/>
                        <column c="1" x="0.167687233722640772" y="-0.759136202099121471" z="-0.628962062493240603" h="0"/>
                        <column c="2" x="0.162295342510105717" y="0.650548591717467373" z="-0.741920993108989735" h="0"/>
                        <column c="3" x="23.9877637167138325" y="-20.1812327057200136" z="-24.6785924374134531" h="1"/>
                    </elementmatrix>
                </elementmatrices>
            </timestep>
            <timestep t="75">
                <triangle x1="29.3512337383938373" y1="4.65731053430626751" z1="-56.9419763266394199" x2="19.6118302160952425" y2="-0.872738158104855444" z2="-61.0615253898954009" x3="21.8843438927534635" y3="-49.8147367258086717" z3="5.89993192820229773"/>
                <propermotioninfo haspm="0"/>
                <elementmatrices>
                    <elementmatrix referencename="Priacodon_LACM_120451_Upper_Reduced_M2_M3">
                        <column c="0" x="0.988708019256591464" y="0.132973745465278625" z="0.0690969005227088928" h="0"/>
                        <column c="1" x="-0.134877979755401611" y="0.990580081939697155" z="0.0236450321972370078" h="0"/>
                        <column c="2" x="-0.0653018429875373702" y="-0.0326976850628852844" z="0.9973297119140625" h="0"/>
                        <column c="3" x="-0.439637064933776855" y="-6.72801399230957031" z="-18.5815849304199219" h="1"/>
                    </elementmatrix>
                    <elementmatrix referencename="Priacodon_LACM_120451_LOWER_Reduced_m2-4">
                        <column c="0" x="0.972378656078296877" y="0.022515393058162976" z="0.232320428885979924" h="0"/>
                        <column c="1" x="0.167858680773161739" y="-0.759059229291775939" z="-0.629009226850329783" h="0"/>
                        <column c="2" x="0.162182576764075742" y="0.650632118135000326" z="-0.741872406177241595" h="0"/>
                        <column c="3" x="23.9838449199155548" y="-20.0571611848539035" z="-24.6271196958894016" h="1"/>
                    </elementmatrix>
                </elementmatrices>
            </timestep>
            <timestep t="76">
                <triangle x1="29.3431416320335181" y1="4.78467433486900173" z1="-56.8886791192651913" x2="19.6049749463331757" y2="-0.747078374545319335" z2="-61.0088642557095255" x3="21.8856746354075042" y3="-49.6931682563054196" z3="5.94932420985501675"/>
                <propermotioninfo haspm="0"/>
                <elementmatrices>
                    <elementmatrix referencename="Priacodon_LACM_120451_Upper_Reduced_M2_M3">
                        <column c="0" x="0.988708019256591464" y="0.132973745465278625" z="0.0690969005227088928" h="0"/>
                        <column c="1" x="-0.134877979755401611" y="0.990580081939697155" z="0.0236450321972370078" h="0"/>
                        <column c="2" x="-0.0653018429875373702" y="-0.0326976850628852844" z="0.9973297119140625" h="0"/>
                        <column c="3" x="-0.439637064933776855" y="-6.72801399230957031" z="-18.5815849304199219" h="1"/>
                    </elementmatrix>
                    <elementmatrix referencename="Priacodon_LACM_120451_LOWER_Reduced_m2-4">
                        <column c="0" x="0.972367851689225571" y="0.0226977095493007645" z="0.232347908063446795" h="0"/>
                        <column c="1" x="0.168030113394661174" y="-0.758982218345240933" z="-0.629056381396052022" h="0"/>
                        <column c="2" x="0.162069792705895305" y="0.650715618269170459" z="-0.741823816572858119" h="0"/>
                        <column c="3" x="23.9799266604302126" y="-19.9330888371386052" z="-24.5756470254994213" h="1"/>
                    </elementmatrix>
                </elementmatrices>
            </timestep>
            <timestep t="77">
                <triangle x1="29.3350493436055935" y1="4.91203798777300982" z1="-56.8353818704359384" x2="19.5981198586387073" y2="-0.621418443327057091" z2="-60.9562031629786674" x3="21.8870064807533886" y3="-49.5715977487659814" z3="5.99871639019252623"/>
                <propermotioninfo haspm="0"/>
                <elementmatrices>
                    <elementmatrix referencename="Priacodon_LACM_120451_Upper_Reduced_M2_M3">
                        <column c="0" x="0.988708019256591464" y="0.132973745465278625" z="0.0690969005227088928" h="0"/>
                        <column c="1" x="-0.134877979755401611" y="0.990580081939697155" z="0.0236450321972370078" h="0"/>
                        <column c="2" x="-0.0653018429875373702" y="-0.0326976850628852844" z="0.9973297119140625" h="0"/>
                        <column c="3" x="-0.439637064933776855" y="-6.72801399230957031" z="-18.5815849304199219" h="1"/>
                    </elementmatrix>
                    <elementmatrix referencename="Priacodon_LACM_120451_LOWER_Reduced_m2-4">
                        <column c="0" x="0.97235700942017822" y="0.022880021965398057" z="0.23237539935473922" h="0"/>
                        <column c="1" x="0.168201531579106806" y="-0.75890516926312479" z="-0.629103526128197532" h="0"/>
                        <column c="2" x="0.161956990340848817" y="0.650799092116066347" z="-0.741775224298116043" h="0"/>
                        <column c="3" x="23.9760089380912049" y="-19.809015662459835" z="-24.5241744261729586" h="1"/>
                    </elementmatrix>
                </elementmatrices>
            </timestep>
            <timestep t="78">
                <triangle x1="29.3269568731390358" y1="5.03940149297837792" z1="-56.7820845801665826" x2="19.5912649529828684" y2="-0.495758364410152197" z2="-60.9035421116879192" x3="21.8883394283785542" y3="-49.450025202958841" z3="6.04810846938289703"/>
                <propermotioninfo haspm="0"/>
                <elementmatrices>
                    <elementmatrix referencename="Priacodon_LACM_120451_Upper_Reduced_M2_M3">
                        <column c="0" x="0.988708019256591464" y="0.132973745465278625" z="0.0690969005227088928" h="0"/>
                        <column c="1" x="-0.134877979755401611" y="0.990580081939697155" z="0.0236450321972370078" h="0"/>
                        <column c="2" x="-0.0653018429875373702" y="-0.0326976850628852844" z="0.9973297119140625" h="0"/>
                        <column c="3" x="-0.439637064933776855" y="-6.72801399230957031" z="-18.5815849304199219" h="1"/>
                    </elementmatrix>
                    <elementmatrix referencename="Priacodon_LACM_120451_LOWER_Reduced_m2-4">
                        <column c="0" x="0.972346129271662862" y="0.0230623302979128045" z="0.232402902758569202" h="0"/>
                        <column c="1" x="0.168372935318466949" y="-0.7588280820490374" z="-0.629150661044557302" h="0"/>
                        <column c="2" x="0.161844169674221577" y="0.65088253967177645" z="-0.741726629355291989" h="0"/>
                        <column c="3" x="23.972091752731945" y="-19.6849416607033234" z="-24.4727018978394142" h="1"/>
                    </elementmatrix>
                </elementmatrices>
            </timestep>
            <timestep t="79">
                <triangle x1="29.3188642206628529" y1="5.16676485044520106" z1="-56.7287872484719955" x2="19.5844102293366653" y2="-0.370098137754705903" z2="-60.8508811018223952" x3="21.8896734778703603" y3="-49.3284506186525675" z3="6.09750044759420362"/>
                <propermotioninfo haspm="0"/>
                <elementmatrices>
                    <elementmatrix referencename="Priacodon_LACM_120451_Upper_Reduced_M2_M3">
                        <column c="0" x="0.988708019256591464" y="0.132973745465278625" z="0.0690969005227088928" h="0"/>
                        <column c="1" x="-0.134877979755401611" y="0.990580081939697155" z="0.0236450321972370078" h="0"/>
                        <column c="2" x="-0.0653018429875373702" y="-0.0326976850628852844" z="0.9973297119140625" h="0"/>
                        <column c="3" x="-0.439637064933776855" y="-6.72801399230957031" z="-18.5815849304199219" h="1"/>
                    </elementmatrix>
                    <elementmatrix referencename="Priacodon_LACM_120451_LOWER_Reduced_m2-4">
                        <column c="0" x="0.972335211244188979" y="0.0232446345383031105" z="0.232430418273648021" h="0"/>
                        <column c="1" x="0.168544324604710666" y="-0.758750956706590762" z="-0.629197786142923321" h="0"/>
                        <column c="2" x="0.161731330711299554" y="0.650965960932390675" z="-0.741678031746662914" h="0"/>
                        <column c="3" x="23.9681751041857787" y="-19.56086683175484" z="-24.421229440428192" h="1"/>
                    </elementmatrix>
                </elementmatrices>
            </timestep>
            <timestep t="80">
                <triangle x1="29.3107713862060351" y1="5.2941280601335805" z1="-56.6754898753671128" x2="19.577555687671083" y2="-0.244437763320814128" z2="-60.7982201333671597" x3="21.8910086288161381" y3="-49.2068739956158367" z3="6.14689232499451599"/>
                <propermotioninfo haspm="0"/>
                <elementmatrices>
                    <elementmatrix referencename="Priacodon_LACM_120451_Upper_Reduced_M2_M3">
                        <column c="0" x="0.988708019256591464" y="0.132973745465278625" z="0.0690969005227088928" h="0"/>
                        <column c="1" x="-0.134877979755401611" y="0.990580081939697155" z="0.0236450321972370078" h="0"/>
                        <column c="2" x="-0.0653018429875373702" y="-0.0326976850628852844" z="0.9973297119140625" h="0"/>
                        <column c="3" x="-0.439637064933776855" y="-6.72801399230957031" z="-18.5815849304199219" h="1"/>
                    </elementmatrix>
                    <elementmatrix referencename="Priacodon_LACM_120451_LOWER_Reduced_m2-4">
                        <column c="0" x="0.972324255338268828" y="0.0234269346780273183" z="0.232457945898686485" h="0"/>
                        <column c="1" x="0.168715699429807769" y="-0.758673793239398542" z="-0.629244901421087355" h="0"/>
                        <column c="2" x="0.161618473457369821" y="0.651049355894000703" z="-0.741629431474505663" h="0"/>
                        <column c="3" x="23.9642589922860516" y="-19.4367911755002218" z="-24.3697570538686961" h="1"/>
                    </elementmatrix>
                </elementmatrices>
            </timestep>
            <timestep t="81">
                <triangle x1="29.3026783697975972" y1="5.42149112200362282" z1="-56.6221924608668203" x2="19.5707013279571242" y2="-0.118777241068585226" z2="-60.7455592063073411" x3="21.8923448808031544" y3="-49.0852953336174096" z3="6.19628410175192279"/>
                <propermotioninfo haspm="0"/>
                <elementmatrices>
                    <elementmatrix referencename="Priacodon_LACM_120451_Upper_Reduced_M2_M3">
                        <column c="0" x="0.988708019256591464" y="0.132973745465278625" z="0.0690969005227088928" h="0"/>
                        <column c="1" x="-0.134877979755401611" y="0.990580081939697155" z="0.0236450321972370078" h="0"/>
                        <column c="2" x="-0.0653018429875373702" y="-0.0326976850628852844" z="0.9973297119140625" h="0"/>
                        <column c="3" x="-0.439637064933776855" y="-6.72801399230957031" z="-18.5815849304199219" h="1"/>
                    </elementmatrix>
                    <elementmatrix referencename="Priacodon_LACM_120451_LOWER_Reduced_m2-4">
                        <column c="0" x="0.972313261554415109" y="0.0236092307085439129" z="0.232485485632394795" h="0"/>
                        <column c="1" x="0.168887059785728544" y="-0.758596591651076291" z="-0.629292006876841725" h="0"/>
                        <column c="2" x="0.161505597917720178" y="0.651132724552699216" z="-0.741580828541097414" h="0"/>
                        <column c="3" x="23.9603434168660741" y="-19.3127146918253167" z="-24.3182847380903269" h="1"/>
                    </elementmatrix>
                </elementmatrices>
            </timestep>
            <timestep t="82">
                <triangle x1="29.2945851714665579" y1="5.54885403601544169" z1="-56.5688950049860537" x2="19.5638471501657776" y2="0.00688342904186889371" z2="-60.6928983206280179" x3="21.8936822334186374" y3="-48.9637146324261678" z3="6.2456757780344887"/>
                <propermotioninfo haspm="0"/>
                <elementmatrices>
                    <elementmatrix referencename="Priacodon_LACM_120451_Upper_Reduced_M2_M3">
                        <column c="0" x="0.988708019256591464" y="0.132973745465278625" z="0.0690969005227088928" h="0"/>
                        <column c="1" x="-0.134877979755401611" y="0.990580081939697155" z="0.0236450321972370078" h="0"/>
                        <column c="2" x="-0.0653018429875373702" y="-0.0326976850628852844" z="0.9973297119140625" h="0"/>
                        <column c="3" x="-0.439637064933776855" y="-6.72801399230957031" z="-18.5815849304199219" h="1"/>
                    </elementmatrix>
                    <elementmatrix referencename="Priacodon_LACM_120451_LOWER_Reduced_m2-4">
                        <column c="0" x="0.972302229893143077" y="0.0237915226213116053" z="0.232513037473482648" h="0"/>
                        <column c="1" x="0.169058405664444106" y="-0.758519351945240672" z="-0.629339102507979531" h="0"/>
                        <column c="2" x="0.161392704097639311" y="0.651216066904580004" z="-0.741532222948715791" h="0"/>
                        <column c="3" x="23.9564283777591314" y="-19.1886373806160222" z="-24.2668124930224955" h="1"/>
                    </elementmatrix>
                </elementmatrices>
            </timestep>
            <timestep t="83">
                <triangle x1="29.2864917912419358" y1="5.67621680212916147" z1="-56.5155975077396988" x2="19.556993154267996" y2="0.132544247050420338" z2="-60.6402374763142404" x3="21.8950206862497367" y3="-48.842131891811043" z3="6.29506735401032635"/>
                <propermotioninfo haspm="0"/>
                <elementmatrices>
                    <elementmatrix referencename="Priacodon_LACM_120451_Upper_Reduced_M2_M3">
                        <column c="0" x="0.988708019256591464" y="0.132973745465278625" z="0.0690969005227088928" h="0"/>
                        <column c="1" x="-0.134877979755401611" y="0.990580081939697155" z="0.0236450321972370078" h="0"/>
                        <column c="2" x="-0.0653018429875373702" y="-0.0326976850628852844" z="0.9973297119140625" h="0"/>
                        <column c="3" x="-0.439637064933776855" y="-6.72801399230957031" z="-18.5815849304199219" h="1"/>
                    </elementmatrix>
                    <elementmatrix referencename="Priacodon_LACM_120451_LOWER_Reduced_m2-4">
                        <column c="0" x="0.972291160354969985" y="0.0239738104077893109" z="0.232540601420659132" h="0"/>
                        <column c="1" x="0.169229737057926266" y="-0.758442074125511123" z="-0.629386188312294204" h="0"/>
                        <column c="2" x="0.161279792002416628" y="0.651299382945738081" z="-0.741483614699637417" h="0"/>
                        <column c="3" x="23.9525138747984911" y="-19.0645592417582712" z="-24.2153403185945741" h="1"/>
                    </elementmatrix>
                </elementmatrices>
            </timestep>
            <timestep t="84">
                <triangle x1="29.2783982291527778" y1="5.80357942030490648" z1="-56.4622999691427054" x2="19.5501393402347681" y2="0.258205212996944766" z2="-60.5875766733511441" x3="21.896360238883581" y3="-48.7205471115411086" z3="6.34445882984749776"/>
                <propermotioninfo haspm="0"/>
                <elementmatrices>
                    <elementmatrix referencename="Priacodon_LACM_120451_Upper_Reduced_M2_M3">
                        <column c="0" x="0.988708019256591464" y="0.132973745465278625" z="0.0690969005227088928" h="0"/>
                        <column c="1" x="-0.134877979755401611" y="0.990580081939697155" z="0.0236450321972370078" h="0"/>
                        <column c="2" x="-0.0653018429875373702" y="-0.0326976850628852844" z="0.9973297119140625" h="0"/>
                        <column c="3" x="-0.439637064933776855" y="-6.72801399230957031" z="-18.5815849304199219" h="1"/>
                    </elementmatrix>
                    <elementmatrix referencename="Priacodon_LACM_120451_LOWER_Reduced_m2-4">
                        <column c="0" x="0.972280052940413753" y="0.0241560940594360805" z="0.232568177472632726" h="0"/>
                        <column c="1" x="0.169401053958147446" y="-0.758364758195508415" z="-0.629433264287579508" h="0"/>
                        <column c="2" x="0.161166861637342618" y="0.651382672672269791" z="-0.741435003796140468" h="0"/>
                        <column c="3" x="23.9485999078173961" y="-18.940480275138043" z="-24.1638682147359845" h="1"/>
                    </elementmatrix>
                </elementmatrices>
            </timestep>
            <timestep t="85">
                <triangle x1="29.2703044852281131" y1="5.9309418905028144" z1="-56.4090023892099595" x2="19.5432857080370255" y2="0.383866326921307177" z2="-60.5349159117237789" x3="21.897700890907231" y3="-48.5989602913855165" z3="6.39385020571412444"/>
                <propermotioninfo haspm="0"/>
                <elementmatrices>
                    <elementmatrix referencename="Priacodon_LACM_120451_Upper_Reduced_M2_M3">
                        <column c="0" x="0.988708019256591464" y="0.132973745465278625" z="0.0690969005227088928" h="0"/>
                        <column c="1" x="-0.134877979755401611" y="0.990580081939697155" z="0.0236450321972370078" h="0"/>
                        <column c="2" x="-0.0653018429875373702" y="-0.0326976850628852844" z="0.9973297119140625" h="0"/>
                        <column c="3" x="-0.439637064933776855" y="-6.72801399230957031" z="-18.5815849304199219" h="1"/>
                    </elementmatrix>
                    <elementmatrix referencename="Priacodon_LACM_120451_LOWER_Reduced_m2-4">
                        <column c="0" x="0.972268907649995406" y="0.0243383735677112356" z="0.232595765628111323" h="0"/>
                        <column c="1" x="0.169572356357080706" y="-0.758287404158854872" z="-0.629480330431629653" h="0"/>
                        <column c="2" x="0.161053913007708493" y="0.651465936080272479" z="-0.741386390240502124" h="0"/>
                        <column c="3" x="23.9446864766490428" y="-18.8164004806413416" z="-24.1123961813760843" h="1"/>
                    </elementmatrix>
                </elementmatrices>
            </timestep>
            <timestep t="86">
                <triangle x1="29.2622105594970137" y1="6.05830421268303088" z1="-56.3557047679563965" x2="19.5364322576457425" y2="0.50952758886336369" z2="-60.4822551914172593" x3="21.8990426419077124" y3="-48.4773714311135038" z3="6.44324148177829414"/>
                <propermotioninfo haspm="0"/>
                <elementmatrices>
                    <elementmatrix referencename="Priacodon_LACM_120451_Upper_Reduced_M2_M3">
                        <column c="0" x="0.988708019256591464" y="0.132973745465278625" z="0.0690969005227088928" h="0"/>
                        <column c="1" x="-0.134877979755401611" y="0.990580081939697155" z="0.0236450321972370078" h="0"/>
                        <column c="2" x="-0.0653018429875373702" y="-0.0326976850628852844" z="0.9973297119140625" h="0"/>
                        <column c="3" x="-0.439637064933776855" y="-6.72801399230957031" z="-18.5815849304199219" h="1"/>
                    </elementmatrix>
                    <elementmatrix referencename="Priacodon_LACM_120451_LOWER_Reduced_m2-4">
                        <column c="0" x="0.972257724484236974" y="0.0245206489240742329" z="0.232623365885802458" h="0"/>
                        <column c="1" x="0.16974364424669991" y="-0.758210012019175039" z="-0.629527386742239292" h="0"/>
                        <column c="2" x="0.160940946118806411" y="0.651549173165845263" z="-0.74133777403500023" h="0"/>
                        <column c="3" x="23.940773581126642" y="-18.692319858154228" z="-24.0609242184442849" h="1"/>
                    </elementmatrix>
                </elementmatrices>
            </timestep>
            <timestep t="87">
                <triangle x1="29.2541164519885157" y1="6.18566638680569891" z1="-56.3024071053969237" x2="19.5295789890318332" y2="0.635188998862965093" z2="-60.4295945124166209" x3="21.9003854914719582" y3="-48.3557805304944068" z3="6.49263265820813729"/>
                <propermotioninfo haspm="0"/>
                <elementmatrices>
                    <elementmatrix referencename="Priacodon_LACM_120451_Upper_Reduced_M2_M3">
                        <column c="0" x="0.988708019256591464" y="0.132973745465278625" z="0.0690969005227088928" h="0"/>
                        <column c="1" x="-0.134877979755401611" y="0.990580081939697155" z="0.0236450321972370078" h="0"/>
                        <column c="2" x="-0.0653018429875373702" y="-0.0326976850628852844" z="0.9973297119140625" h="0"/>
                        <column c="3" x="-0.439637064933776855" y="-6.72801399230957031" z="-18.5815849304199219" h="1"/>
                    </elementmatrix>
                    <elementmatrix referencename="Priacodon_LACM_120451_LOWER_Reduced_m2-4">
                        <column c="0" x="0.972246503443662369" y="0.0247029201199847337" z="0.232650978244412859" h="0"/>
                        <column c="1" x="0.169914917618979533" y="-0.758132581780094794" z="-0.629574433217204188" h="0"/>
                        <column c="2" x="0.160827960975929163" y="0.651632383925087821" z="-0.741289155181912962" h="0"/>
                        <column c="3" x="23.9368612210833334" y="-18.5682384075627809" z="-24.0094523258699404" h="1"/>
                    </elementmatrix>
                </elementmatrices>
            </timestep>
            <timestep t="88">
                <triangle x1="29.246022162731709" y1="6.31302841283097926" z1="-56.2491094015464625" x2="19.5227259021662505" y2="0.760850556959955071" z2="-60.3769338747069639" x3="21.9017294391869086" y3="-48.2341875892976759" z3="6.54202373517175317"/>
                <propermotioninfo haspm="0"/>
                <elementmatrices>
                    <elementmatrix referencename="Priacodon_LACM_120451_Upper_Reduced_M2_M3">
                        <column c="0" x="0.988708019256591464" y="0.132973745465278625" z="0.0690969005227088928" h="0"/>
                        <column c="1" x="-0.134877979755401611" y="0.990580081939697155" z="0.0236450321972370078" h="0"/>
                        <column c="2" x="-0.0653018429875373702" y="-0.0326976850628852844" z="0.9973297119140625" h="0"/>
                        <column c="3" x="-0.439637064933776855" y="-6.72801399230957031" z="-18.5815849304199219" h="1"/>
                    </elementmatrix>
                    <elementmatrix referencename="Priacodon_LACM_120451_LOWER_Reduced_m2-4">
                        <column c="0" x="0.972235244528797615" y="0.0248851871469026285" z="0.232678602702648812" h="0"/>
                        <column c="1" x="0.170086176465894745" y="-0.758055113445242457" z="-0.629621469854319438" h="0"/>
                        <column c="2" x="0.160714957584370682" y="0.651715568354101715" z="-0.741240533683517833" h="0"/>
                        <column c="3" x="23.9329493963522744" y="-18.4441561287531428" z="-23.9579805035824371" h="1"/>
                    </elementmatrix>
                </elementmatrices>
            </timestep>
            <timestep t="89">
                <triangle x1="29.2379276917556652" y1="6.44039029071903357" z1="-56.1958116564199557" x2="19.5158729970199083" y2="0.886512263194175532" z2="-60.3242732782733668" x3="21.9030744846394079" y3="-48.1125926072928394" z3="6.59141471283724556"/>
                <propermotioninfo haspm="0"/>
                <elementmatrices>
                    <elementmatrix referencename="Priacodon_LACM_120451_Upper_Reduced_M2_M3">
                        <column c="0" x="0.988708019256591464" y="0.132973745465278625" z="0.0690969005227088928" h="0"/>
                        <column c="1" x="-0.134877979755401611" y="0.990580081939697155" z="0.0236450321972370078" h="0"/>
                        <column c="2" x="-0.0653018429875373702" y="-0.0326976850628852844" z="0.9973297119140625" h="0"/>
                        <column c="3" x="-0.439637064933776855" y="-6.72801399230957031" z="-18.5815849304199219" h="1"/>
                    </elementmatrix>
                    <elementmatrix referencename="Priacodon_LACM_120451_LOWER_Reduced_m2-4">
                        <column c="0" x="0.972223947740169625" y="0.0250674499962879709" z="0.232706239259215963" h="0"/>
                        <column c="1" x="0.170257420779421326" y="-0.757977607018247457" z="-0.629668496651381693" h="0"/>
                        <column c="2" x="0.160601935949425595" y="0.651798726448989174" z="-0.741191909542093241" h="0"/>
                        <column c="3" x="23.9290381067665656" y="-18.3200730216114707" z="-23.9065087515111649" h="1"/>
                    </elementmatrix>
                </elementmatrices>
            </timestep>
            <timestep t="90">
                <triangle x1="29.2298330390894634" y1="6.56775202043003059" z1="-56.1425138700323174" x2="19.5090202735637135" y2="1.01217411760544529" z2="-60.2716127231009011" x3="21.9044206274162612" y3="-47.9909955842495108" z3="6.64080559137275195"/>
                <propermotioninfo haspm="0"/>
                <elementmatrices>
                    <elementmatrix referencename="Priacodon_LACM_120451_Upper_Reduced_M2_M3">
                        <column c="0" x="0.988708019256591464" y="0.132973745465278625" z="0.0690969005227088928" h="0"/>
                        <column c="1" x="-0.134877979755401611" y="0.990580081939697155" z="0.0236450321972370078" h="0"/>
                        <column c="2" x="-0.0653018429875373702" y="-0.0326976850628852844" z="0.9973297119140625" h="0"/>
                        <column c="3" x="-0.439637064933776855" y="-6.72801399230957031" z="-18.5815849304199219" h="1"/>
                    </elementmatrix>
                    <elementmatrix referencename="Priacodon_LACM_120451_LOWER_Reduced_m2-4">
                        <column c="0" x="0.972212613078308419" y="0.0252497086596010119" z="0.232733887912819432" h="0"/>
                        <column c="1" x="0.170428650551535749" y="-0.757900062502741445" z="-0.629715513606187161" h="0"/>
                        <column c="2" x="0.160488896076389442" y="0.651881858205854203" z="-0.741143282759917366" h="0"/>
                        <column c="3" x="23.9251273521592935" y="-18.1959890860239781" z="-23.8550370695854781" h="1"/>
                    </elementmatrix>
                </elementmatrices>
            </timestep>
            <timestep t="91">
                <triangle x1="29.2217382047622074" y1="6.69511360192415239" z1="-56.0892160423984834" x2="19.5021677317685764" y2="1.13783612023360092" z2="-60.2189522091746454" x3="21.905767867104224" y3="-47.8693965199374247" z3="6.6901963709463903"/>
                <propermotioninfo haspm="0"/>
                <elementmatrices>
                    <elementmatrix referencename="Priacodon_LACM_120451_Upper_Reduced_M2_M3">
                        <column c="0" x="0.988708019256591464" y="0.132973745465278625" z="0.0690969005227088928" h="0"/>
                        <column c="1" x="-0.134877979755401611" y="0.990580081939697155" z="0.0236450321972370078" h="0"/>
                        <column c="2" x="-0.0653018429875373702" y="-0.0326976850628852844" z="0.9973297119140625" h="0"/>
                        <column c="3" x="-0.439637064933776855" y="-6.72801399230957031" z="-18.5815849304199219" h="1"/>
                    </elementmatrix>
                    <elementmatrix referencename="Priacodon_LACM_120451_LOWER_Reduced_m2-4">
                        <column c="0" x="0.972201240543744571" y="0.0254319631283022041" z="0.232761548662163836" h="0"/>
                        <column c="1" x="0.170599865774215403" y="-0.757822479902357515" z="-0.629762520716532825" h="0"/>
                        <column c="2" x="0.160375837970558599" y="0.651964963620801363" z="-0.741094653339268494" h="0"/>
                        <column c="3" x="23.9212171323635268" y="-18.0719043218769038" z="-23.8035654577347557" h="1"/>
                    </elementmatrix>
                </elementmatrices>
            </timestep>
            <timestep t="92">
                <triangle x1="29.2136431888029904" y1="6.82247503516157394" z1="-56.0359181735333678" x2="19.4953153716053933" y2="1.26349827111844526" z2="-60.1662917364796428" x3="21.9071162032900091" y3="-47.7477954141264007" z3="6.73958705172629546"/>
                <propermotioninfo haspm="0"/>
                <elementmatrices>
                    <elementmatrix referencename="Priacodon_LACM_120451_Upper_Reduced_M2_M3">
                        <column c="0" x="0.988708019256591464" y="0.132973745465278625" z="0.0690969005227088928" h="0"/>
                        <column c="1" x="-0.134877979755401611" y="0.990580081939697155" z="0.0236450321972370078" h="0"/>
                        <column c="2" x="-0.0653018429875373702" y="-0.0326976850628852844" z="0.9973297119140625" h="0"/>
                        <column c="3" x="-0.439637064933776855" y="-6.72801399230957031" z="-18.5815849304199219" h="1"/>
                    </elementmatrix>
                    <elementmatrix referencename="Priacodon_LACM_120451_LOWER_Reduced_m2-4">
                        <column c="0" x="0.972189830137011213" y="0.0256142133938522081" z="0.23278922150595302" h="0"/>
                        <column c="1" x="0.170771066439438013" y="-0.75774485922073076" z="-0.629809517980216782" h="0"/>
                        <column c="2" x="0.160262761637230217" y="0.652048042689937213" z="-0.741046021282425249" h="0"/>
                        <column c="3" x="23.917307447212302" y="-17.9478187290565323" z="-23.7520939158883557" h="1"/>
                    </elementmatrix>
                </elementmatrices>
            </timestep>
            <timestep t="93">
                <triangle x1="29.2055479912409339" y1="6.94983632010249508" z1="-55.9826202634519134" x2="19.4884631930450567" y2="1.38916057029979712" z2="-60.113631305000979" x3="21.9084656355602654" y3="-47.626192266586358" z3="6.78897763388060493"/>
                <propermotioninfo haspm="0"/>
                <elementmatrices>
                    <elementmatrix referencename="Priacodon_LACM_120451_Upper_Reduced_M2_M3">
                        <column c="0" x="0.988708019256591464" y="0.132973745465278625" z="0.0690969005227088928" h="0"/>
                        <column c="1" x="-0.134877979755401611" y="0.990580081939697155" z="0.0236450321972370078" h="0"/>
                        <column c="2" x="-0.0653018429875373702" y="-0.0326976850628852844" z="0.9973297119140625" h="0"/>
                        <column c="3" x="-0.439637064933776855" y="-6.72801399230957031" z="-18.5815849304199219" h="1"/>
                    </elementmatrix>
                    <elementmatrix referencename="Priacodon_LACM_120451_LOWER_Reduced_m2-4">
                        <column c="0" x="0.972178381858642693" y="0.0257964594477118614" z="0.23281690644289052" h="0"/>
                        <column c="1" x="0.17094225253918216" y="-0.757667200461497936" z="-0.629856505395036459" h="0"/>
                        <column c="2" x="0.160149667081702418" y="0.652131095409368755" z="-0.74099738659166603" h="0"/>
                        <column c="3" x="23.9133982965386238" y="-17.8237323074491911" z="-23.7006224439756323" h="1"/>
                    </elementmatrix>
                </elementmatrices>
            </timestep>
            <timestep t="94">
                <triangle x1="29.1974526121051596" y1="7.07719745670711031" z1="-55.9293223121690772" x2="19.481611196058445" y2="1.51482301781745399" z2="-60.0609709147237396" x3="21.909816163501592" y3="-47.5045870770873009" z3="6.83836811757743845"/>
                <propermotioninfo haspm="0"/>
                <elementmatrices>
                    <elementmatrix referencename="Priacodon_LACM_120451_Upper_Reduced_M2_M3">
                        <column c="0" x="0.988708019256591464" y="0.132973745465278625" z="0.0690969005227088928" h="0"/>
                        <column c="1" x="-0.134877979755401611" y="0.990580081939697155" z="0.0236450321972370078" h="0"/>
                        <column c="2" x="-0.0653018429875373702" y="-0.0326976850628852844" z="0.9973297119140625" h="0"/>
                        <column c="3" x="-0.439637064933776855" y="-6.72801399230957031" z="-18.5815849304199219" h="1"/>
                    </elementmatrix>
                    <elementmatrix referencename="Priacodon_LACM_120451_LOWER_Reduced_m2-4">
                        <column c="0" x="0.972166895709175582" y="0.0259787012813422168" z="0.232844603471679179" h="0"/>
                        <column c="1" x="0.171113424065427205" y="-0.757589503628297911" z="-0.629903482958790617" h="0"/>
                        <column c="2" x="0.160036554309274159" y="0.652214121775205102" z="-0.740948749269269791" h="0"/>
                        <column c="3" x="23.9094896801754935" y="-17.699645056941236" z="-23.6491510419259789" h="1"/>
                    </elementmatrix>
                </elementmatrices>
            </timestep>
            <timestep t="95">
                <triangle x1="29.189357051424782" y1="7.20455844493562392" z1="-55.876024319699745" x2="19.4747593806164225" y2="1.64048561371121515" z2="-60.0083105656329465" x3="21.9111677867005383" y3="-47.3829798453993334" z3="6.8877585029849806"/>
                <propermotioninfo haspm="0"/>
                <elementmatrices>
                    <elementmatrix referencename="Priacodon_LACM_120451_Upper_Reduced_M2_M3">
                        <column c="0" x="0.988708019256591464" y="0.132973745465278625" z="0.0690969005227088928" h="0"/>
                        <column c="1" x="-0.134877979755401611" y="0.990580081939697155" z="0.0236450321972370078" h="0"/>
                        <column c="2" x="-0.0653018429875373702" y="-0.0326976850628852844" z="0.9973297119140625" h="0"/>
                        <column c="3" x="-0.439637064933776855" y="-6.72801399230957031" z="-18.5815849304199219" h="1"/>
                    </elementmatrix>
                    <elementmatrix referencename="Priacodon_LACM_120451_LOWER_Reduced_m2-4">
                        <column c="0" x="0.97215537168914834" y="0.0261609388862045072" z="0.232872312591021258" h="0"/>
                        <column c="1" x="0.171284581010152925" y="-0.757511768724770773" z="-0.629950450669278128" h="0"/>
                        <column c="2" x="0.159923423325245145" y="0.652297121783555811" z="-0.740900109317515154" h="0"/>
                        <column c="3" x="23.9055815979558588" y="-17.5755569774190725" z="-23.5976797096686965" h="1"/>
                    </elementmatrix>
                </elementmatrices>
            </timestep>
            <timestep t="96">
                <triangle x1="29.181261309228951" y1="7.3319192847482455" z1="-55.8227262860588951" x2="19.4679077466898605" y2="1.76614835802086212" z2="-59.9556502577136925" x3="21.9125205047436111" y3="-47.2613705712926588" z3="6.93714879027134312"/>
                <propermotioninfo haspm="0"/>
                <elementmatrices>
                    <elementmatrix referencename="Priacodon_LACM_120451_Upper_Reduced_M2_M3">
                        <column c="0" x="0.988708019256591464" y="0.132973745465278625" z="0.0690969005227088928" h="0"/>
                        <column c="1" x="-0.134877979755401611" y="0.990580081939697155" z="0.0236450321972370078" h="0"/>
                        <column c="2" x="-0.0653018429875373702" y="-0.0326976850628852844" z="0.9973297119140625" h="0"/>
                        <column c="3" x="-0.439637064933776855" y="-6.72801399230957031" z="-18.5815849304199219" h="1"/>
                    </elementmatrix>
                    <elementmatrix referencename="Priacodon_LACM_120451_LOWER_Reduced_m2-4">
                        <column c="0" x="0.9721438097991002" y="0.0263431722537601741" z="0.232900033799618461" h="0"/>
                        <column c="1" x="0.171455723365340013" y="-0.757433995754559164" z="-0.629997408524298197" h="0"/>
                        <column c="2" x="0.15981027413491608" y="0.65238009543053177" z="-0.740851466738681408" h="0"/>
                        <column c="3" x="23.9016740497126641" y="-17.4514680687691417" z="-23.546208447133175" h="1"/>
                    </elementmatrix>
                </elementmatrices>
            </timestep>
            <timestep t="97">
                <triangle x1="29.1731653855468096" y1="7.459279976105198" z1="-55.7694282112614559" x2="19.4610562942496053" y2="1.89181125078617995" z2="-59.9029899909510206" x3="21.9138743172172497" y3="-47.1397592545375801" z3="6.98653897960468662"/>
                <propermotioninfo haspm="0"/>
                <elementmatrices>
                    <elementmatrix referencename="Priacodon_LACM_120451_Upper_Reduced_M2_M3">
                        <column c="0" x="0.988708019256591464" y="0.132973745465278625" z="0.0690969005227088928" h="0"/>
                        <column c="1" x="-0.134877979755401611" y="0.990580081939697155" z="0.0236450321972370078" h="0"/>
                        <column c="2" x="-0.0653018429875373702" y="-0.0326976850628852844" z="0.9973297119140625" h="0"/>
                        <column c="3" x="-0.439637064933776855" y="-6.72801399230957031" z="-18.5815849304199219" h="1"/>
                    </elementmatrix>
                    <elementmatrix referencename="Priacodon_LACM_120451_LOWER_Reduced_m2-4">
                        <column c="0" x="0.97213221003957373" y="0.0265254013754708667" z="0.232927767096171939" h="0"/>
                        <column c="1" x="0.17162685112296977" y="-0.757356184721306502" z="-0.630044356521650806" h="0"/>
                        <column c="2" x="0.159697106743588502" y="0.652463042712246089" z="-0.740802821535047284" h="0"/>
                        <column c="3" x="23.8977670352788181" y="-17.327378330877913" z="-23.4947372542487614" h="1"/>
                    </elementmatrix>
                </elementmatrices>
            </timestep>
            <timestep t="98">
                <triangle x1="29.1650692804075078" y1="7.58664051896670522" z1="-55.716130095322363" x2="19.454205023266514" y2="2.01747429204694662" z2="-59.8503297653300166" x3="21.915229223707847" y3="-47.0181458949044853" z3="7.035929071153185"/>
                <propermotioninfo haspm="0"/>
                <elementmatrices>
                    <elementmatrix referencename="Priacodon_LACM_120451_Upper_Reduced_M2_M3">
                        <column c="0" x="0.988708019256591464" y="0.132973745465278625" z="0.0690969005227088928" h="0"/>
                        <column c="1" x="-0.134877979755401611" y="0.990580081939697155" z="0.0236450321972370078" h="0"/>
                        <column c="2" x="-0.0653018429875373702" y="-0.0326976850628852844" z="0.9973297119140625" h="0"/>
                        <column c="3" x="-0.439637064933776855" y="-6.72801399230957031" z="-18.5815849304199219" h="1"/>
                    </elementmatrix>
                    <elementmatrix referencename="Priacodon_LACM_120451_LOWER_Reduced_m2-4">
                        <column c="0" x="0.972120572411111605" y="0.0267076262427984185" z="0.232955512479382287" h="0"/>
                        <column c="1" x="0.171797964275024168" y="-0.757278335628659094" z="-0.63009129465913627" h="0"/>
                        <column c="2" x="0.159583921156564668" y="0.652545963624811654" z="-0.740754173708892294" h="0"/>
                        <column c="3" x="23.8938605544872154" y="-17.2032877636319128" z="-23.4432661309447852" h="1"/>
                    </elementmatrix>
                </elementmatrices>
            </timestep>
            <timestep t="99">
                <triangle x1="29.1569729938402169" y1="7.71400091329299897" z1="-55.6628319382565664" x2="19.4473539337114154" y2="2.14313748184292052" z2="-59.797669580835688" x3="21.9165852238017642" y3="-46.896530492163869" z3="7.08531906508498999"/>
                <propermotioninfo haspm="0"/>
                <elementmatrices>
                    <elementmatrix referencename="Priacodon_LACM_120451_Upper_Reduced_M2_M3">
                        <column c="0" x="0.988708019256591464" y="0.132973745465278625" z="0.0690969005227088928" h="0"/>
                        <column c="1" x="-0.134877979755401611" y="0.990580081939697155" z="0.0236450321972370078" h="0"/>
                        <column c="2" x="-0.0653018429875373702" y="-0.0326976850628852844" z="0.9973297119140625" h="0"/>
                        <column c="3" x="-0.439637064933776855" y="-6.72801399230957031" z="-18.5815849304199219" h="1"/>
                    </elementmatrix>
                    <elementmatrix referencename="Priacodon_LACM_120451_LOWER_Reduced_m2-4">
                        <column c="0" x="0.972108896914259724" y="0.0268898468472048499" z="0.232983269947949517" h="0"/>
                        <column c="1" x="0.171969062813485868" y="-0.757200448480264021" z="-0.630138222934555237" h="0"/>
                        <column c="2" x="0.159470717379147781" y="0.652628858164343462" z="-0.740705523262495613" h="0"/>
                        <column c="3" x="23.8899546071707078" y="-17.0791963669176958" z="-23.39179507715059" h="1"/>
                    </elementmatrix>
                </elementmatrices>
            </timestep>
            <timestep t="100">
                <triangle x1="29.1488765258740976" y1="7.84136115904432085" z1="-55.6095337400790157" x2="19.4405030255551345" y2="2.26880082021386897" z2="-59.7450094374531346" x3="21.9179423170852772" y3="-46.7749130460863043" z3="7.1347089615682604"/>
                <propermotioninfo haspm="0"/>
                <elementmatrices>
                    <elementmatrix referencename="Priacodon_LACM_120451_Upper_Reduced_M2_M3">
                        <column c="0" x="0.988708019256591464" y="0.132973745465278625" z="0.0690969005227088928" h="0"/>
                        <column c="1" x="-0.134877979755401611" y="0.990580081939697155" z="0.0236450321972370078" h="0"/>
                        <column c="2" x="-0.0653018429875373702" y="-0.0326976850628852844" z="0.9973297119140625" h="0"/>
                        <column c="3" x="-0.439637064933776855" y="-6.72801399230957031" z="-18.5815849304199219" h="1"/>
                    </elementmatrix>
                    <elementmatrix referencename="Priacodon_LACM_120451_LOWER_Reduced_m2-4">
                        <column c="0" x="0.972097183549564758" y="0.0270720631801524142" z="0.233011039500573114" h="0"/>
                        <column c="1" x="0.172140146730338228" y="-0.757122523279770809" z="-0.630185141345709021" h="0"/>
                        <column c="2" x="0.159357495416641959" y="0.652711726326957953" z="-0.740656870198136863" h="0"/>
                        <column c="3" x="23.8860491931621333" y="-16.9551041406218488" z="-23.3403240927955338" h="1"/>
                    </elementmatrix>
                </elementmatrices>
            </timestep>
            <timestep t="101">
                <triangle x1="29.1407798765383355" y1="7.96872125618091598" z1="-55.5562355008046538" x2="19.4336522987685036" y2="2.39446430719954684" z2="-59.6923493351673926" x3="21.9193005031446404" y3="-46.6532935564424704" z3="7.18409876077118881"/>
                <propermotioninfo haspm="0"/>
                <elementmatrices>
                    <elementmatrix referencename="Priacodon_LACM_120451_Upper_Reduced_M2_M3">
                        <column c="0" x="0.988708019256591464" y="0.132973745465278625" z="0.0690969005227088928" h="0"/>
                        <column c="1" x="-0.134877979755401611" y="0.990580081939697155" z="0.0236450321972370078" h="0"/>
                        <column c="2" x="-0.0653018429875373702" y="-0.0326976850628852844" z="0.9973297119140625" h="0"/>
                        <column c="3" x="-0.439637064933776855" y="-6.72801399230957031" z="-18.5815849304199219" h="1"/>
                    </elementmatrix>
                    <elementmatrix referencename="Priacodon_LACM_120451_LOWER_Reduced_m2-4">
                        <column c="0" x="0.972085432317575715" y="0.0272542752331035518" z="0.233038821135951896" h="0"/>
                        <column c="1" x="0.172311216017565244" y="-0.75704456003083076" z="-0.63023204989039916" h="0"/>
                        <column c="2" x="0.159244255274352015" y="0.6527945681087719" z="-0.740608214518095442" h="0"/>
                        <column c="3" x="23.8821443122943151" y="-16.8310110846310153" z="-23.2888531778089245" h="1"/>
                    </elementmatrix>
                </elementmatrices>
            </timestep>
            <timestep t="102">
                <triangle x1="29.1326830458621195" y1="8.09608120466303838" z1="-55.5029372204484375" x2="19.4268017533223301" y2="2.52012794283969477" z2="-59.6396892739635121" x3="21.9206597815660444" y3="-46.5316720230031535" z3="7.23348846286192337"/>
                <propermotioninfo haspm="0"/>
                <elementmatrices>
                    <elementmatrix referencename="Priacodon_LACM_120451_Upper_Reduced_M2_M3">
                        <column c="0" x="0.988708019256591464" y="0.132973745465278625" z="0.0690969005227088928" h="0"/>
                        <column c="1" x="-0.134877979755401611" y="0.990580081939697155" z="0.0236450321972370078" h="0"/>
                        <column c="2" x="-0.0653018429875373702" y="-0.0326976850628852844" z="0.9973297119140625" h="0"/>
                        <column c="3" x="-0.439637064933776855" y="-6.72801399230957031" z="-18.5815849304199219" h="1"/>
                    </elementmatrix>
                    <elementmatrix referencename="Priacodon_LACM_120451_LOWER_Reduced_m2-4">
                        <column c="0" x="0.972073643218843153" y="0.0274364829975208939" z="0.23306661485278421" h="0"/>
                        <column c="1" x="0.172482270667151716" y="-0.756966558737096284" z="-0.630278948566428188" h="0"/>
                        <column c="2" x="0.159130996957583759" y="0.652877383505904074" z="-0.740559556224651194" h="0"/>
                        <column c="3" x="23.8782399644000307" y="-16.7069171988318601" z="-23.2373823321201272" h="1"/>
                    </elementmatrix>
                </elementmatrices>
            </timestep>
            <timestep t="103">
                <triangle x1="29.1245860338746496" y1="8.22344100445094917" z1="-55.4496388990253024" x2="19.4199513891874105" y2="2.64579172717405697" z2="-59.587029253826536" x3="21.9220201519356195" y3="-46.410048445539239" z3="7.28287806800867621"/>
                <propermotioninfo haspm="0"/>
                <elementmatrices>
                    <elementmatrix referencename="Priacodon_LACM_120451_Upper_Reduced_M2_M3">
                        <column c="0" x="0.988708019256591464" y="0.132973745465278625" z="0.0690969005227088928" h="0"/>
                        <column c="1" x="-0.134877979755401611" y="0.990580081939697155" z="0.0236450321972370078" h="0"/>
                        <column c="2" x="-0.0653018429875373702" y="-0.0326976850628852844" z="0.9973297119140625" h="0"/>
                        <column c="3" x="-0.439637064933776855" y="-6.72801399230957031" z="-18.5815849304199219" h="1"/>
                    </elementmatrix>
                    <elementmatrix referencename="Priacodon_LACM_120451_LOWER_Reduced_m2-4">
                        <column c="0" x="0.972061816253919408" y="0.0276186864648672765" z="0.233094420649767847" h="0"/>
                        <column c="1" x="0.172653310671082971" y="-0.75688851940222257" z="-0.630325837371598308" h="0"/>
                        <column c="2" x="0.159017720471643781" y="0.652960172514474579" z="-0.740510895320083962" h="0"/>
                        <column c="3" x="23.8743361493120467" y="-16.5828224831111015" z="-23.1859115556584392" h="1"/>
                    </elementmatrix>
                </elementmatrices>
            </timestep>
            <timestep t="104">
                <triangle x1="29.1164888406051219" y1="8.35080065550491391" z1="-55.3963405365502126" x2="19.4131012063345452" y2="2.77145566024236523" z2="-59.534369274741529" x3="21.9233816138394637" y3="-46.2884228238216622" z3="7.33226757637961057"/>
                <propermotioninfo haspm="0"/>
                <elementmatrices>
                    <elementmatrix referencename="Priacodon_LACM_120451_Upper_Reduced_M2_M3">
                        <column c="0" x="0.988708019256591464" y="0.132973745465278625" z="0.0690969005227088928" h="0"/>
                        <column c="1" x="-0.134877979755401611" y="0.990580081939697155" z="0.0236450321972370078" h="0"/>
                        <column c="2" x="-0.0653018429875373702" y="-0.0326976850628852844" z="0.9973297119140625" h="0"/>
                        <column c="3" x="-0.439637064933776855" y="-6.72801399230957031" z="-18.5815849304199219" h="1"/>
                    </elementmatrix>
                    <elementmatrix referencename="Priacodon_LACM_120451_LOWER_Reduced_m2-4">
                        <column c="0" x="0.972049951423358483" y="0.0278008856266057369" z="0.233122238525599962" h="0"/>
                        <column c="1" x="0.172824336021345115" y="-0.756810442029865804" z="-0.630372716303712832" h="0"/>
                        <column c="2" x="0.158904425821839529" y="0.653042935130603741" z="-0.740462231806673588" h="0"/>
                        <column c="3" x="23.8704328668630978" y="-16.4587269373554861" z="-23.1344408483532042" h="1"/>
                    </elementmatrix>
                </elementmatrices>
            </timestep>
            <timestep t="105">
                <triangle x1="29.1083914660827503" y1="8.47816015778520793" z1="-55.3430421330381321" x2="19.4062512047345166" y2="2.89711974208433887" z2="-59.4817093366935055" x3="21.9247441668636185" y3="-46.1667951576215074" z3="7.38165698814291993"/>
                <propermotioninfo haspm="0"/>
                <elementmatrices>
                    <elementmatrix referencename="Priacodon_LACM_120451_Upper_Reduced_M2_M3">
                        <column c="0" x="0.988708019256591464" y="0.132973745465278625" z="0.0690969005227088928" h="0"/>
                        <column c="1" x="-0.134877979755401611" y="0.990580081939697155" z="0.0236450321972370078" h="0"/>
                        <column c="2" x="-0.0653018429875373702" y="-0.0326976850628852844" z="0.9973297119140625" h="0"/>
                        <column c="3" x="-0.439637064933776855" y="-6.72801399230957031" z="-18.5815849304199219" h="1"/>
                    </elementmatrix>
                    <elementmatrix referencename="Priacodon_LACM_120451_LOWER_Reduced_m2-4">
                        <column c="0" x="0.972038048727716597" y="0.0279830804741995343" z="0.233150068478977179" h="0"/>
                        <column c="1" x="0.172995346709925002" y="-0.756732326623684171" z="-0.630419585360575074" h="0"/>
                        <column c="2" x="0.15879111301347934" y="0.653125671350414216" z="-0.740413565686700137" h="0"/>
                        <column c="3" x="23.8665301168858974" y="-16.3346305614517995" z="-23.0829702101337411" h="1"/>
                    </elementmatrix>
                </elementmatrices>
            </timestep>
            <timestep t="106">
                <triangle x1="29.1002939103367666" y1="8.6055195112521119" z1="-55.2897436885039966" x2="19.3994013843581072" y2="3.02278397273970789" z2="-59.4290494396675228" x3="21.9261078105940612" y3="-46.0451654467099303" z3="7.43104630346681549"/>
                <propermotioninfo haspm="0"/>
                <elementmatrices>
                    <elementmatrix referencename="Priacodon_LACM_120451_Upper_Reduced_M2_M3">
                        <column c="0" x="0.988708019256591464" y="0.132973745465278625" z="0.0690969005227088928" h="0"/>
                        <column c="1" x="-0.134877979755401611" y="0.990580081939697155" z="0.0236450321972370078" h="0"/>
                        <column c="2" x="-0.0653018429875373702" y="-0.0326976850628852844" z="0.9973297119140625" h="0"/>
                        <column c="3" x="-0.439637064933776855" y="-6.72801399230957031" z="-18.5815849304199219" h="1"/>
                    </elementmatrix>
                    <elementmatrix referencename="Priacodon_LACM_120451_LOWER_Reduced_m2-4">
                        <column c="0" x="0.972026108167551306" y="0.0281652709991120839" z="0.233177910508595598" h="0"/>
                        <column c="1" x="0.173166342728809985" y="-0.756654173187337853" z="-0.630466444539989235" h="0"/>
                        <column c="2" x="0.158677782051872357" y="0.653208381170029329" z="-0.740364896962444119" h="0"/>
                        <column c="3" x="23.8626278992131304" y="-16.2105333552868771" z="-23.0314996409293613" h="1"/>
                    </elementmatrix>
                </elementmatrices>
            </timestep>
            <timestep t="107">
                <triangle x1="29.0921961733963919" y1="8.73287871586591891" z1="-55.236445202962777" x2="19.3925517451760854" y2="3.14844835224817388" z2="-59.3763895836486384" x3="21.9274725446167267" y3="-45.9235336908581928" z3="7.48043552251947652"/>
                <propermotioninfo haspm="0"/>
                <elementmatrices>
                    <elementmatrix referencename="Priacodon_LACM_120451_Upper_Reduced_M2_M3">
                        <column c="0" x="0.988708019256591464" y="0.132973745465278625" z="0.0690969005227088928" h="0"/>
                        <column c="1" x="-0.134877979755401611" y="0.990580081939697155" z="0.0236450321972370078" h="0"/>
                        <column c="2" x="-0.0653018429875373702" y="-0.0326976850628852844" z="0.9973297119140625" h="0"/>
                        <column c="3" x="-0.439637064933776855" y="-6.72801399230957031" z="-18.5815849304199219" h="1"/>
                    </elementmatrix>
                    <elementmatrix referencename="Priacodon_LACM_120451_LOWER_Reduced_m2-4">
                        <column c="0" x="0.97201412974342194" y="0.0283474571928070476" z="0.233205764613150596" h="0"/>
                        <column c="1" x="0.17333732406998828" y="-0.756575981724488589" z="-0.630513293839759625" h="0"/>
                        <column c="2" x="0.158564432942328581" y="0.653291064585573955" z="-0.740316225636185599" h="0"/>
                        <column c="3" x="23.8587262136774569" y="-16.0864353187475793" z="-22.9800291406693944" h="1"/>
                    </elementmatrix>
                </elementmatrices>
            </timestep>
            <timestep t="108">
                <triangle x1="29.0840982552908791" y1="8.86023777158691672" z1="-55.1831466764294376" x2="19.3857022871592157" y2="3.2741128806494455" z2="-59.3237297686218668" x3="21.9288383685175106" y3="-45.8018998898376282" z3="7.52982464546912311"/>
                <propermotioninfo haspm="0"/>
                <elementmatrices>
                    <elementmatrix referencename="Priacodon_LACM_120451_Upper_Reduced_M2_M3">
                        <column c="0" x="0.988708019256591464" y="0.132973745465278625" z="0.0690969005227088928" h="0"/>
                        <column c="1" x="-0.134877979755401611" y="0.990580081939697155" z="0.0236450321972370078" h="0"/>
                        <column c="2" x="-0.0653018429875373702" y="-0.0326976850628852844" z="0.9973297119140625" h="0"/>
                        <column c="3" x="-0.439637064933776855" y="-6.72801399230957031" z="-18.5815849304199219" h="1"/>
                    </elementmatrix>
                    <elementmatrix referencename="Priacodon_LACM_120451_LOWER_Reduced_m2-4">
                        <column c="0" x="0.972002113455889716" y="0.0285296390467482779" z="0.233233630791337271" h="0"/>
                        <column c="1" x="0.173508290725448711" y="-0.756497752238799892" z="-0.630560133257691335" h="0"/>
                        <column c="2" x="0.158451065690158821" y="0.653373721593173973" z="-0.740267551710205085" h="0"/>
                        <column c="3" x="23.8548250601115299" y="-15.9623364517208195" z="-22.9285587092831342" h="1"/>
                    </elementmatrix>
                </elementmatrices>
            </timestep>
            <timestep t="109">
                <triangle x1="29.0760001560494565" y1="8.98759667837541087" z1="-55.1298481089189352" x2="19.3788530102782417" y2="3.39977755798321901" z2="-59.2710699945722652" x3="21.9302052818822411" y3="-45.6802640434196903" z3="7.57921367248394962"/>
                <propermotioninfo haspm="0"/>
                <elementmatrices>
                    <elementmatrix referencename="Priacodon_LACM_120451_Upper_Reduced_M2_M3">
                        <column c="0" x="0.988708019256591464" y="0.132973745465278625" z="0.0690969005227088928" h="0"/>
                        <column c="1" x="-0.134877979755401611" y="0.990580081939697155" z="0.0236450321972370078" h="0"/>
                        <column c="2" x="-0.0653018429875373702" y="-0.0326976850628852844" z="0.9973297119140625" h="0"/>
                        <column c="3" x="-0.439637064933776855" y="-6.72801399230957031" z="-18.5815849304199219" h="1"/>
                    </elementmatrix>
                    <elementmatrix referencename="Priacodon_LACM_120451_LOWER_Reduced_m2-4">
                        <column c="0" x="0.971990059305517962" y="0.0287118165523998249" z="0.233261509041849752" h="0"/>
                        <column c="1" x="0.173679242687180851" y="-0.756419484733937164" z="-0.630606962791589676" h="0"/>
                        <column c="2" x="0.158337680300674855" y="0.653456352188956369" z="-0.740218875186782976" h="0"/>
                        <column c="3" x="23.850924438347942" y="-15.8382367540935363" z="-22.8770883466999067" h="1"/>
                    </elementmatrix>
                </elementmatrices>
            </timestep>
            <timestep t="110">
                <triangle x1="29.0679018757013914" y1="9.11495543619171578" z1="-55.076549500446248" x2="19.3720039145039067" y2="3.52544238428919066" z2="-59.2184102614848626" x3="21.9315732842966966" y3="-45.5586261513759254" z3="7.62860260373216015"/>
                <propermotioninfo haspm="0"/>
                <elementmatrices>
                    <elementmatrix referencename="Priacodon_LACM_120451_Upper_Reduced_M2_M3">
                        <column c="0" x="0.988708019256591464" y="0.132973745465278625" z="0.0690969005227088928" h="0"/>
                        <column c="1" x="-0.134877979755401611" y="0.990580081939697155" z="0.0236450321972370078" h="0"/>
                        <column c="2" x="-0.0653018429875373702" y="-0.0326976850628852844" z="0.9973297119140625" h="0"/>
                        <column c="3" x="-0.439637064933776855" y="-6.72801399230957031" z="-18.5815849304199219" h="1"/>
                    </elementmatrix>
                    <elementmatrix referencename="Priacodon_LACM_120451_LOWER_Reduced_m2-4">
                        <column c="0" x="0.971977967292871337" y="0.0288939897012259438" z="0.233289399363382" h="0"/>
                        <column c="1" x="0.17385017994717486" y="-0.756341179213567361" z="-0.630653782439260291" h="0"/>
                        <column c="2" x="0.158224276779189238" y="0.653538956369049906" z="-0.740170196068200226" h="0"/>
                        <column c="3" x="23.8470243482192856" y="-15.7141362257527177" z="-22.8256180528490233" h="1"/>
                    </elementmatrix>
                </elementmatrices>
            </timestep>
            <timestep t="111">
                <triangle x1="29.0598034142759474" y1="9.24231404499614051" z1="-55.023250851026333" x2="19.3651549998069541" y2="3.65110735960703536" z2="-59.1657505693446737" x3="21.9329423753466131" y3="-45.4369862134779723" z3="7.67799143938200146"/>
                <propermotioninfo haspm="0"/>
                <elementmatrices>
                    <elementmatrix referencename="Priacodon_LACM_120451_Upper_Reduced_M2_M3">
                        <column c="0" x="0.988708019256591464" y="0.132973745465278625" z="0.0690969005227088928" h="0"/>
                        <column c="1" x="-0.134877979755401611" y="0.990580081939697155" z="0.0236450321972370078" h="0"/>
                        <column c="2" x="-0.0653018429875373702" y="-0.0326976850628852844" z="0.9973297119140625" h="0"/>
                        <column c="3" x="-0.439637064933776855" y="-6.72801399230957031" z="-18.5815849304199219" h="1"/>
                    </elementmatrix>
                    <elementmatrix referencename="Priacodon_LACM_120451_LOWER_Reduced_m2-4">
                        <column c="0" x="0.971965837418516165" y="0.029076158484691101" z="0.233317301754627227" h="0"/>
                        <column c="1" x="0.174021102497421726" y="-0.75626283568135988" z="-0.630700592198509824" h="0"/>
                        <column c="2" x="0.158110855131015388" y="0.653621534129584125" z="-0.740121514356737564" h="0"/>
                        <column c="3" x="23.8431247895581322" y="-15.5900348665853841" z="-22.7741478276597675" h="1"/>
                    </elementmatrix>
                </elementmatrices>
            </timestep>
            <timestep t="112">
                <triangle x1="29.0517047718024024" y1="9.36967250474901014" z1="-54.969952160674147" x2="19.3583062661581131" y2="3.77677248397643872" z2="-59.1130909181367414" x3="21.9343125546176694" y3="-45.315344229497569" z3="7.72738017960167767"/>
                <propermotioninfo haspm="0"/>
                <elementmatrices>
                    <elementmatrix referencename="Priacodon_LACM_120451_Upper_Reduced_M2_M3">
                        <column c="0" x="0.988708019256591464" y="0.132973745465278625" z="0.0690969005227088928" h="0"/>
                        <column c="1" x="-0.134877979755401611" y="0.990580081939697155" z="0.0236450321972370078" h="0"/>
                        <column c="2" x="-0.0653018429875373702" y="-0.0326976850628852844" z="0.9973297119140625" h="0"/>
                        <column c="3" x="-0.439637064933776855" y="-6.72801399230957031" z="-18.5815849304199219" h="1"/>
                    </elementmatrix>
                    <elementmatrix referencename="Priacodon_LACM_120451_LOWER_Reduced_m2-4">
                        <column c="0" x="0.971953669683020993" y="0.0292583228942599333" z="0.233345216214278062" h="0"/>
                        <column c="1" x="0.174192010329912911" y="-0.756184454140985229" z="-0.630747392067144808" h="0"/>
                        <column c="2" x="0.157997415361467497" y="0.653704085466689788" z="-0.740072830054675723" h="0"/>
                        <column c="3" x="23.8392257621970103" y="-15.4659326764785909" z="-22.7226776710614438" h="1"/>
                    </elementmatrix>
                </elementmatrices>
            </timestep>
            <timestep t="113">
                <triangle x1="29.0436059483100308" y1="9.4970308154106533" z1="-54.9166534294046826" x2="19.3514577135280916" y2="3.90243775743705967" z2="-59.0604313078461161" x3="21.9356838216954948" y3="-45.1937001992065319" z3="7.77676882455941065"/>
                <propermotioninfo haspm="0"/>
                <elementmatrices>
                    <elementmatrix referencename="Priacodon_LACM_120451_Upper_Reduced_M2_M3">
                        <column c="0" x="0.988708019256591464" y="0.132973745465278625" z="0.0690969005227088928" h="0"/>
                        <column c="1" x="-0.134877979755401611" y="0.990580081939697155" z="0.0236450321972370078" h="0"/>
                        <column c="2" x="-0.0653018429875373702" y="-0.0326976850628852844" z="0.9973297119140625" h="0"/>
                        <column c="3" x="-0.439637064933776855" y="-6.72801399230957031" z="-18.5815849304199219" h="1"/>
                    </elementmatrix>
                    <elementmatrix referencename="Priacodon_LACM_120451_LOWER_Reduced_m2-4">
                        <column c="0" x="0.971941464086955809" y="0.0294404829213973478" z="0.233373142741026607" h="0"/>
                        <column c="1" x="0.17436290343664082" y="-0.756106034596115584" z="-0.630794182042972773" h="0"/>
                        <column c="2" x="0.157883957475860759" y="0.653786610376499322" z="-0.740024143164296211" h="0"/>
                        <column c="3" x="23.8353272659684414" y="-15.3418296553194509" z="-22.6712075829833601" h="1"/>
                    </elementmatrix>
                </elementmatrices>
            </timestep>
            <timestep t="114">
                <triangle x1="29.0355069438281213" y1="9.6243889769414146" z1="-54.8633546572328896" x2="19.3446093418876082" y2="4.02810318002857493" z2="-59.0077717384577767" x3="21.9370561761656688" y3="-45.0720541223767981" z3="7.82615737442343917"/>
                <propermotioninfo haspm="0"/>
                <elementmatrices>
                    <elementmatrix referencename="Priacodon_LACM_120451_Upper_Reduced_M2_M3">
                        <column c="0" x="0.988708019256591464" y="0.132973745465278625" z="0.0690969005227088928" h="0"/>
                        <column c="1" x="-0.134877979755401611" y="0.990580081939697155" z="0.0236450321972370078" h="0"/>
                        <column c="2" x="-0.0653018429875373702" y="-0.0326976850628852844" z="0.9973297119140625" h="0"/>
                        <column c="3" x="-0.439637064933776855" y="-6.72801399230957031" z="-18.5815849304199219" h="1"/>
                    </elementmatrix>
                    <elementmatrix referencename="Priacodon_LACM_120451_LOWER_Reduced_m2-4">
                        <column c="0" x="0.971929220630892821" y="0.0296226385575683974" z="0.233401081333564409" h="0"/>
                        <column c="1" x="0.174533781809598415" y="-0.75602757705042567" z="-0.630840962123801141" h="0"/>
                        <column c="2" x="0.157770481479511004" y="0.65386910885514582" z="-0.739975453687879536" h="0"/>
                        <column c="3" x="23.8314293007049116" y="-15.2177258029950959" z="-22.6197375633548035" h="1"/>
                    </elementmatrix>
                </elementmatrices>
            </timestep>
            <timestep t="115">
                <triangle x1="29.0274077583859729" y1="9.75174698930163331" z1="-54.8100558441737604" x2="19.3377611512073457" y2="4.15376875179062921" z2="-58.9551122099567948" x3="21.9384296176137106" y3="-44.9504059987803828" z3="7.87554582936199132"/>
                <propermotioninfo haspm="0"/>
                <elementmatrices>
                    <elementmatrix referencename="Priacodon_LACM_120451_Upper_Reduced_M2_M3">
                        <column c="0" x="0.988708019256591464" y="0.132973745465278625" z="0.0690969005227088928" h="0"/>
                        <column c="1" x="-0.134877979755401611" y="0.990580081939697155" z="0.0236450321972370078" h="0"/>
                        <column c="2" x="-0.0653018429875373702" y="-0.0326976850628852844" z="0.9973297119140625" h="0"/>
                        <column c="3" x="-0.439637064933776855" y="-6.72801399230957031" z="-18.5815849304199219" h="1"/>
                    </elementmatrix>
                    <elementmatrix referencename="Priacodon_LACM_120451_LOWER_Reduced_m2-4">
                        <column c="0" x="0.971916939315405237" y="0.0298047897942383712" z="0.233429031990582347" h="0"/>
                        <column c="1" x="0.174704645440779294" y="-0.755949081507591325" z="-0.630887732307437998" h="0"/>
                        <column c="2" x="0.157656987377735147" y="0.653951580898763929" z="-0.739926761627707652" h="0"/>
                        <column c="3" x="23.8275318662388678" y="-15.0936211193927043" z="-22.5682676121050605" h="1"/>
                    </elementmatrix>
                </elementmatrices>
            </timestep>
            <timestep t="116">
                <triangle x1="29.0193083920129027" y1="9.87910485245165759" z1="-54.7567569902422875" x2="19.3309131414580264" y2="4.27943447276287436" z2="-58.9024527223281851" x3="21.9398041456251143" y3="-44.8287558281894079" z3="7.92493418954330853"/>
                <propermotioninfo haspm="0"/>
                <elementmatrices>
                    <elementmatrix referencename="Priacodon_LACM_120451_Upper_Reduced_M2_M3">
                        <column c="0" x="0.988708019256591464" y="0.132973745465278625" z="0.0690969005227088928" h="0"/>
                        <column c="1" x="-0.134877979755401611" y="0.990580081939697155" z="0.0236450321972370078" h="0"/>
                        <column c="2" x="-0.0653018429875373702" y="-0.0326976850628852844" z="0.9973297119140625" h="0"/>
                        <column c="3" x="-0.439637064933776855" y="-6.72801399230957031" z="-18.5815849304199219" h="1"/>
                    </elementmatrix>
                    <elementmatrix referencename="Priacodon_LACM_120451_LOWER_Reduced_m2-4">
                        <column c="0" x="0.971904620141068709" y="0.0299869366228727487" z="0.233456994710770971" h="0"/>
                        <column c="1" x="0.174875494322177832" y="-0.755870547971290163" z="-0.630934492591692431" h="0"/>
                        <column c="2" x="0.157543475175850822" y="0.65403402650348974" z="-0.739878066986061622" h="0"/>
                        <column c="3" x="23.823634962402771" y="-14.9695156043994952" z="-22.5167977291634323" h="1"/>
                    </elementmatrix>
                </elementmatrices>
            </timestep>
            <timestep t="117">
                <triangle x1="29.0112088447382206" y1="10.0064625663518498" z1="-54.7034580954534064" x2="19.324065312610319" y2="4.40510034298495334" z2="-58.8497932755569551" x3="21.941179759785296" y3="-44.7071036103760946" z3="7.97432245513563842"/>
                <propermotioninfo haspm="0"/>
                <elementmatrices>
                    <elementmatrix referencename="Priacodon_LACM_120451_Upper_Reduced_M2_M3">
                        <column c="0" x="0.988708019256591464" y="0.132973745465278625" z="0.0690969005227088928" h="0"/>
                        <column c="1" x="-0.134877979755401611" y="0.990580081939697155" z="0.0236450321972370078" h="0"/>
                        <column c="2" x="-0.0653018429875373702" y="-0.0326976850628852844" z="0.9973297119140625" h="0"/>
                        <column c="3" x="-0.439637064933776855" y="-6.72801399230957031" z="-18.5815849304199219" h="1"/>
                    </elementmatrix>
                    <elementmatrix referencename="Priacodon_LACM_120451_LOWER_Reduced_m2-4">
                        <column c="0" x="0.971892263108460219" y="0.0301690790349372316" z="0.233484969492819994" h="0"/>
                        <column c="1" x="0.175046328445789073" y="-0.75579197644520224" z="-0.630981242974372858" h="0"/>
                        <column c="2" x="0.157429944879176525" y="0.654116445665460011" z="-0.739829369765223177" h="0"/>
                        <column c="3" x="23.8197385890290221" y="-14.8454092579027233" z="-22.4653279144591878" h="1"/>
                    </elementmatrix>
                </elementmatrices>
            </timestep>
            <timestep t="118">
                <triangle x1="29.0031091165912436" y1="10.1338201309625724" z1="-54.6501591598221239" x2="19.3172176646348994" y2="4.53076636249649845" z2="-58.7971338696281265" x3="21.9425564596796292" y3="-44.5854493451127354" z3="8.02371062630722953"/>
                <propermotioninfo haspm="0"/>
                <elementmatrices>
                    <elementmatrix referencename="Priacodon_LACM_120451_Upper_Reduced_M2_M3">
                        <column c="0" x="0.988708019256591464" y="0.132973745465278625" z="0.0690969005227088928" h="0"/>
                        <column c="1" x="-0.134877979755401611" y="0.990580081939697155" z="0.0236450321972370078" h="0"/>
                        <column c="2" x="-0.0653018429875373702" y="-0.0326976850628852844" z="0.9973297119140625" h="0"/>
                        <column c="3" x="-0.439637064933776855" y="-6.72801399230957031" z="-18.5815849304199219" h="1"/>
                    </elementmatrix>
                    <elementmatrix referencename="Priacodon_LACM_120451_LOWER_Reduced_m2-4">
                        <column c="0" x="0.971879868218159193" y="0.0303512170218977126" z="0.23351295633541877" h="0"/>
                        <column c="1" x="0.175217147803608891" y="-0.755713366933008612" z="-0.631027983453289476" h="0"/>
                        <column c="2" x="0.157316396493031585" y="0.654198838380813386" z="-0.739780669967473714" h="0"/>
                        <column c="3" x="23.8158427459500146" y="-14.7213020797896874" z="-22.4138581679216067" h="1"/>
                    </elementmatrix>
                </elementmatrices>
            </timestep>
            <timestep t="119">
                <triangle x1="28.9950092076013206" y1="10.2611775462442019" z1="-54.5968601833634182" x2="19.31037019750244" y2="4.65643253133714374" z2="-58.7444745045267354" x3="21.9439342448934411" y3="-44.4637930321717363" z3="8.07309870322632506"/>
                <propermotioninfo haspm="0"/>
                <elementmatrices>
                    <elementmatrix referencename="Priacodon_LACM_120451_Upper_Reduced_M2_M3">
                        <column c="0" x="0.988708019256591464" y="0.132973745465278625" z="0.0690969005227088928" h="0"/>
                        <column c="1" x="-0.134877979755401611" y="0.990580081939697155" z="0.0236450321972370078" h="0"/>
                        <column c="2" x="-0.0653018429875373702" y="-0.0326976850628852844" z="0.9973297119140625" h="0"/>
                        <column c="3" x="-0.439637064933776855" y="-6.72801399230957031" z="-18.5815849304199219" h="1"/>
                    </elementmatrix>
                    <elementmatrix referencename="Priacodon_LACM_120451_LOWER_Reduced_m2-4">
                        <column c="0" x="0.971867435470746166" y="0.0305333505752203131" z="0.233540955237255876" h="0"/>
                        <column c="1" x="0.175387952387633494" y="-0.755634719438392444" z="-0.631074714026252259" h="0"/>
                        <column c="2" x="0.157202830022736162" y="0.654281204645689174" z="-0.739731967595095186" h="0"/>
                        <column c="3" x="23.8119474329981138" y="-14.5971940699477223" z="-22.3623884894799829" h="1"/>
                    </elementmatrix>
                </elementmatrices>
            </timestep>
            <timestep t="120">
                <triangle x1="28.9869091177977722" y1="10.3885348121571131" z1="-54.5435611660922817" x2="19.3035229111835882" y2="4.78209884954650377" z2="-58.6918151802377821" x3="21.9453131150120022" y3="-44.3421346713256241" z3="8.12248668606119395"/>
                <propermotioninfo haspm="0"/>
                <elementmatrices>
                    <elementmatrix referencename="Priacodon_LACM_120451_Upper_Reduced_M2_M3">
                        <column c="0" x="0.988708019256591464" y="0.132973745465278625" z="0.0690969005227088928" h="0"/>
                        <column c="1" x="-0.134877979755401611" y="0.990580081939697155" z="0.0236450321972370078" h="0"/>
                        <column c="2" x="-0.0653018429875373702" y="-0.0326976850628852844" z="0.9973297119140625" h="0"/>
                        <column c="3" x="-0.439637064933776855" y="-6.72801399230957031" z="-18.5815849304199219" h="1"/>
                    </elementmatrix>
                    <elementmatrix referencename="Priacodon_LACM_120451_LOWER_Reduced_m2-4">
                        <column c="0" x="0.971854964866803339" y="0.0307154796863713317" z="0.233568966197019584" h="0"/>
                        <column c="1" x="0.175558742189860173" y="-0.75555603396503912" z="-0.631121434691071181" h="0"/>
                        <column c="2" x="0.157089245473611361" y="0.654363544456228463" z="-0.739683262650369322" h="0"/>
                        <column c="3" x="23.8080526500056529" y="-14.4730852282641962" z="-22.3109188790635713" h="1"/>
                    </elementmatrix>
                </elementmatrices>
            </timestep>
            <timestep t="121">
                <triangle x1="28.9788088472099581" y1="10.5158919286616914" z1="-54.4902621080236855" x2="19.2966758056490058" y2="4.90776531716419484" z2="-58.6391558967462601" x3="21.9466930696205331" y3="-44.2204742623469684" z3="8.17187457498009096"/>
                <propermotioninfo haspm="0"/>
                <elementmatrices>
                    <elementmatrix referencename="Priacodon_LACM_120451_Upper_Reduced_M2_M3">
                        <column c="0" x="0.988708019256591464" y="0.132973745465278625" z="0.0690969005227088928" h="0"/>
                        <column c="1" x="-0.134877979755401611" y="0.990580081939697155" z="0.0236450321972370078" h="0"/>
                        <column c="2" x="-0.0653018429875373702" y="-0.0326976850628852844" z="0.9973297119140625" h="0"/>
                        <column c="3" x="-0.439637064933776855" y="-6.72801399230957031" z="-18.5815849304199219" h="1"/>
                    </elementmatrix>
                    <elementmatrix referencename="Priacodon_LACM_120451_LOWER_Reduced_m2-4">
                        <column c="0" x="0.971842456406915467" y="0.0308976043468172958" z="0.233596989213397443" h="0"/>
                        <column c="1" x="0.175729517202286634" y="-0.755477310516634692" z="-0.631168145445557549" h="0"/>
                        <column c="2" x="0.156975642850979036" y="0.654445857808573006" z="-0.73963455513557852" h="0"/>
                        <column c="3" x="23.8041583968049473" y="-14.3489755546265236" z="-22.259449336601655" h="1"/>
                    </elementmatrix>
                </elementmatrices>
            </timestep>
            <timestep t="122">
                <triangle x1="28.9707083958672378" y1="10.6432488957183384" z1="-54.4369630091726151" x2="19.289828880869333" y2="5.0334319342298226" z2="-58.5864966540372123" x3="21.9480741083042084" y3="-44.0988118050084807" z3="8.22126237015129746"/>
                <propermotioninfo haspm="0"/>
                <elementmatrices>
                    <elementmatrix referencename="Priacodon_LACM_120451_Upper_Reduced_M2_M3">
                        <column c="0" x="0.988708019256591464" y="0.132973745465278625" z="0.0690969005227088928" h="0"/>
                        <column c="1" x="-0.134877979755401611" y="0.990580081939697155" z="0.0236450321972370078" h="0"/>
                        <column c="2" x="-0.0653018429875373702" y="-0.0326976850628852844" z="0.9973297119140625" h="0"/>
                        <column c="3" x="-0.439637064933776855" y="-6.72801399230957031" z="-18.5815849304199219" h="1"/>
                    </elementmatrix>
                    <elementmatrix referencename="Priacodon_LACM_120451_LOWER_Reduced_m2-4">
                        <column c="0" x="0.971829910091668414" y="0.0310797245480249548" z="0.233625024285076449" h="0"/>
                        <column c="1" x="0.175900277416911471" y="-0.75539854909686821" z="-0.631214846287522779" h="0"/>
                        <column c="2" x="0.156862022160161985" y="0.654528144698866332" z="-0.73958584505300462" h="0"/>
                        <column c="3" x="23.8002646732282805" y="-14.2248650489221546" z="-22.2079798620234854" h="1"/>
                    </elementmatrix>
                </elementmatrices>
            </timestep>
            <timestep t="123">
                <triangle x1="28.9626077637989745" y1="10.7706057132874413" z1="-54.3836638695540842" x2="19.2829821368152032" y2="5.1590987007829856" z2="-58.5338374520956393" x3="21.9494562306481491" y3="-43.9771472990829295" z3="8.27065007174304512"/>
                <propermotioninfo haspm="0"/>
                <elementmatrices>
                    <elementmatrix referencename="Priacodon_LACM_120451_Upper_Reduced_M2_M3">
                        <column c="0" x="0.988708019256591464" y="0.132973745465278625" z="0.0690969005227088928" h="0"/>
                        <column c="1" x="-0.134877979755401611" y="0.990580081939697155" z="0.0236450321972370078" h="0"/>
                        <column c="2" x="-0.0653018429875373702" y="-0.0326976850628852844" z="0.9973297119140625" h="0"/>
                        <column c="3" x="-0.439637064933776855" y="-6.72801399230957031" z="-18.5815849304199219" h="1"/>
                    </elementmatrix>
                    <elementmatrix referencename="Priacodon_LACM_120451_LOWER_Reduced_m2-4">
                        <column c="0" x="0.971817325921650044" y="0.0312618402814612215" z="0.233653071410742985" h="0"/>
                        <column c="1" x="0.176071022825733864" y="-0.755319749709429611" z="-0.631261537214778734" h="0"/>
                        <column c="2" x="0.156748383406483727" y="0.654610405123253081" z="-0.739537132404929909" h="0"/>
                        <column c="3" x="23.7963714791079326" y="-14.1007537110385819" z="-22.1565104552583598" h="1"/>
                    </elementmatrix>
                </elementmatrices>
            </timestep>
            <timestep t="124">
                <triangle x1="28.9545069510345456" y1="10.8979623813294193" z1="-54.3303646891830709" x2="19.276135573457239" y2="5.28476561686328061" z2="-58.4811782909065627" x3="21.9508394362374233" y3="-43.8554807443432253" z3="8.32003767992364729"/>
                <propermotioninfo haspm="0"/>
                <elementmatrices>
                    <elementmatrix referencename="Priacodon_LACM_120451_Upper_Reduced_M2_M3">
                        <column c="0" x="0.988708019256591464" y="0.132973745465278625" z="0.0690969005227088928" h="0"/>
                        <column c="1" x="-0.134877979755401611" y="0.990580081939697155" z="0.0236450321972370078" h="0"/>
                        <column c="2" x="-0.0653018429875373702" y="-0.0326976850628852844" z="0.9973297119140625" h="0"/>
                        <column c="3" x="-0.439637064933776855" y="-6.72801399230957031" z="-18.5815849304199219" h="1"/>
                    </elementmatrix>
                    <elementmatrix referencename="Priacodon_LACM_120451_LOWER_Reduced_m2-4">
                        <column c="0" x="0.971804703897450106" y="0.031443951538593265" z="0.233681130589082964" h="0"/>
                        <column c="1" x="0.176241753420753683" y="-0.755240912358011163" z="-0.631308218225137496" h="0"/>
                        <column c="2" x="0.156634726595268753" y="0.654692639077878447" z="-0.739488417193636893" h="0"/>
                        <column c="3" x="23.7924788142761265" y="-13.9766415408633335" z="-22.1050411162355118" h="1"/>
                    </elementmatrix>
                </elementmatrices>
            </timestep>
            <timestep t="125">
                <triangle x1="28.9464059576033321" y1="11.0253188998046809" z1="-54.2770654680745537" x2="19.2692891907660595" y2="5.41043268251029374" z2="-58.4285191704549547" x3="21.9522237246570526" y3="-43.7338121405623284" z3="8.36942519486137648"/>
                <propermotioninfo haspm="0"/>
                <elementmatrices>
                    <elementmatrix referencename="Priacodon_LACM_120451_Upper_Reduced_M2_M3">
                        <column c="0" x="0.988708019256591464" y="0.132973745465278625" z="0.0690969005227088928" h="0"/>
                        <column c="1" x="-0.134877979755401611" y="0.990580081939697155" z="0.0236450321972370078" h="0"/>
                        <column c="2" x="-0.0653018429875373702" y="-0.0326976850628852844" z="0.9973297119140625" h="0"/>
                        <column c="3" x="-0.439637064933776855" y="-6.72801399230957031" z="-18.5815849304199219" h="1"/>
                    </elementmatrix>
                    <elementmatrix referencename="Priacodon_LACM_120451_LOWER_Reduced_m2-4">
                        <column c="0" x="0.971792044019659906" y="0.0316260583108884455" z="0.233709201818781798" h="0"/>
                        <column c="1" x="0.176412469193971522" y="-0.7551620370463068" z="-0.631354889316412371" h="0"/>
                        <column c="2" x="0.156521051731842276" y="0.654774846558890289" z="-0.739439699421408081" h="0"/>
                        <column c="3" x="23.788586678565089" y="-13.8525285382839787" z="-22.0535718448841997" h="1"/>
                    </elementmatrix>
                </elementmatrices>
            </timestep>
            <timestep t="126">
                <triangle x1="28.9383047835347256" y1="11.1526752686736437" z1="-54.2237662062435533" x2="19.262442988712273" y2="5.53609989776359868" z2="-58.3758600907258582" x3="21.953609095492002" y3="-43.6121414875133411" z3="8.41881261672449455"/>
                <propermotioninfo haspm="0"/>
                <elementmatrices>
                    <elementmatrix referencename="Priacodon_LACM_120451_Upper_Reduced_M2_M3">
                        <column c="0" x="0.988708019256591464" y="0.132973745465278625" z="0.0690969005227088928" h="0"/>
                        <column c="1" x="-0.134877979755401611" y="0.990580081939697155" z="0.0236450321972370078" h="0"/>
                        <column c="2" x="-0.0653018429875373702" y="-0.0326976850628852844" z="0.9973297119140625" h="0"/>
                        <column c="3" x="-0.439637064933776855" y="-6.72801399230957031" z="-18.5815849304199219" h="1"/>
                    </elementmatrix>
                    <elementmatrix referencename="Priacodon_LACM_120451_LOWER_Reduced_m2-4">
                        <column c="0" x="0.971779346288872192" y="0.0318081605898143313" z="0.23373728509852415" h="0"/>
                        <column c="1" x="0.176583170137388668" y="-0.755083123778011789" z="-0.631401550486416219" h="0"/>
                        <column c="2" x="0.156407358821530396" y="0.654857027562435912" z="-0.739390979090525868" h="0"/>
                        <column c="3" x="23.784695071807004" y="-13.7284147031881165" z="-22.0021026411336997" h="1"/>
                    </elementmatrix>
                </elementmatrices>
            </timestep>
            <timestep t="127">
                <triangle x1="28.9302034288581282" y1="11.2800314878967445" z1="-54.170466903705055" x2="19.2555969672664773" y2="5.66176726266276908" z2="-58.3232010517042454" x3="21.9549955483271937" y3="-43.4904687849694014" z3="8.46819994568131662"/>
                <propermotioninfo haspm="0"/>
                <elementmatrices>
                    <elementmatrix referencename="Priacodon_LACM_120451_Upper_Reduced_M2_M3">
                        <column c="0" x="0.988708019256591464" y="0.132973745465278625" z="0.0690969005227088928" h="0"/>
                        <column c="1" x="-0.134877979755401611" y="0.990580081939697155" z="0.0236450321972370078" h="0"/>
                        <column c="2" x="-0.0653018429875373702" y="-0.0326976850628852844" z="0.9973297119140625" h="0"/>
                        <column c="3" x="-0.439637064933776855" y="-6.72801399230957031" z="-18.5815849304199219" h="1"/>
                    </elementmatrix>
                    <elementmatrix referencename="Priacodon_LACM_120451_LOWER_Reduced_m2-4">
                        <column c="0" x="0.97176661070568271" y="0.0319902583668386989" z="0.233765380426994213" h="0"/>
                        <column c="1" x="0.176753856243007185" y="-0.755004172556823949" z="-0.63144820173296301" h="0"/>
                        <column c="2" x="0.156293647869660157" y="0.654939182084665616" z="-0.739342256203272985" h="0"/>
                        <column c="3" x="23.7808039938340379" y="-13.6043000354634032" z="-21.9506335049132417" h="1"/>
                    </elementmatrix>
                </elementmatrices>
            </timestep>
            <timestep t="128">
                <triangle x1="28.9221018936029459" y1="11.4073875574344168" z1="-54.1171675604740514" x2="19.2487511263992594" y2="5.78743477724737687" z2="-58.2705420533751379" x3="21.9563830827474895" y3="-43.3687940327038035" z3="8.51758718190011876"/>
                <propermotioninfo haspm="0"/>
                <elementmatrices>
                    <elementmatrix referencename="Priacodon_LACM_120451_Upper_Reduced_M2_M3">
                        <column c="0" x="0.988708019256591464" y="0.132973745465278625" z="0.0690969005227088928" h="0"/>
                        <column c="1" x="-0.134877979755401611" y="0.990580081939697155" z="0.0236450321972370078" h="0"/>
                        <column c="2" x="-0.0653018429875373702" y="-0.0326976850628852844" z="0.9973297119140625" h="0"/>
                        <column c="3" x="-0.439637064933776855" y="-6.72801399230957031" z="-18.5815849304199219" h="1"/>
                    </elementmatrix>
                    <elementmatrix referencename="Priacodon_LACM_120451_LOWER_Reduced_m2-4">
                        <column c="0" x="0.971753837270687426" y="0.0321723516334295398" z="0.233793487802875594" h="0"/>
                        <column c="1" x="0.176924527502829582" y="-0.754925183386442322" z="-0.631494843053866828" h="0"/>
                        <column c="2" x="0.156179918881559271" y="0.655021310121729705" z="-0.739293530761932827" h="0"/>
                        <column c="3" x="23.7769134444783248" y="-13.4801845349975196" z="-21.8991644361520841" h="1"/>
                    </elementmatrix>
                </elementmatrices>
            </timestep>
            <timestep t="129">
                <triangle x1="28.9140001777985987" y1="11.5347434772470976" z1="-54.0638681765655704" x2="19.2419054660812137" y2="5.91310244155697262" z2="-58.217883095723522" x3="21.9577716983377123" y3="-43.2471172304899056" z3="8.5669743255491877"/>
                <propermotioninfo haspm="0"/>
                <elementmatrices>
                    <elementmatrix referencename="Priacodon_LACM_120451_Upper_Reduced_M2_M3">
                        <column c="0" x="0.988708019256591464" y="0.132973745465278625" z="0.0690969005227088928" h="0"/>
                        <column c="1" x="-0.134877979755401611" y="0.990580081939697155" z="0.0236450321972370078" h="0"/>
                        <column c="2" x="-0.0653018429875373702" y="-0.0326976850628852844" z="0.9973297119140625" h="0"/>
                        <column c="3" x="-0.439637064933776855" y="-6.72801399230957031" z="-18.5815849304199219" h="1"/>
                    </elementmatrix>
                    <elementmatrix referencename="Priacodon_LACM_120451_LOWER_Reduced_m2-4">
                        <column c="0" x="0.971741025984485307" y="0.0323544403810550468" z="0.233821607224851374" h="0"/>
                        <column c="1" x="0.17709518390885931" y="-0.754846156270567614" z="-0.631541474446942197" h="0"/>
                        <column c="2" x="0.156066171862556474" y="0.655103411669780145" z="-0.73924480276878779" h="0"/>
                        <column c="3" x="23.7730234235719955" y="-13.356068201678184" z="-21.8476954347794852" h="1"/>
                    </elementmatrix>
                </elementmatrices>
            </timestep>
            <timestep t="130">
                <triangle x1="28.9058982814745136" y1="11.6620992472952381" z1="-54.0105687519945761" x2="19.2350599862829093" y2="6.03877025563110337" z2="-58.1652241787344124" x3="21.9591613946826207" y3="-43.1254383781011796" z3="8.61636137679684921"/>
                <propermotioninfo haspm="0"/>
                <elementmatrices>
                    <elementmatrix referencename="Priacodon_LACM_120451_Upper_Reduced_M2_M3">
                        <column c="0" x="0.988708019256591464" y="0.132973745465278625" z="0.0690969005227088928" h="0"/>
                        <column c="1" x="-0.134877979755401611" y="0.990580081939697155" z="0.0236450321972370078" h="0"/>
                        <column c="2" x="-0.0653018429875373702" y="-0.0326976850628852844" z="0.9973297119140625" h="0"/>
                        <column c="3" x="-0.439637064933776855" y="-6.72801399230957031" z="-18.5815849304199219" h="1"/>
                    </elementmatrix>
                    <elementmatrix referencename="Priacodon_LACM_120451_LOWER_Reduced_m2-4">
                        <column c="0" x="0.971728176847676428" y="0.0325365246011836695" z="0.233849738691604025" h="0"/>
                        <column c="1" x="0.177265825453100462" y="-0.754767091212902863" z="-0.631588095910004643" h="0"/>
                        <column c="2" x="0.155952406817981337" y="0.655185486724970345" z="-0.739196072226121159" h="0"/>
                        <column c="3" x="23.769133930947131" y="-13.2319510353931769" z="-21.7962265007246643" h="1"/>
                    </elementmatrix>
                </elementmatrices>
            </timestep>
            <timestep t="131">
                <triangle x1="28.8977962046601142" y1="11.7894548675392947" z1="-53.9572692867761035" x2="19.2282146869749049" y2="6.16443821950932147" z2="-58.1125653023927811" x3="21.9605521713669312" y3="-43.0037574753111613" z3="8.66574833581140069"/>
                <propermotioninfo haspm="0"/>
                <elementmatrices>
                    <elementmatrix referencename="Priacodon_LACM_120451_Upper_Reduced_M2_M3">
                        <column c="0" x="0.988708019256591464" y="0.132973745465278625" z="0.0690969005227088928" h="0"/>
                        <column c="1" x="-0.134877979755401611" y="0.990580081939697155" z="0.0236450321972370078" h="0"/>
                        <column c="2" x="-0.0653018429875373702" y="-0.0326976850628852844" z="0.9973297119140625" h="0"/>
                        <column c="3" x="-0.439637064933776855" y="-6.72801399230957031" z="-18.5815849304199219" h="1"/>
                    </elementmatrix>
                    <elementmatrix referencename="Priacodon_LACM_120451_LOWER_Reduced_m2-4">
                        <column c="0" x="0.971715289860862974" y="0.0327186042852840031" z="0.23387788220181549" h="0"/>
                        <column c="1" x="0.177436452127557848" y="-0.75468798821715255" z="-0.631634707440869581" h="0"/>
                        <column c="2" x="0.155838623753164124" y="0.655267535283454716" z="-0.739147339136216219" h="0"/>
                        <column c="3" x="23.765244966435791" y="-13.1078330360302857" z="-21.7447576339168727" h="1"/>
                    </elementmatrix>
                </elementmatrices>
            </timestep>
            <timestep t="132">
                <triangle x1="28.6981486072063099" y1="11.9396936983795623" z1="-54.1599164937927995" x2="19.4129149083063233" y2="6.26722297279138019" z2="-57.8039597538160024" x3="21.9543005262891064" y3="-43.0689070884373066" z3="8.94751123717878016"/>
                <propermotioninfo haspm="0"/>
                <elementmatrices>
                    <elementmatrix referencename="Priacodon_LACM_120451_Upper_Reduced_M2_M3">
                        <column c="0" x="0.988708019256591464" y="0.132973745465278625" z="0.0690969005227088928" h="0"/>
                        <column c="1" x="-0.134877979755401611" y="0.990580081939697155" z="0.0236450321972370078" h="0"/>
                        <column c="2" x="-0.0653018429875373702" y="-0.0326976850628852844" z="0.9973297119140625" h="0"/>
                        <column c="3" x="-0.439637064933776855" y="-6.72801399230957031" z="-18.5815849304199219" h="1"/>
                    </elementmatrix>
                    <elementmatrix referencename="Priacodon_LACM_120451_LOWER_Reduced_m2-4">
                        <column c="0" x="0.971702365024648351" y="0.0329006794248248927" z="0.233906037754167129" h="0"/>
                        <column c="1" x="0.177607063924236724" y="-0.75460884728702271" z="-0.631681309037352867" h="0"/>
                        <column c="2" x="0.155724822673435931" y="0.655349557341389" z="-0.739098603501356144" h="0"/>
                        <column c="3" x="23.7613565298700351" y="-12.9837142034773549" z="-21.6932888342853545" h="1"/>
                    </elementmatrix>
                </elementmatrices>
            </timestep>
            <timestep t="133">
                <triangle x1="28.7463372689474994" y1="12.0081363288533982" z1="-54.1034646473911636" x2="19.4531561826026937" y2="6.34499858604724221" z2="-57.7417604653766858" x3="21.9577664690428236" y3="-42.962427862868438" z3="9.03230541380435703"/>
                <propermotioninfo haspm="0"/>
                <elementmatrices>
                    <elementmatrix referencename="Priacodon_LACM_120451_Upper_Reduced_M2_M3">
                        <column c="0" x="0.988708019256591464" y="0.132973745465278625" z="0.0690969005227088928" h="0"/>
                        <column c="1" x="-0.134877979755401611" y="0.990580081939697155" z="0.0236450321972370078" h="0"/>
                        <column c="2" x="-0.0653018429875373702" y="-0.0326976850628852844" z="0.9973297119140625" h="0"/>
                        <column c="3" x="-0.439637064933776855" y="-6.72801399230957031" z="-18.5815849304199219" h="1"/>
                    </elementmatrix>
                    <elementmatrix referencename="Priacodon_LACM_120451_LOWER_Reduced_m2-4">
                        <column c="0" x="0.971817808524273019" y="0.031854442996965722" z="0.233571010391693701" h="0"/>
                        <column c="1" x="0.176500377252535895" y="-0.755119635022183266" z="-0.631381035018045433" h="0"/>
                        <column c="2" x="0.156261766289295251" y="0.654812676046829911" z="-0.739461038923905356" h="0"/>
                        <column c="3" x="23.7905589030132738" y="-12.8939583094205936" z="-21.6233779410341036" h="1"/>
                    </elementmatrix>
                </elementmatrices>
            </timestep>
            <timestep t="134">
                <triangle x1="28.7945194247086924" y1="12.0765728663926666" z1="-54.0470118892809239" x2="19.4934039628790785" y2="6.422780292237662" z2="-57.6795620886459943" x3="21.9612805648211733" y3="-42.8558880434181262" z3="9.1170971233340854"/>
                <propermotioninfo haspm="0"/>
                <elementmatrices>
                    <elementmatrix referencename="Priacodon_LACM_120451_Upper_Reduced_M2_M3">
                        <column c="0" x="0.988708019256591464" y="0.132973745465278625" z="0.0690969005227088928" h="0"/>
                        <column c="1" x="-0.134877979755401611" y="0.990580081939697155" z="0.0236450321972370078" h="0"/>
                        <column c="2" x="-0.0653018429875373702" y="-0.0326976850628852844" z="0.9973297119140625" h="0"/>
                        <column c="3" x="-0.439637064933776855" y="-6.72801399230957031" z="-18.5815849304199219" h="1"/>
                    </elementmatrix>
                    <elementmatrix referencename="Priacodon_LACM_120451_LOWER_Reduced_m2-4">
                        <column c="0" x="0.971931895779674315" y="0.0308079108892581333" z="0.233236442246343434" h="0"/>
                        <column c="1" x="0.175393182036471612" y="-0.755628961769995389" z="-0.631080154636715518" h="0"/>
                        <column c="2" x="0.15679795085573045" y="0.654274983654069775" z="-0.739823395665339167" h="0"/>
                        <column c="3" x="23.8197845955024015" y="-12.8041795244090615" z="-21.5534700250122135" h="1"/>
                    </elementmatrix>
                </elementmatrices>
            </timestep>
            <timestep t="135">
                <triangle x1="28.8426950675395304" y1="12.145003319183548" z1="-53.9905582144290364" x2="19.5336582560858076" y2="6.50056808317647672" z2="-57.6173646286569365" x3="21.9648428849303414" y3="-42.7492876886555209" z3="9.20188632115240779"/>
                <propermotioninfo haspm="0"/>
                <elementmatrices>
                    <elementmatrix referencename="Priacodon_LACM_120451_Upper_Reduced_M2_M3">
                        <column c="0" x="0.988708019256591464" y="0.132973745465278625" z="0.0690969005227088928" h="0"/>
                        <column c="1" x="-0.134877979755401611" y="0.990580081939697155" z="0.0236450321972370078" h="0"/>
                        <column c="2" x="-0.0653018429875373702" y="-0.0326976850628852844" z="0.9973297119140625" h="0"/>
                        <column c="3" x="-0.439637064933776855" y="-6.72801399230957031" z="-18.5815849304199219" h="1"/>
                    </elementmatrix>
                    <elementmatrix referencename="Priacodon_LACM_120451_LOWER_Reduced_m2-4">
                        <column c="0" x="0.972044626590976679" y="0.029761084935181658" z="0.232902333904265374" h="0"/>
                        <column c="1" x="0.174285480215802646" y="-0.756136826638140858" z="-0.630778668420492683" h="0"/>
                        <column c="2" x="0.157333375433369227" y="0.653736481105122835" z="-0.740185673090824059" h="0"/>
                        <column c="3" x="23.8490336335979691" y="-12.7143778776473066" z="-21.4835651047594602" h="1"/>
                    </elementmatrix>
                </elementmatrices>
            </timestep>
            <timestep t="136">
                <triangle x1="28.8908641905010946" y1="12.2134276954228618" z1="-53.9341036178040625" x2="19.5739190691618177" y2="6.57836195066685558" z2="-57.5551680904409579" x3="21.9684535005920338" y3="-42.6426268572558484" z3="9.28667296264811526"/>
                <propermotioninfo haspm="0"/>
                <elementmatrices>
                    <elementmatrix referencename="Priacodon_LACM_120451_Upper_Reduced_M2_M3">
                        <column c="0" x="0.988708019256591464" y="0.132973745465278625" z="0.0690969005227088928" h="0"/>
                        <column c="1" x="-0.134877979755401611" y="0.990580081939697155" z="0.0236450321972370078" h="0"/>
                        <column c="2" x="-0.0653018429875373702" y="-0.0326976850628852844" z="0.9973297119140625" h="0"/>
                        <column c="3" x="-0.439637064933776855" y="-6.72801399230957031" z="-18.5815849304199219" h="1"/>
                    </elementmatrix>
                    <elementmatrix referencename="Priacodon_LACM_120451_LOWER_Reduced_m2-4">
                        <column c="0" x="0.972156000760680095" y="0.0287139669687306379" z="0.232568685950803156" h="0"/>
                        <column c="1" x="0.173177273731175196" y="-0.756643228736861739" z="-0.630476576897568308" h="0"/>
                        <column c="2" x="0.157868039084170547" y="0.653197169343422424" z="-0.740547870565665289" h="0"/>
                        <column c="3" x="23.8783060435196575" y="-12.6245533983799039" z="-21.4136631988104398" h="1"/>
                    </elementmatrix>
                </elementmatrices>
            </timestep>
            <timestep t="137">
                <triangle x1="28.9390267866658597" y1="12.2818460033180852" z1="-53.8776480943761911" x2="19.6141864090346232" y2="6.65616188650132301" z2="-57.4929724790278769" x3="21.9721124829433379" y3="-42.535905608000256" z3="9.37145700321449304"/>
                <propermotioninfo haspm="0"/>
                <elementmatrices>
                    <elementmatrix referencename="Priacodon_LACM_120451_Upper_Reduced_M2_M3">
                        <column c="0" x="0.988708019256591464" y="0.132973745465278625" z="0.0690969005227088928" h="0"/>
                        <column c="1" x="-0.134877979755401611" y="0.990580081939697155" z="0.0236450321972370078" h="0"/>
                        <column c="2" x="-0.0653018429875373702" y="-0.0326976850628852844" z="0.9973297119140625" h="0"/>
                        <column c="3" x="-0.439637064933776855" y="-6.72801399230957031" z="-18.5815849304199219" h="1"/>
                    </elementmatrix>
                    <elementmatrix referencename="Priacodon_LACM_120451_LOWER_Reduced_m2-4">
                        <column c="0" x="0.972266018093662088" y="0.0276665588244109847" z="0.232235498970493642" h="0"/>
                        <column c="1" x="0.172068564524119727" y="-0.757148167178963605" z="-0.630173880597193592" h="0"/>
                        <column c="2" x="0.158401940871426589" y="0.652657049313819848" z="-0.740909987455308561" h="0"/>
                        <column c="3" x="23.9076018514461914" y="-12.5347061158914705" z="-21.343764325694444" h="1"/>
                    </elementmatrix>
                </elementmatrices>
            </timestep>
            <timestep t="138">
                <triangle x1="28.9871828491177546" y1="12.3502582510873253" z1="-53.8211916391172309" x2="19.6544602826202848" y2="6.73396788246177902" z2="-57.4307777994458917" x3="21.9758199030366015" y3="-42.4291239997757614" z3="9.4562383982493845"/>
                <propermotioninfo haspm="0"/>
                <elementmatrices>
                    <elementmatrix referencename="Priacodon_LACM_120451_Upper_Reduced_M2_M3">
                        <column c="0" x="0.988708019256591464" y="0.132973745465278625" z="0.0690969005227088928" h="0"/>
                        <column c="1" x="-0.134877979755401611" y="0.990580081939697155" z="0.0236450321972370078" h="0"/>
                        <column c="2" x="-0.0653018429875373702" y="-0.0326976850628852844" z="0.9973297119140625" h="0"/>
                        <column c="3" x="-0.439637064933776855" y="-6.72801399230957031" z="-18.5815849304199219" h="1"/>
                    </elementmatrix>
                    <elementmatrix referencename="Priacodon_LACM_120451_LOWER_Reduced_m2-4">
                        <column c="0" x="0.97237467839717695" y="0.0266188623372370231" z="0.231902773547066204" h="0"/>
                        <column c="1" x="0.170959354537047331" y="-0.757651641079815419" z="-0.62987058004967944" h="0"/>
                        <column c="2" x="0.158935079859764183" y="0.652116121962582174" z="-0.741272023125340573" h="0"/>
                        <column c="3" x="23.9369210835152941" y="-12.4448360595065139" z="-21.2738685039354571" h="1"/>
                    </elementmatrix>
                </elementmatrices>
            </timestep>
            <timestep t="139">
                <triangle x1="29.0353323709521582" y1="12.418664446959303" z1="-53.7647342470006251" x2="19.6947406968234553" y2="6.81177993031949569" z2="-57.3685840567215664" x3="21.9795758318393233" y3="-42.3222820915751186" z3="9.54101710315526397"/>
                <propermotioninfo haspm="0"/>
                <elementmatrices>
                    <elementmatrix referencename="Priacodon_LACM_120451_Upper_Reduced_M2_M3">
                        <column c="0" x="0.988708019256591464" y="0.132973745465278625" z="0.0690969005227088928" h="0"/>
                        <column c="1" x="-0.134877979755401611" y="0.990580081939697155" z="0.0236450321972370078" h="0"/>
                        <column c="2" x="-0.0653018429875373702" y="-0.0326976850628852844" z="0.9973297119140625" h="0"/>
                        <column c="3" x="-0.439637064933776855" y="-6.72801399230957031" z="-18.5815849304199219" h="1"/>
                    </elementmatrix>
                    <elementmatrix referencename="Priacodon_LACM_120451_LOWER_Reduced_m2-4">
                        <column c="0" x="0.972481981480856517" y="0.0255708793427282151" z="0.231570510263441665" h="0"/>
                        <column c="1" x="0.169849645713246539" y="-0.758153649557352538" z="-0.629566675786395469" h="0"/>
                        <column c="2" x="0.159467455115146567" y="0.651574388237390889" z="-0.741633976941490247" h="0"/>
                        <column c="3" x="23.9662637658236655" y="-12.3549432585895005" z="-21.2039757520521128" h="1"/>
                    </elementmatrix>
                </elementmatrices>
            </timestep>
            <timestep t="140">
                <triangle x1="29.0834753452758967" y1="12.4870645991733422" z1="-53.7082759130014225" x2="19.735027658537291" y2="6.88959802183514913" z2="-57.3063912558798094" x3="21.9833803402340173" y3="-42.2153799424967247" z3="9.62579307333933798"/>
                <propermotioninfo haspm="0"/>
                <elementmatrices>
                    <elementmatrix referencename="Priacodon_LACM_120451_Upper_Reduced_M2_M3">
                        <column c="0" x="0.988708019256591464" y="0.132973745465278625" z="0.0690969005227088928" h="0"/>
                        <column c="1" x="-0.134877979755401611" y="0.990580081939697155" z="0.0236450321972370078" h="0"/>
                        <column c="2" x="-0.0653018429875373702" y="-0.0326976850628852844" z="0.9973297119140625" h="0"/>
                        <column c="3" x="-0.439637064933776855" y="-6.72801399230957031" z="-18.5815849304199219" h="1"/>
                    </elementmatrix>
                    <elementmatrix referencename="Priacodon_LACM_120451_LOWER_Reduced_m2-4">
                        <column c="0" x="0.972587927156710275" y="0.0245226116769059754" z="0.231238709701730993" h="0"/>
                        <column c="1" x="0.168739439996879736" y="-0.758654191732077821" z="-0.629262168339769001" h="0"/>
                        <column c="2" x="0.15999906570487521" y="0.651031849087340686" z="-0.741995848269629721" h="0"/>
                        <column c="3" x="23.9956299244269147" y="-12.2650277425447207" z="-21.1340860885576554" h="1"/>
                    </elementmatrix>
                </elementmatrices>
            </timestep>
            <timestep t="141">
                <triangle x1="29.1316117652072641" y1="12.5554587159793609" z1="-53.6518166320963914" x2="19.7753211746434872" y2="6.96742214875882837" z2="-57.2441994019439022" x3="21.987233499018064" y3="-42.108417611744521" z3="9.71056626421356306"/>
                <propermotioninfo haspm="0"/>
                <elementmatrices>
                    <elementmatrix referencename="Priacodon_LACM_120451_Upper_Reduced_M2_M3">
                        <column c="0" x="0.988708019256591464" y="0.132973745465278625" z="0.0690969005227088928" h="0"/>
                        <column c="1" x="-0.134877979755401611" y="0.990580081939697155" z="0.0236450321972370078" h="0"/>
                        <column c="2" x="-0.0653018429875373702" y="-0.0326976850628852844" z="0.9973297119140625" h="0"/>
                        <column c="3" x="-0.439637064933776855" y="-6.72801399230957031" z="-18.5815849304199219" h="1"/>
                    </elementmatrix>
                    <elementmatrix referencename="Priacodon_LACM_120451_LOWER_Reduced_m2-4">
                        <column c="0" x="0.97269251523912581" y="0.0234740611762904623" z="0.230907372443234643" h="0"/>
                        <column c="1" x="0.16762873933297992" y="-0.759153266727062626" z="-0.628957058243284184" h="0"/>
                        <column c="2" x="0.160529910697590844" y="0.650488505462936684" z="-0.74235763647577635" h="0"/>
                        <column c="3" x="24.0250195853395105" y="-12.1750895408162414" z="-21.0641995319599395" h="1"/>
                    </elementmatrix>
                </elementmatrices>
            </timestep>
            <timestep t="142">
                <triangle x1="29.1797416238760512" y1="12.6238468056378395" z1="-53.5953563992638919" x2="19.8156212520122672" y2="7.04525230283003978" z2="-57.1820084999354492" x3="21.9911353789036461" y3="-42.0013951586278864" z3="9.79533663119481623"/>
                <propermotioninfo haspm="0"/>
                <elementmatrices>
                    <elementmatrix referencename="Priacodon_LACM_120451_Upper_Reduced_M2_M3">
                        <column c="0" x="0.988708019256591464" y="0.132973745465278625" z="0.0690969005227088928" h="0"/>
                        <column c="1" x="-0.134877979755401611" y="0.990580081939697155" z="0.0236450321972370078" h="0"/>
                        <column c="2" x="-0.0653018429875373702" y="-0.0326976850628852844" z="0.9973297119140625" h="0"/>
                        <column c="3" x="-0.439637064933776855" y="-6.72801399230957031" z="-18.5815849304199219" h="1"/>
                    </elementmatrix>
                    <elementmatrix referencename="Priacodon_LACM_120451_LOWER_Reduced_m2-4">
                        <column c="0" x="0.972795745544869583" y="0.0224252296778973438" z="0.230576499068441326" h="0"/>
                        <column c="1" x="0.166517545667447198" y="-0.759650873667948701" z="-0.628651346031480651" h="0"/>
                        <column c="2" x="0.161059989163275935" y="0.64994435831609354" z="-0.742719340926092375" h="0"/>
                        <column c="3" x="24.0544327745347708" y="-12.0851286828879019" z="-20.9943161007613668" h="1"/>
                    </elementmatrix>
                </elementmatrices>
            </timestep>
            <timestep t="143">
                <triangle x1="29.2278649144235381" y1="12.6922288764198328" z1="-53.5388952094840036" x2="19.8559278975023545" y2="7.12308847577774262" z2="-57.1198185548744064" x3="21.995086050517564" y3="-41.8943126425615304" z3="9.88010412970487728"/>
                <propermotioninfo haspm="0"/>
                <elementmatrices>
                    <elementmatrix referencename="Priacodon_LACM_120451_Upper_Reduced_M2_M3">
                        <column c="0" x="0.988708019256591464" y="0.132973745465278625" z="0.0690969005227088928" h="0"/>
                        <column c="1" x="-0.134877979755401611" y="0.990580081939697155" z="0.0236450321972370078" h="0"/>
                        <column c="2" x="-0.0653018429875373702" y="-0.0326976850628852844" z="0.9973297119140625" h="0"/>
                        <column c="3" x="-0.439637064933776855" y="-6.72801399230957031" z="-18.5815849304199219" h="1"/>
                    </elementmatrix>
                    <elementmatrix referencename="Priacodon_LACM_120451_LOWER_Reduced_m2-4">
                        <column c="0" x="0.972897617893086042" y="0.0213761190192345782" z="0.230246090157026961" h="0"/>
                        <column c="1" x="0.165405860947045374" y="-0.760147011682950513" z="-0.628345032239953194" h="0"/>
                        <column c="2" x="0.16158930017325554" y="0.649399408600134231" z="-0.74308096098688714" h="0"/>
                        <column c="3" x="24.0838695179447697" y="-11.9951451982832289" z="-20.9244358134588637" h="1"/>
                    </elementmatrix>
                </elementmatrices>
            </timestep>
            <timestep t="144">
                <triangle x1="29.2759816300025051" y1="12.7606049366069261" z1="-53.4824330577384401" x2="19.8962411179609617" y2="7.20093065932034282" z2="-57.0576295717790174" x3="21.999085584401147" y3="-41.7871701230653798" z3="9.96486871517058503"/>
                <propermotioninfo haspm="0"/>
                <elementmatrices>
                    <elementmatrix referencename="Priacodon_LACM_120451_Upper_Reduced_M2_M3">
                        <column c="0" x="0.988708019256591464" y="0.132973745465278625" z="0.0690969005227088928" h="0"/>
                        <column c="1" x="-0.134877979755401611" y="0.990580081939697155" z="0.0236450321972370078" h="0"/>
                        <column c="2" x="-0.0653018429875373702" y="-0.0326976850628852844" z="0.9973297119140625" h="0"/>
                        <column c="3" x="-0.439637064933776855" y="-6.72801399230957031" z="-18.5815849304199219" h="1"/>
                    </elementmatrix>
                    <elementmatrix referencename="Priacodon_LACM_120451_LOWER_Reduced_m2-4">
                        <column c="0" x="0.972998132105300062" y="0.0203267310382992013" z="0.229916146287854006" h="0"/>
                        <column c="1" x="0.164293687119398596" y="-0.760641679902854695" z="-0.62803811740535076" h="0"/>
                        <column c="2" x="0.162117842800199446" y="0.648853657269787165" z="-0.74344249602461776" h="0"/>
                        <column c="3" x="24.1133298414603345" y="-11.9051391165653619" z="-20.8545586885438361" h="1"/>
                    </elementmatrix>
                </elementmatrices>
            </timestep>
            <timestep t="145">
                <triangle x1="29.3240917637772505" y1="12.8289749944912437" z1="-53.4259699390106277" x2="19.9365609202237657" y2="7.2787788451657196" z2="-56.9954415556658844" x3="22.0031340510101039" y3="-41.6799676597644861" z3="10.0496303430238534"/>
                <propermotioninfo haspm="0"/>
                <elementmatrices>
                    <elementmatrix referencename="Priacodon_LACM_120451_Upper_Reduced_M2_M3">
                        <column c="0" x="0.988708019256591464" y="0.132973745465278625" z="0.0690969005227088928" h="0"/>
                        <column c="1" x="-0.134877979755401611" y="0.990580081939697155" z="0.0236450321972370078" h="0"/>
                        <column c="2" x="-0.0653018429875373702" y="-0.0326976850628852844" z="0.9973297119140625" h="0"/>
                        <column c="3" x="-0.439637064933776855" y="-6.72801399230957031" z="-18.5815849304199219" h="1"/>
                    </elementmatrix>
                    <elementmatrix referencename="Priacodon_LACM_120451_LOWER_Reduced_m2-4">
                        <column c="0" x="0.973097288005414063" y="0.0192770675735741207" z="0.229586668038969904" h="0"/>
                        <column c="1" x="0.16318102613298785" y="-0.761134877461024151" z="-0.627730602065374566" h="0"/>
                        <column c="2" x="0.162645616118123559" y="0.648307105281185403" z="-0.743803945405890232" h="0"/>
                        <column c="3" x="24.1428137709309638" y="-11.8151104673370853" z="-20.784684744502183" h="1"/>
                    </elementmatrix>
                </elementmatrices>
            </timestep>
            <timestep t="146">
                <triangle x1="29.3721953089236294" y1="12.8973390583754224" z1="-53.3695058482856695" x2="19.9768873111149645" y2="7.35663302501123439" z2="-56.9332545115498903" x3="22.007231520714452" y3="-41.5727053123889476" z3="10.1343889687018027"/>
                <propermotioninfo haspm="0"/>
                <elementmatrices>
                    <elementmatrix referencename="Priacodon_LACM_120451_Upper_Reduced_M2_M3">
                        <column c="0" x="0.988708019256591464" y="0.132973745465278625" z="0.0690969005227088928" h="0"/>
                        <column c="1" x="-0.134877979755401611" y="0.990580081939697155" z="0.0236450321972370078" h="0"/>
                        <column c="2" x="-0.0653018429875373702" y="-0.0326976850628852844" z="0.9973297119140625" h="0"/>
                        <column c="3" x="-0.439637064933776855" y="-6.72801399230957031" z="-18.5815849304199219" h="1"/>
                    </elementmatrix>
                    <elementmatrix referencename="Priacodon_LACM_120451_LOWER_Reduced_m2-4">
                        <column c="0" x="0.973195085419711448" y="0.0182271304640248613" z="0.229257655987606473" h="0"/>
                        <column c="1" x="0.162067879937147635" y="-0.761626603493397836" z="-0.627422486758778764" h="0"/>
                        <column c="2" x="0.163172619202391567" y="0.64775975359186444" z="-0.744165308497460432" h="0"/>
                        <column c="3" x="24.1723213321648061" y="-11.7250592802406644" z="-20.71481399981419" h="1"/>
                    </elementmatrix>
                </elementmatrices>
            </timestep>
            <timestep t="147">
                <triangle x1="29.4202922586290114" y1="12.9656971365726044" z1="-53.3130407805504021" x2="20.0172202974471496" y2="7.43449319054374858" z2="-56.8710684444442194" x3="22.0113780637983147" y3="-41.4653831407737385" z3="10.2191445476467884"/>
                <propermotioninfo haspm="0"/>
                <elementmatrices>
                    <elementmatrix referencename="Priacodon_LACM_120451_Upper_Reduced_M2_M3">
                        <column c="0" x="0.988708019256591464" y="0.132973745465278625" z="0.0690969005227088928" h="0"/>
                        <column c="1" x="-0.134877979755401611" y="0.990580081939697155" z="0.0236450321972370078" h="0"/>
                        <column c="2" x="-0.0653018429875373702" y="-0.0326976850628852844" z="0.9973297119140625" h="0"/>
                        <column c="3" x="-0.439637064933776855" y="-6.72801399230957031" z="-18.5815849304199219" h="1"/>
                    </elementmatrix>
                    <elementmatrix referencename="Priacodon_LACM_120451_LOWER_Reduced_m2-4">
                        <column c="0" x="0.973291524176855605" y="0.0171769215490963668" z="0.228929110710178824" h="0"/>
                        <column c="1" x="0.160954250482062494" y="-0.76211685713849231" z="-0.627113772025367888" h="0"/>
                        <column c="2" x="0.163698851129716522" y="0.647211603160761206" z="-0.744526584666236335" h="0"/>
                        <column c="3" x="24.2018525509286206" y="-11.6349855849578745" z="-20.6449464729545689" h="1"/>
                    </elementmatrix>
                </elementmatrices>
            </timestep>
            <timestep t="148">
                <triangle x1="29.4683826060923266" y1="13.0340492374064087" z1="-53.2565747307933322" x2="20.0575598860213979" y2="7.51235933343963591" z2="-56.8088833593603439" x3="22.0155737504598683" y3="-41.3580012048586809" z3="10.3038970353065285"/>
                <propermotioninfo haspm="0"/>
                <elementmatrices>
                    <elementmatrix referencename="Priacodon_LACM_120451_Upper_Reduced_M2_M3">
                        <column c="0" x="0.988708019256591464" y="0.132973745465278625" z="0.0690969005227088928" h="0"/>
                        <column c="1" x="-0.134877979755401611" y="0.990580081939697155" z="0.0236450321972370078" h="0"/>
                        <column c="2" x="-0.0653018429875373702" y="-0.0326976850628852844" z="0.9973297119140625" h="0"/>
                        <column c="3" x="-0.439637064933776855" y="-6.72801399230957031" z="-18.5815849304199219" h="1"/>
                    </elementmatrix>
                    <elementmatrix referencename="Priacodon_LACM_120451_LOWER_Reduced_m2-4">
                        <column c="0" x="0.973386604107889908" y="0.0161264426687097832" z="0.228601032782284164" h="0"/>
                        <column c="1" x="0.15984013971876368" y="-0.762605637537404735" z="-0.626804458405997078" h="0"/>
                        <column c="2" x="0.164224310978162674" y="0.646662654948212179" z="-0.744887773279277132" h="0"/>
                        <column c="3" x="24.2314074529476997" y="-11.5448894112099367" z="-20.5750821823923786" h="1"/>
                    </elementmatrix>
                </elementmatrices>
            </timestep>
            <timestep t="149">
                <triangle x1="29.5164663445240834" y1="13.1023953692109352" z1="-53.2001076940047142" x2="20.0979060836272154" y2="7.59023144536480121" z2="-56.7466992613080166" x3="22.0198186508111853" y3="-41.2505595646882455" z3="10.3886463871341501"/>
                <propermotioninfo haspm="0"/>
                <elementmatrices>
                    <elementmatrix referencename="Priacodon_LACM_120451_Upper_Reduced_M2_M3">
                        <column c="0" x="0.988708019256591464" y="0.132973745465278625" z="0.0690969005227088928" h="0"/>
                        <column c="1" x="-0.134877979755401611" y="0.990580081939697155" z="0.0236450321972370078" h="0"/>
                        <column c="2" x="-0.0653018429875373702" y="-0.0326976850628852844" z="0.9973297119140625" h="0"/>
                        <column c="3" x="-0.439637064933776855" y="-6.72801399230957031" z="-18.5815849304199219" h="1"/>
                    </elementmatrix>
                    <elementmatrix referencename="Priacodon_LACM_120451_LOWER_Reduced_m2-4">
                        <column c="0" x="0.973480325046237938" y="0.0150756956632591994" z="0.228273422778701135" h="0"/>
                        <column c="1" x="0.158725549599125632" y="-0.763092943833812321" z="-0.626494546442570632" h="0"/>
                        <column c="2" x="0.164748997827146804" y="0.646112909915950384" z="-0.745248873703795778" h="0"/>
                        <column c="3" x="24.2609860639058503" y="-11.4547707887574255" z="-20.5052211465910048" h="1"/>
                    </elementmatrix>
                </elementmatrices>
            </timestep>
            <timestep t="150">
                <triangle x1="29.5645434671463541" y1="13.1707355403307425" z1="-53.1436396651765222" x2="20.1382588970425118" y2="7.6681095179746892" z2="-56.6845161552952632" x3="22.0241128348781103" y3="-41.1430582804115517" z3="10.4733925585882623"/>
                <propermotioninfo haspm="0"/>
                <elementmatrices>
                    <elementmatrix referencename="Priacodon_LACM_120451_Upper_Reduced_M2_M3">
                        <column c="0" x="0.988708019256591464" y="0.132973745465278625" z="0.0690969005227088928" h="0"/>
                        <column c="1" x="-0.134877979755401611" y="0.990580081939697155" z="0.0236450321972370078" h="0"/>
                        <column c="2" x="-0.0653018429875373702" y="-0.0326976850628852844" z="0.9973297119140625" h="0"/>
                        <column c="3" x="-0.439637064933776855" y="-6.72801399230957031" z="-18.5815849304199219" h="1"/>
                    </elementmatrix>
                    <elementmatrix referencename="Priacodon_LACM_120451_LOWER_Reduced_m2-4">
                        <column c="0" x="0.973572686827705147" y="0.0140246823736084793" z="0.227946281273388313" h="0"/>
                        <column c="1" x="0.157610482075862618" y="-0.763578775173975544" z="-0.626184036678041012" h="0"/>
                        <column c="2" x="0.165272910757439995" y="0.645562369027106286" z="-0.745609885307159548" h="0"/>
                        <column c="3" x="24.2905884094453555" y="-11.3646297474002687" z="-20.4353633840081415" h="1"/>
                    </elementmatrix>
                </elementmatrices>
            </timestep>
            <timestep t="151">
                <triangle x1="29.6126139671928179" y1="13.2390697591208273" z1="-53.087170639302478" x2="20.1786183330336222" y2="7.74599354291430053" z2="-56.622334046328362" x3="22.0284563726001572" y3="-41.0354974122822256" z3="10.5581355051330483"/>
                <propermotioninfo haspm="0"/>
                <elementmatrices>
                    <elementmatrix referencename="Priacodon_LACM_120451_Upper_Reduced_M2_M3">
                        <column c="0" x="0.988708019256591464" y="0.132973745465278625" z="0.0690969005227088928" h="0"/>
                        <column c="1" x="-0.134877979755401611" y="0.990580081939697155" z="0.0236450321972370078" h="0"/>
                        <column c="2" x="-0.0653018429875373702" y="-0.0326976850628852844" z="0.9973297119140625" h="0"/>
                        <column c="3" x="-0.439637064933776855" y="-6.72801399230957031" z="-18.5815849304199219" h="1"/>
                    </elementmatrix>
                    <elementmatrix referencename="Priacodon_LACM_120451_LOWER_Reduced_m2-4">
                        <column c="0" x="0.973663689290477419" y="0.0129734046410879683" z="0.227619608839483706" h="0"/>
                        <column c="1" x="0.156494939102525238" y="-0.764063130706738702" z="-0.625872929656408061" h="0"/>
                        <column c="2" x="0.165796048851169137" y="0.645011033246204013" z="-0.745970807456892038" h="0"/>
                        <column c="3" x="24.3202145151669029" y="-11.2744663169776658" z="-20.3655089130957556" h="1"/>
                    </elementmatrix>
                </elementmatrices>
            </timestep>
            <timestep t="152">
                <triangle x1="29.6606778379087324" y1="13.30739803394661" z1="-53.0307006113780375" x2="20.2189843983552677" y2="7.82388351181820774" z2="-56.5601529394118572" x3="22.0328493338303524" y3="-40.9278770206582152" z3="10.6428751822383436"/>
                <propermotioninfo haspm="0"/>
                <elementmatrices>
                    <elementmatrix referencename="Priacodon_LACM_120451_Upper_Reduced_M2_M3">
                        <column c="0" x="0.988708019256591464" y="0.132973745465278625" z="0.0690969005227088928" h="0"/>
                        <column c="1" x="-0.134877979755401611" y="0.990580081939697155" z="0.0236450321972370078" h="0"/>
                        <column c="2" x="-0.0653018429875373702" y="-0.0326976850628852844" z="0.9973297119140625" h="0"/>
                        <column c="3" x="-0.439637064933776855" y="-6.72801399230957031" z="-18.5815849304199219" h="1"/>
                    </elementmatrix>
                    <elementmatrix referencename="Priacodon_LACM_120451_LOWER_Reduced_m2-4">
                        <column c="0" x="0.973753332275122063" y="0.0119218643074913526" z="0.227293406049303426" h="0"/>
                        <column c="1" x="0.155378922633497146" y="-0.764546009583531028" z="-0.62556122592271779" h="0"/>
                        <column c="2" x="0.166318411191818616" y="0.644458903539159689" z="-0.746331639520672829" h="0"/>
                        <column c="3" x="24.3498644066295356" y="-11.1842805273680135" z="-20.2956577523000306" h="1"/>
                    </elementmatrix>
                </elementmatrices>
            </timestep>
            <timestep t="153">
                <triangle x1="29.7087350725510007" y1="13.37572037318394" z1="-52.9742295764004112" x2="20.2593570997505772" y2="7.9017794163105739" z2="-56.4979728395485452" x3="22.0372917883351782" y3="-40.8201971660018188" z3="10.7276115453797267"/>
                <propermotioninfo haspm="0"/>
                <elementmatrices>
                    <elementmatrix referencename="Priacodon_LACM_120451_Upper_Reduced_M2_M3">
                        <column c="0" x="0.988708019256591464" y="0.132973745465278625" z="0.0690969005227088928" h="0"/>
                        <column c="1" x="-0.134877979755401611" y="0.990580081939697155" z="0.0236450321972370078" h="0"/>
                        <column c="2" x="-0.0653018429875373702" y="-0.0326976850628852844" z="0.9973297119140625" h="0"/>
                        <column c="3" x="-0.439637064933776855" y="-6.72801399230957031" z="-18.5815849304199219" h="1"/>
                    </elementmatrix>
                    <elementmatrix referencename="Priacodon_LACM_120451_LOWER_Reduced_m2-4">
                        <column c="0" x="0.973841615624588708" y="0.0108700632150723567" z="0.226967673474340853" h="0"/>
                        <column c="1" x="0.154262434623991418" y="-0.765027410958370124" z="-0.625248926023062257" h="0"/>
                        <column c="2" x="0.166839996864231954" y="0.643905980873281325" z="-0.7466923808663396" h="0"/>
                        <column c="3" x="24.3795381093506798" y="-11.0940724084889304" z="-20.2258099200613479" h="1"/>
                    </elementmatrix>
                </elementmatrices>
            </timestep>
            <timestep t="154">
                <triangle x1="29.7567856643881257" y1="13.4440367852190477" z1="-52.9177575293685862" x2="20.2997364439510193" y2="7.97968124800516065" z2="-56.4357937517394177" x3="22.0417838057943527" y3="-40.7124579088794576" z3="10.8123445500385689"/>
                <propermotioninfo haspm="0"/>
                <elementmatrices>
                    <elementmatrix referencename="Priacodon_LACM_120451_Upper_Reduced_M2_M3">
                        <column c="0" x="0.988708019256591464" y="0.132973745465278625" z="0.0690969005227088928" h="0"/>
                        <column c="1" x="-0.134877979755401611" y="0.990580081939697155" z="0.0236450321972370078" h="0"/>
                        <column c="2" x="-0.0653018429875373702" y="-0.0326976850628852844" z="0.9973297119140625" h="0"/>
                        <column c="3" x="-0.439637064933776855" y="-6.72801399230957031" z="-18.5815849304199219" h="1"/>
                    </elementmatrix>
                    <elementmatrix referencename="Priacodon_LACM_120451_LOWER_Reduced_m2-4">
                        <column c="0" x="0.973928539184208741" y="0.00981800320654152049" z="0.226642411685265582" h="0"/>
                        <column c="1" x="0.153145477030047494" y="-0.765507333987860639" z="-0.624936030504577245" h="0"/>
                        <column c="2" x="0.16736080495461339" y="0.643352266217266044" z="-0.747053030861888678" h="0"/>
                        <column c="3" x="24.4092356488059785" y="-11.0038419902971079" z="-20.1559654348142665" h="1"/>
                    </elementmatrix>
                </elementmatrices>
            </timestep>
            <timestep t="155">
                <triangle x1="29.8048296067002596" y1="13.5123472784485585" z1="-52.8612844652833189" x2="20.3401224376764489" y2="8.05758899850534149" z2="-56.3736156809837325" x3="22.0463254558007975" y3="-40.6046593099616757" z3="10.8970741517021157"/>
                <propermotioninfo haspm="0"/>
                <elementmatrices>
                    <elementmatrix referencename="Priacodon_LACM_120451_Upper_Reduced_M2_M3">
                        <column c="0" x="0.988708019256591464" y="0.132973745465278625" z="0.0690969005227088928" h="0"/>
                        <column c="1" x="-0.134877979755401611" y="0.990580081939697155" z="0.0236450321972370078" h="0"/>
                        <column c="2" x="-0.0653018429875373702" y="-0.0326976850628852844" z="0.9973297119140625" h="0"/>
                        <column c="3" x="-0.439637064933776855" y="-6.72801399230957031" z="-18.5815849304199219" h="1"/>
                    </elementmatrix>
                    <elementmatrix referencename="Priacodon_LACM_120451_LOWER_Reduced_m2-4">
                        <column c="0" x="0.974014102801695647" y="0.00876568612506304495" z="0.226317621251922257" h="0"/>
                        <column c="1" x="0.152028051808527187" y="-0.765985777831198589" z="-0.624622539915442365" h="0"/>
                        <column c="2" x="0.167880834550529351" y="0.642797760541197749" z="-0.747413588875477153" h="0"/>
                        <column c="3" x="24.4389570504293658" y="-10.9135893027883455" z="-20.0861243149874937" h="1"/>
                    </elementmatrix>
                </elementmatrices>
            </timestep>
            <timestep t="156">
                <triangle x1="29.8528668927792111" y1="13.5806518612794687" z1="-52.804810379147149" x2="20.3805150876350751" y2="8.1355026594041302" z2="-56.3114386322789642" x3="22.0509168078604745" y3="-40.49680143002292" z3="10.9818003058635885"/>
                <propermotioninfo haspm="0"/>
                <elementmatrices>
                    <elementmatrix referencename="Priacodon_LACM_120451_Upper_Reduced_M2_M3">
                        <column c="0" x="0.988708019256591464" y="0.132973745465278625" z="0.0690969005227088928" h="0"/>
                        <column c="1" x="-0.134877979755401611" y="0.990580081939697155" z="0.0236450321972370078" h="0"/>
                        <column c="2" x="-0.0653018429875373702" y="-0.0326976850628852844" z="0.9973297119140625" h="0"/>
                        <column c="3" x="-0.439637064933776855" y="-6.72801399230957031" z="-18.5815849304199219" h="1"/>
                    </elementmatrix>
                    <elementmatrix referencename="Priacodon_LACM_120451_LOWER_Reduced_m2-4">
                        <column c="0" x="0.97409830632714578" y="0.00771311381425146027" z="0.225993302743329932" h="0"/>
                        <column c="1" x="0.150910160917111791" y="-0.766462741650170143" z="-0.624308454804879731" h="0"/>
                        <column c="2" x="0.168400084740910311" y="0.642242464816547232" z="-0.747774054275422539" h="0"/>
                        <column c="3" x="24.4687023396129462" y="-10.8233143759974197" z="-20.0162865790038182" h="1"/>
                    </elementmatrix>
                </elementmatrices>
            </timestep>
            <timestep t="157">
                <triangle x1="29.9008975159284347" y1="13.6489505421291177" z1="-52.7483352659643927" x2="20.4209144005234187" y2="8.21342222228417462" z2="-56.2492626106207823" x3="22.0555579313922578" y3="-40.3888843299415612" z3="11.066522968022241"/>
                <propermotioninfo haspm="0"/>
                <elementmatrices>
                    <elementmatrix referencename="Priacodon_LACM_120451_Upper_Reduced_M2_M3">
                        <column c="0" x="0.988708019256591464" y="0.132973745465278625" z="0.0690969005227088928" h="0"/>
                        <column c="1" x="-0.134877979755401611" y="0.990580081939697155" z="0.0236450321972370078" h="0"/>
                        <column c="2" x="-0.0653018429875373702" y="-0.0326976850628852844" z="0.9973297119140625" h="0"/>
                        <column c="3" x="-0.439637064933776855" y="-6.72801399230957031" z="-18.5815849304199219" h="1"/>
                    </elementmatrix>
                    <elementmatrix referencename="Priacodon_LACM_120451_LOWER_Reduced_m2-4">
                        <column c="0" x="0.974181149613038144" y="0.00666028811816850481" z="0.225669456727680712" h="0"/>
                        <column c="1" x="0.149791806314298448" y="-0.766938224609155839" z="-0.623993775723152844" h="0"/>
                        <column c="2" x="0.168918554616051986" y="0.641686380016168401" z="-0.748134426430204891" h="0"/>
                        <column c="3" x="24.4984715417069729" y="-10.7330172399980945" z="-19.946452245280117" h="1"/>
                    </elementmatrix>
                </elementmatrices>
            </timestep>
            <timestep t="158">
                <triangle x1="29.9489214694630626" y1="13.7172433294251945" z1="-52.6918591207411851" x2="20.4613203830263544" y2="8.291347678717786" z2="-56.1870876210030445" x3="22.0602488957278311" y3="-40.2809080706996809" z3="11.1512420936834715"/>
                <propermotioninfo haspm="0"/>
                <elementmatrices>
                    <elementmatrix referencename="Priacodon_LACM_120451_Upper_Reduced_M2_M3">
                        <column c="0" x="0.988708019256591464" y="0.132973745465278625" z="0.0690969005227088928" h="0"/>
                        <column c="1" x="-0.134877979755401611" y="0.990580081939697155" z="0.0236450321972370078" h="0"/>
                        <column c="2" x="-0.0653018429875373702" y="-0.0326976850628852844" z="0.9973297119140625" h="0"/>
                        <column c="3" x="-0.439637064933776855" y="-6.72801399230957031" z="-18.5815849304199219" h="1"/>
                    </elementmatrix>
                    <elementmatrix referencename="Priacodon_LACM_120451_LOWER_Reduced_m2-4">
                        <column c="0" x="0.974262632514234728" y="0.00560721088131977199" z="0.225346083772339056" h="0"/>
                        <column c="1" x="0.148672989959396484" y="-0.76741222587512925" z="-0.623678503221566594" h="0"/>
                        <column c="2" x="0.169436243267617415" y="0.641129507114298391" z="-0.748494704708467462" h="0"/>
                        <column c="3" x="24.5282646820198167" y="-10.6426979249030431" z="-19.8766213322272804" h="1"/>
                    </elementmatrix>
                </elementmatrices>
            </timestep>
            <timestep t="159">
                <triangle x1="29.9969387467099224" y1="13.7855302316057191" z1="-52.6353819384854447" x2="20.5017330418170651" y2="8.36927902026695847" z2="-56.1249136684178254" x3="22.0649897701115734" y3="-40.1728727133830006" z3="11.2359576383588227"/>
                <propermotioninfo haspm="0"/>
                <elementmatrices>
                    <elementmatrix referencename="Priacodon_LACM_120451_Upper_Reduced_M2_M3">
                        <column c="0" x="0.988708019256591464" y="0.132973745465278625" z="0.0690969005227088928" h="0"/>
                        <column c="1" x="-0.134877979755401611" y="0.990580081939697155" z="0.0236450321972370078" h="0"/>
                        <column c="2" x="-0.0653018429875373702" y="-0.0326976850628852844" z="0.9973297119140625" h="0"/>
                        <column c="3" x="-0.439637064933776855" y="-6.72801399230957031" z="-18.5815849304199219" h="1"/>
                    </elementmatrix>
                    <elementmatrix referencename="Priacodon_LACM_120451_LOWER_Reduced_m2-4">
                        <column c="0" x="0.974342754887980833" y="0.00455388394865158773" z="0.225023184443840452" h="0"/>
                        <column c="1" x="0.147553713812524467" y="-0.767884744617660542" z="-0.623362637852464374" h="0"/>
                        <column c="2" x="0.169953149788638153" y="0.640571847086554569" z="-0.748854888479018377" h="0"/>
                        <column c="3" x="24.5580817858179081" y="-10.552356460863777" z="-19.806793858250245" h="1"/>
                    </elementmatrix>
                </elementmatrices>
            </timestep>
            <timestep t="160">
                <triangle x1="30.044949341007527" y1="13.8538112571190073" z1="-52.5789037142069375" x2="20.5421523835570241" y2="8.44721623848336378" z2="-56.06274075785538" x3="22.0697806237003924" y3="-40.0647783191808173" z3="11.3206695575661485"/>
                <propermotioninfo haspm="0"/>
                <elementmatrices>
                    <elementmatrix referencename="Priacodon_LACM_120451_Upper_Reduced_M2_M3">
                        <column c="0" x="0.988708019256591464" y="0.132973745465278625" z="0.0690969005227088928" h="0"/>
                        <column c="1" x="-0.134877979755401611" y="0.990580081939697155" z="0.0236450321972370078" h="0"/>
                        <column c="2" x="-0.0653018429875373702" y="-0.0326976850628852844" z="0.9973297119140625" h="0"/>
                        <column c="3" x="-0.439637064933776855" y="-6.72801399230957031" z="-18.5815849304199219" h="1"/>
                    </elementmatrix>
                    <elementmatrix referencename="Priacodon_LACM_120451_LOWER_Reduced_m2-4">
                        <column c="0" x="0.974421516593905412" y="0.00350030916554774181" z="0.224700759307890824" h="0"/>
                        <column c="1" x="0.146433979834606293" y="-0.768355780008917244" z="-0.623046180169228969" h="0"/>
                        <column c="2" x="0.170469273273515992" y="0.640013400909933416" z="-0.749214977110830627" h="0"/>
                        <column c="3" x="24.5879228783256707" y="-10.4619928780706246" z="-19.7369698417479" h="1"/>
                    </elementmatrix>
                </elementmatrices>
            </timestep>
            <timestep t="161">
                <triangle x1="30.0929532457061057" y1="13.922086414423676" z1="-52.5224244429172415" x2="20.5825784148960196" y2="8.52515932490838679" z2="-56.0005688943041378" x3="22.0746215255636642" y3="-39.9566249493858123" z3="11.4053778068296534"/>
                <propermotioninfo haspm="0"/>
                <elementmatrices>
                    <elementmatrix referencename="Priacodon_LACM_120451_Upper_Reduced_M2_M3">
                        <column c="0" x="0.988708019256591464" y="0.132973745465278625" z="0.0690969005227088928" h="0"/>
                        <column c="1" x="-0.134877979755401611" y="0.990580081939697155" z="0.0236450321972370078" h="0"/>
                        <column c="2" x="-0.0653018429875373702" y="-0.0326976850628852844" z="0.9973297119140625" h="0"/>
                        <column c="3" x="-0.439637064933776855" y="-6.72801399230957031" z="-18.5815849304199219" h="1"/>
                    </elementmatrix>
                    <elementmatrix referencename="Priacodon_LACM_120451_LOWER_Reduced_m2-4">
                        <column c="0" x="0.974498917494022066" y="0.0024464883778261828" z="0.224378808929365153" h="0"/>
                        <column c="1" x="0.145313789987368047" y="-0.768825331223665476" z="-0.622729130726280555" h="0"/>
                        <column c="2" x="0.170984612818024906" y="0.639454169562808872" z="-0.749574969973044625" h="0"/>
                        <column c="3" x="24.6177879847255454" y="-10.3716072067526746" z="-19.6671493011130707" h="1"/>
                    </elementmatrix>
                </elementmatrices>
            </timestep>
            <timestep t="162">
                <triangle x1="30.1409504541675943" y1="13.9903557119886273" z1="-52.4659441196297749" x2="20.6230111424720945" y2="8.60310827107312903" z2="-55.9383980827506804" x3="22.0795125446830625" y3="-39.8484126653940223" z3="11.490082341679944"/>
                <propermotioninfo haspm="0"/>
                <elementmatrices>
                    <elementmatrix referencename="Priacodon_LACM_120451_Upper_Reduced_M2_M3">
                        <column c="0" x="0.988708019256591464" y="0.132973745465278625" z="0.0690969005227088928" h="0"/>
                        <column c="1" x="-0.134877979755401611" y="0.990580081939697155" z="0.0236450321972370078" h="0"/>
                        <column c="2" x="-0.0653018429875373702" y="-0.0326976850628852844" z="0.9973297119140625" h="0"/>
                        <column c="3" x="-0.439637064933776855" y="-6.72801399230957031" z="-18.5815849304199219" h="1"/>
                    </elementmatrix>
                    <elementmatrix referencename="Priacodon_LACM_120451_LOWER_Reduced_m2-4">
                        <column c="0" x="0.974574957452726931" y="0.00139242343173592961" z="0.224057333872306835" h="0"/>
                        <column c="1" x="0.144193146233334485" y="-0.769293397439271054" z="-0.622411490079076812" h="0"/>
                        <column c="2" x="0.171499167519311657" y="0.638894154024930216" z="-0.749934866434968539" h="0"/>
                        <column c="3" x="24.6476771301578559" y="-10.2811994771776831" z="-19.5973322547325211" h="1"/>
                    </elementmatrix>
                </elementmatrices>
            </timestep>
            <timestep t="163">
                <triangle x1="30.1889409597656844" y1="14.0586191582930304" z1="-52.4094627393597605" x2="20.6634505729115823" y2="8.68106306849842113" z2="-55.8762283281797352" x3="22.0844537499524698" y3="-39.7401415287046689" z3="11.5747831176541869"/>
                <propermotioninfo haspm="0"/>
                <elementmatrices>
                    <elementmatrix referencename="Priacodon_LACM_120451_Upper_Reduced_M2_M3">
                        <column c="0" x="0.988708019256591464" y="0.132973745465278625" z="0.0690969005227088928" h="0"/>
                        <column c="1" x="-0.134877979755401611" y="0.990580081939697155" z="0.0236450321972370078" h="0"/>
                        <column c="2" x="-0.0653018429875373702" y="-0.0326976850628852844" z="0.9973297119140625" h="0"/>
                        <column c="3" x="-0.439637064933776855" y="-6.72801399230957031" z="-18.5815849304199219" h="1"/>
                    </elementmatrix>
                    <elementmatrix referencename="Priacodon_LACM_120451_LOWER_Reduced_m2-4">
                        <column c="0" x="0.974649636336801461" y="0.000338116173953725624" z="0.223736334699926293" h="0"/>
                        <column c="1" x="0.143072050535825585" y="-0.769759977835702935" z="-0.622093258784109704" h="0"/>
                        <column c="2" x="0.172012936475898714" y="0.638333355277421077" z="-0.750294665866078514" h="0"/>
                        <column c="3" x="24.6775903397208438" y="-10.1907697196520957" z="-19.5275187209868406" h="1"/>
                    </elementmatrix>
                </elementmatrices>
            </timestep>
            <timestep t="164">
                <triangle x1="30.2369247558857772" y1="14.1268767618262974" z1="-52.3529802971243257" x2="20.703896712829053" y2="8.7590237086948477" z2="-55.8140596355742247" x3="22.0894452101778391" y3="-39.6318116009201233" z3="11.6594800902960696"/>
                <propermotioninfo haspm="0"/>
                <elementmatrices>
                    <elementmatrix referencename="Priacodon_LACM_120451_Upper_Reduced_M2_M3">
                        <column c="0" x="0.988708019256591464" y="0.132973745465278625" z="0.0690969005227088928" h="0"/>
                        <column c="1" x="-0.134877979755401611" y="0.990580081939697155" z="0.0236450321972370078" h="0"/>
                        <column c="2" x="-0.0653018429875373702" y="-0.0326976850628852844" z="0.9973297119140625" h="0"/>
                        <column c="3" x="-0.439637064933776855" y="-6.72801399230957031" z="-18.5815849304199219" h="1"/>
                    </elementmatrix>
                    <elementmatrix referencename="Priacodon_LACM_120451_LOWER_Reduced_m2-4">
                        <column c="0" x="0.974722954015411758" y="-0.000716431548419190715" z="0.223415811974600503" h="0"/>
                        <column c="1" x="0.141950504858953108" y="-0.77022507159553133" z="-0.621774437398907476" h="0"/>
                        <column c="2" x="0.172525918787684723" y="0.63777177430277654" z="-0.75065436763602178" h="0"/>
                        <column c="3" x="24.7075276384705766" y="-10.1003179645209116" z="-19.4577087182505224" h="1"/>
                    </elementmatrix>
                </elementmatrices>
            </timestep>
            <timestep t="165">
                <triangle x1="30.2849018359250515" y1="14.1951285310880824" z1="-52.2964967879424307" x2="20.7443495688273352" y2="8.83699018316275975" z2="-55.7518920099151742" x3="22.0944869940770729" y3="-39.5234229437457074" z3="11.7441732151559837"/>
                <propermotioninfo haspm="0"/>
                <elementmatrices>
                    <elementmatrix referencename="Priacodon_LACM_120451_Upper_Reduced_M2_M3">
                        <column c="0" x="0.988708019256591464" y="0.132973745465278625" z="0.0690969005227088928" h="0"/>
                        <column c="1" x="-0.134877979755401611" y="0.990580081939697155" z="0.0236450321972370078" h="0"/>
                        <column c="2" x="-0.0653018429875373702" y="-0.0326976850628852844" z="0.9973297119140625" h="0"/>
                        <column c="3" x="-0.439637064933776855" y="-6.72801399230957031" z="-18.5815849304199219" h="1"/>
                    </elementmatrix>
                    <elementmatrix referencename="Priacodon_LACM_120451_LOWER_Reduced_m2-4">
                        <column c="0" x="0.974794910360108124" y="-0.00177121788786026714" z="0.223095766257871503" h="0"/>
                        <column c="1" x="0.140828511167617132" y="-0.77068867790393214" z="-0.621455026482031436" h="0"/>
                        <column c="2" x="0.173038113555946477" y="0.637209412084862703" z="-0.751013971114616097" h="0"/>
                        <column c="3" x="24.7374890514209085" y="-10.0098442421676843" z="-19.3879022648918493" h="1"/>
                    </elementmatrix>
                </elementmatrices>
            </timestep>
            <timestep t="166">
                <triangle x1="30.3328721932924665" y1="14.2633744745882538" z1="-52.2400122068349191" x2="20.7848091474975014" y2="8.91496248339227471" z2="-55.6897254561817405" x3="22.0995791702799309" y3="-39.4149756189896863" z3="11.828862447791062"/>
                <propermotioninfo haspm="0"/>
                <elementmatrices>
                    <elementmatrix referencename="Priacodon_LACM_120451_Upper_Reduced_M2_M3">
                        <column c="0" x="0.988708019256591464" y="0.132973745465278625" z="0.0690969005227088928" h="0"/>
                        <column c="1" x="-0.134877979755401611" y="0.990580081939697155" z="0.0236450321972370078" h="0"/>
                        <column c="2" x="-0.0653018429875373702" y="-0.0326976850628852844" z="0.9973297119140625" h="0"/>
                        <column c="3" x="-0.439637064933776855" y="-6.72801399230957031" z="-18.5815849304199219" h="1"/>
                    </elementmatrix>
                    <elementmatrix referencename="Priacodon_LACM_120451_LOWER_Reduced_m2-4">
                        <column c="0" x="0.974865505244825847" y="-0.00282624099642891534" z="0.222776198110445772" h="0"/>
                        <column c="1" x="0.139706071427502604" y="-0.771150795948686851" z="-0.621135026593075734" h="0"/>
                        <column c="2" x="0.17354951988334083" y="0.636646269608913795" z="-0.75137347567185131" h="0"/>
                        <column c="3" x="24.7674746035434801" y="-9.91934858301444677" z="-19.3180993792728728" h="1"/>
                    </elementmatrix>
                </elementmatrices>
            </timestep>
            <timestep t="167">
                <triangle x1="30.3808358214087235" y1="14.3316146008469048" z1="-52.1835265488244957" x2="20.8252754554188151" y2="8.99294060086332081" z2="-55.6275599793512114" x3="22.1047218073278664" y3="-39.3064696885630553" z3="11.9135477437652444"/>
                <propermotioninfo haspm="0"/>
                <elementmatrices>
                    <elementmatrix referencename="Priacodon_LACM_120451_Upper_Reduced_M2_M3">
                        <column c="0" x="0.988708019256591464" y="0.132973745465278625" z="0.0690969005227088928" h="0"/>
                        <column c="1" x="-0.134877979755401611" y="0.990580081939697155" z="0.0236450321972370078" h="0"/>
                        <column c="2" x="-0.0653018429875373702" y="-0.0326976850628852844" z="0.9973297119140625" h="0"/>
                        <column c="3" x="-0.439637064933776855" y="-6.72801399230957031" z="-18.5815849304199219" h="1"/>
                    </elementmatrix>
                    <elementmatrix referencename="Priacodon_LACM_120451_LOWER_Reduced_m2-4">
                        <column c="0" x="0.974934738545886304" y="-0.00388149902576974057" z="0.22245710809219299" h="0"/>
                        <column c="1" x="0.138583187605076014" y="-0.771611424920184641" z="-0.620814438292666582" h="0"/>
                        <column c="2" x="0.174060136873905591" y="0.636082347861531838" z="-0.751732880677891346" h="0"/>
                        <column c="3" x="24.7974843197676016" y="-9.82883101752168642" z="-19.2483000797494199" h="1"/>
                    </elementmatrix>
                </elementmatrices>
            </timestep>
            <timestep t="168">
                <triangle x1="30.4287927137063221" y1="14.3998489183942944" z1="-52.1270398089357698" x2="20.86574849915878" y2="9.07092452704562469" z2="-55.5653955843989991" x3="22.1099149736739236" y3="-39.1979052144795261" z3="11.9982290586493558"/>
                <propermotioninfo haspm="0"/>
                <elementmatrices>
                    <elementmatrix referencename="Priacodon_LACM_120451_Upper_Reduced_M2_M3">
                        <column c="0" x="0.988708019256591464" y="0.132973745465278625" z="0.0690969005227088928" h="0"/>
                        <column c="1" x="-0.134877979755401611" y="0.990580081939697155" z="0.0236450321972370078" h="0"/>
                        <column c="2" x="-0.0653018429875373702" y="-0.0326976850628852844" z="0.9973297119140625" h="0"/>
                        <column c="3" x="-0.439637064933776855" y="-6.72801399230957031" z="-18.5815849304199219" h="1"/>
                    </elementmatrix>
                    <elementmatrix referencename="Priacodon_LACM_120451_LOWER_Reduced_m2-4">
                        <column c="0" x="0.975002610141995074" y="-0.00493699012711577758" z="0.222138496762145254" h="0"/>
                        <column c="1" x="0.137459861667581867" y="-0.772070564011423377" z="-0.620493262142461033" h="0"/>
                        <column c="2" x="0.174569963633061653" y="0.63551764783068343" z="-0.752092185503073329" h="0"/>
                        <column c="3" x="24.827518224980281" y="-9.73829157618823871" z="-19.1785043846710153" h="1"/>
                    </elementmatrix>
                </elementmatrices>
            </timestep>
            <timestep t="169">
                <triangle x1="30.4767428636295925" y1="14.4680774357708799" z1="-52.0705519821952194" x2="20.9062282852730839" y2="9.14891425339873443" z2="-55.5032322762985899" x3="22.1151587376826413" y3="-39.0892822588553486" z3="12.0829063480212273"/>
                <propermotioninfo haspm="0"/>
                <elementmatrices>
                    <elementmatrix referencename="Priacodon_LACM_120451_Upper_Reduced_M2_M3">
                        <column c="0" x="0.988708019256591464" y="0.132973745465278625" z="0.0690969005227088928" h="0"/>
                        <column c="1" x="-0.134877979755401611" y="0.990580081939697155" z="0.0236450321972370078" h="0"/>
                        <column c="2" x="-0.0653018429875373702" y="-0.0326976850628852844" z="0.9973297119140625" h="0"/>
                        <column c="3" x="-0.439637064933776855" y="-6.72801399230957031" z="-18.5815849304199219" h="1"/>
                    </elementmatrix>
                    <elementmatrix referencename="Priacodon_LACM_120451_LOWER_Reduced_m2-4">
                        <column c="0" x="0.975069119914244387" y="-0.00599271245129169312" z="0.221820364678495974" h="0"/>
                        <column c="1" x="0.136336095583039163" y="-0.772528212418010174" z="-0.620171498705145874" h="0"/>
                        <column c="2" x="0.175078999267614416" y="0.634952170505698743" z="-0.752451389517911018" h="0"/>
                        <column c="3" x="24.8575763440261248" y="-9.64773028955127288" z="-19.1087123123808666" h="1"/>
                    </elementmatrix>
                </elementmatrices>
            </timestep>
            <timestep t="170">
                <triangle x1="30.5246862646346351" y1="14.5363001615272669" z1="-52.0140630636312764" x2="20.9467148203056048" y2="9.22690977137203916" z2="-55.4410700600216089" x3="22.1204531676299041" y3="-38.9806008839092542" z3="12.1675795674657099"/>
                <propermotioninfo haspm="0"/>
                <elementmatrices>
                    <elementmatrix referencename="Priacodon_LACM_120451_Upper_Reduced_M2_M3">
                        <column c="0" x="0.988708019256591464" y="0.132973745465278625" z="0.0690969005227088928" h="0"/>
                        <column c="1" x="-0.134877979755401611" y="0.990580081939697155" z="0.0236450321972370078" h="0"/>
                        <column c="2" x="-0.0653018429875373702" y="-0.0326976850628852844" z="0.9973297119140625" h="0"/>
                        <column c="3" x="-0.439637064933776855" y="-6.72801399230957031" z="-18.5815849304199219" h="1"/>
                    </elementmatrix>
                    <elementmatrix referencename="Priacodon_LACM_120451_LOWER_Reduced_m2-4">
                        <column c="0" x="0.975134267746112116" y="-0.00704866414871713372" z="0.221502712398599061" h="0"/>
                        <column c="1" x="0.135211891320238087" y="-0.7729843693381655" z="-0.619849148544436956" h="0"/>
                        <column c="2" x="0.175587242885755057" y="0.634385916877269862" z="-0.752810492093094363" h="0"/>
                        <column c="3" x="24.887658701707327" y="-9.55714718818625641" z="-19.0389238812158652" h="1"/>
                    </elementmatrix>
                </elementmatrices>
            </timestep>
            <timestep t="171">
                <triangle x1="30.5726229101894091" y1="14.6045171042242181" z1="-51.9575730482742131" x2="20.9872081107883979" y2="9.30491107240478499" z2="-55.3789089405377197" x3="22.1257983317028248" y3="-38.8718611519623138" z3="12.2522486725748205"/>
                <propermotioninfo haspm="0"/>
                <elementmatrices>
                    <elementmatrix referencename="Priacodon_LACM_120451_Upper_Reduced_M2_M3">
                        <column c="0" x="0.988708019256591464" y="0.132973745465278625" z="0.0690969005227088928" h="0"/>
                        <column c="1" x="-0.134877979755401611" y="0.990580081939697155" z="0.0236450321972370078" h="0"/>
                        <column c="2" x="-0.0653018429875373702" y="-0.0326976850628852844" z="0.9973297119140625" h="0"/>
                        <column c="3" x="-0.439637064933776855" y="-6.72801399230957031" z="-18.5815849304199219" h="1"/>
                    </elementmatrix>
                    <elementmatrix referencename="Priacodon_LACM_120451_LOWER_Reduced_m2-4">
                        <column c="0" x="0.975198053523461561" y="-0.00810484336940984693" z="0.221185540478967574" h="0"/>
                        <column c="1" x="0.134087250848736378" y="-0.77343903397272129" z="-0.619526212225078088" h="0"/>
                        <column c="2" x="0.176094693597062563" y="0.633818887937449338" z="-0.753169492599490509" h="0"/>
                        <column c="3" x="24.9177653227836196" y="-9.46654230270683783" z="-18.9691391095064752" h="1"/>
                    </elementmatrix>
                </elementmatrices>
            </timestep>
            <timestep t="172">
                <triangle x1="30.6205527937736868" y1="14.672728272432618" z1="-51.9010819311562912" x2="21.0277081632416802" y2="9.38291814792607859" z2="-55.3167489228147033" x3="22.1311942979996417" y3="-38.7630631254378102" z3="12.336913618947742"/>
                <propermotioninfo haspm="0"/>
                <elementmatrices>
                    <elementmatrix referencename="Priacodon_LACM_120451_Upper_Reduced_M2_M3">
                        <column c="0" x="0.988708019256591464" y="0.132973745465278625" z="0.0690969005227088928" h="0"/>
                        <column c="1" x="-0.134877979755401611" y="0.990580081939697155" z="0.0236450321972370078" h="0"/>
                        <column c="2" x="-0.0653018429875373702" y="-0.0326976850628852844" z="0.9973297119140625" h="0"/>
                        <column c="3" x="-0.439637064933776855" y="-6.72801399230957031" z="-18.5815849304199219" h="1"/>
                    </elementmatrix>
                    <elementmatrix referencename="Priacodon_LACM_120451_LOWER_Reduced_m2-4">
                        <column c="0" x="0.975260477134543224" y="-0.00916124826298894343" z="0.220868849475273271" h="0"/>
                        <column c="1" x="0.132962176138856164" y="-0.773892205525125054" z="-0.619202690312839588" h="0"/>
                        <column c="2" x="0.176601350512504945" y="0.633251084679647191" z="-0.753528390408146453" h="0"/>
                        <column c="3" x="24.9478962319722264" y="-9.37591566376485375" z="-18.8993580155768015" h="1"/>
                    </elementmatrix>
                </elementmatrices>
            </timestep>
            <timestep t="173">
                <triangle x1="30.6684759088791061" y1="14.7409336747334692" z1="-51.8445897073116626" x2="21.0682149841738457" y2="9.46093098935491739" z2="-55.2545900118183795" x3="22.1366411345295937" y3="-38.6542068668612018" z3="12.4215743621909915"/>
                <propermotioninfo haspm="0"/>
                <elementmatrices>
                    <elementmatrix referencename="Priacodon_LACM_120451_Upper_Reduced_M2_M3">
                        <column c="0" x="0.988708019256591464" y="0.132973745465278625" z="0.0690969005227088928" h="0"/>
                        <column c="1" x="-0.134877979755401611" y="0.990580081939697155" z="0.0236450321972370078" h="0"/>
                        <column c="2" x="-0.0653018429875373702" y="-0.0326976850628852844" z="0.9973297119140625" h="0"/>
                        <column c="3" x="-0.439637064933776855" y="-6.72801399230957031" z="-18.5815849304199219" h="1"/>
                    </elementmatrix>
                    <elementmatrix referencename="Priacodon_LACM_120451_LOWER_Reduced_m2-4">
                        <column c="0" x="0.975321538469993365" y="-0.0102178769786782399" z="0.220552639942345308" h="0"/>
                        <column c="1" x="0.131836669161680298" y="-0.774343883201439098" z="-0.618878583374518287" h="0"/>
                        <column c="2" x="0.177107212744440939" y="0.632682508098630914" z="-0.753887184890288053" h="0"/>
                        <column c="3" x="24.9780514539478204" y="-9.28526730205024364" z="-18.8295806177444547" h="1"/>
                    </elementmatrix>
                </elementmatrices>
            </timestep>
        </timesteps>
        <deltas count="0"/>
    </advancedtrajectory>
</trajectoryinfos>
